# Supplementary material for: Comprehensive analysis of cuproptosis-related genes and tumor microenvironment infiltration characterization in breast cancer
Source: Front Immunol. 2022 Oct 20;13:978909. doi: 10.3389/fimmu.2022.978909 (PMC9630583; doi:10.3389/fimmu.2022.978909)
Supplement: Supplementary file 5 [file Table_1.xls]

## Sheet: Sheet1
Table S1 Clinical Information.
Covariates	Type	TCGA-BRCA	GSE20685	GSE7390	GSE58812	GSE42568
Age	<=65	776 (70.7%)	305(93.3%)	198(100%)	72(67.3%)	68(56.2%)
	>65	321 (29.3%)	22(6.7%)	0	35(32.7%)	36(29.8%)
	unknow	0	0	0	0	17(14.0%)
Gender	female	1085 (98.9%)	327(100%)	NA	NA	NA
	male	12 (1.1%)	0
Stage	Stage I	183 (16.7%)	NA	NA	NA	NA
	Stage II	621 (56.6 )
	Stage III	249 (22.7%)
	Stage IV	20 (1.8%)
	unknow	24 (2.2%)
T	T1	281 (25.6%)	101(30.9%)	NA	NA	NA
	T2	635 (57.9%)	188(57.5%)
	T3	138 (12.6%)	26(7.9%)
	T4	40 (3.6%)	12(3.7%)
	unknow	3 (0.3%)	0
M	M0	912 (83.1%)	NA	NA	NA	NA
	M1	22 (2.0%)
	unknow	163 (14.9%)
N	N0	516 (47.0%)	137(41.9%)	NA	NA	NA
	N1-3	561 (51.1%)	190(58.1%)
	unknow	20 (1.9%)	0
