# Supplementary material for: Comprehensive analysis of cuproptosis-related genes and tumor microenvironment infiltration characterization in breast cancer
Source: Front Immunol. 2022 Oct 20;13:978909. doi: 10.3389/fimmu.2022.978909 (PMC9630583; doi:10.3389/fimmu.2022.978909)
Supplement: Supplementary file 6 [file Table_2.xls]

## Sheet: uniCox
Table S2. Subtypes of testing cohorts (GSE7390, GSE58812, and GSE42568) by performing the PAM50 algorithm.
id	futime	fustat	subtype	PGK1	SLC52A2	SEC14L2	RAD23B	SLC16A6	CCL5	MAL2	riskScore	risk
GSE42568_GSM1045208	8.29041	0	LumB	9.84919	8.48533	5.56232	9.52837	6.51719	8.05035	10.4763	-0.106826	high
GSE42568_GSM1045209	2.06849	1	LumB	9.11952	9.78944	5.96487	8.32032	6.93071	7.56895	7.88143	-0.121841	high
GSE42568_GSM1045210	8.25753	0	LumB	9.60108	8.30167	5.72595	9.02167	6.53078	8.51751	9.99874	-0.130119	high
GSE42568_GSM1045211	4.72877	1	Normal	9.29318	8.54663	5.63457	8.55656	8.08063	8.64442	9.90088	-0.178808	low
GSE42568_GSM1045212	6.09589	0	Basal	11.1982	10.2987	5.62099	8.28967	6.12299	10.3963	9.03973	-0.107572	high
GSE42568_GSM1045213	0.780822	1	Normal	8.73617	8.82608	5.43858	8.47318	5.91931	10.1253	7.87391	-0.132362	high
GSE42568_GSM1045214	5.85753	0	Basal	9.35994	8.33597	5.3657	8.75753	8.41245	10.2083	4.81124	-0.212295	low
GSE42568_GSM1045215	6.70959	0	LumB	9.75406	8.82414	6.2872	8.53952	8.20669	10.0065	8.73304	-0.213423	low
GSE42568_GSM1045216	6.72877	1	Basal	9.88138	10.264	5.43718	9.21709	6.31567	13.5152	10.1126	-0.146945	high
GSE42568_GSM1045217	1.15068	1	LumA	7.91476	9.04085	5.12355	8.71552	10.168	7.83941	6.97578	-0.21623	low
GSE42568_GSM1045218	3.0411	1	Basal	10.2719	9.89595	5.4474	9.98353	5.88766	7.64517	9.53821	-0.0464858	high
GSE42568_GSM1045219	1.33699	1	Basal	10.1883	9.2751	5.50536	9.96551	7.26787	8.88728	9.82057	-0.118474	high
GSE42568_GSM1045220	7.44658	0	Her2	10.0733	9.17392	5.45172	9.8668	8.26431	8.17492	10.6801	-0.139011	high
GSE42568_GSM1045221	2.10137	1	Basal	9.50547	9.52357	5.1809	9.30244	6.29804	9.374	8.89284	-0.0970103	high
GSE42568_GSM1045222	3.33151	1	Basal	9.36278	8.77417	5.36222	9.30098	7.82996	8.66941	9.99874	-0.150247	high
GSE42568_GSM1045223	6.74521	0	LumA	9.61433	8.02962	9.61517	9.39735	9.17898	8.82891	9.18041	-0.316292	low
GSE42568_GSM1045224	5.10137	1	LumB	10.2473	9.86191	9.11565	8.02595	6.25879	12.4975	8.21599	-0.250681	low
GSE42568_GSM1045225	3.35068	1	Basal	9.70339	9.03878	5.48861	8.55334	6.11917	7.96838	8.12098	-0.0984527	high
GSE42568_GSM1045226	8.27123	0	LumA	9.6101	8.31796	5.83876	9.39874	8.05183	8.70533	9.45731	-0.176497	low
GSE42568_GSM1045227	0.424658	1	Her2	9.62146	10.0702	5.52198	8.45016	7.40246	8.55734	9.09334	-0.127092	high
GSE42568_GSM1045228	2.59452	0	LumB	9.15653	8.61926	7.86182	9.18892	8.0481	8.12737	8.30723	-0.222258	low
GSE42568_GSM1045229	1.51233	1	Basal	10.0583	8.5765	5.60801	8.55933	6.15892	10.4625	8.74832	-0.144039	high
GSE42568_GSM1045230	7.95342	0	LumB	9.59238	8.98727	5.71133	9.16022	9.11782	9.60899	10.5452	-0.206915	low
GSE42568_GSM1045231	6.67945	0	Her2	10.253	9.51326	5.47224	8.68741	7.02681	11.2943	8.53958	-0.158413	low
GSE42568_GSM1045232	4.45753	0	LumB	9.70052	8.38212	5.3123	9.41819	6.68922	9.36603	10.181	-0.128701	high
GSE42568_GSM1045233	4.67945	1	LumA	10.1081	8.8078	5.85854	9.0312	7.14522	8.86413	8.73685	-0.146471	high
GSE42568_GSM1045234	6.12877	0	LumB	11.4253	9.80978	5.95828	9.16022	7.21754	7.06024	11.0297	-0.0950489	high
GSE42568_GSM1045235	2.31507	1	LumB	9.71416	8.62618	6.04797	8.89553	7.42679	9.41918	9.1068	-0.174348	low
GSE42568_GSM1045236	8.10137	0	LumA	9.24671	8.00034	6.19055	8.97726	6.94351	9.33215	8.99146	-0.175628	low
GSE42568_GSM1045237	2.50137	1	Her2	9.76961	9.00708	5.43888	9.40818	6.45085	10.4547	10.1684	-0.12867	high
GSE42568_GSM1045238	0.378082	1	LumB	9.70453	8.41729	5.70817	9.65735	9.70027	8.08552	9.39472	-0.207624	low
GSE42568_GSM1045239	2.89863	1	Her2	9.85817	8.56279	5.42152	9.1977	6.34146	10.1938	9.02707	-0.133392	high
GSE42568_GSM1045240	7.5589	0	Normal	8.51725	8.22357	6.29719	8.71275	8.62151	9.75474	10.4763	-0.235234	low
GSE42568_GSM1045241	7.5726	0	LumB	9.17856	8.5124	6.29758	9.02167	10.1539	11.0426	9.43697	-0.287841	low
GSE42568_GSM1045242	3.16986	1	Her2	9.21277	10.2493	5.50536	8.67342	6.26424	8.67166	10.1284	-0.0889048	high
GSE42568_GSM1045243	1.49589	0	Normal	9.4905	8.70539	5.32518	9.1187	7.09834	8.85949	9.17336	-0.134419	high
GSE42568_GSM1045244	7.07397	0	LumB	8.9074	9.37411	10.7578	9.09307	7.23277	8.73671	10.1325	-0.268409	low
GSE42568_GSM1045245	6.73973	0	LumB	11.2276	8.63141	6.67723	9.13083	7.53418	7.39135	9.23713	-0.153834	high
GSE42568_GSM1045246	3.66575	1	LumB	9.95926	9.34277	7.51079	9.28583	6.4801	7.71101	8.8217	-0.140956	high
GSE42568_GSM1045247	7.19452	0	LumB	9.8462	8.02627	5.86788	8.60379	8.3765	6.87206	8.74832	-0.176235	low
GSE42568_GSM1045248	8.07671	0	Basal	11.1261	9.62761	5.92238	8.78063	5.86039	13.2968	9.40118	-0.154952	high
GSE42568_GSM1045249	6.61918	0	LumB	10.9441	8.74267	5.5949	9.24996	8.46346	7.34676	8.67829	-0.151182	high
GSE42568_GSM1045250	0.531507	1	Her2	10.8089	9.41942	5.29364	8.47781	6.71042	9.94524	9.47319	-0.12528	high
GSE42568_GSM1045251	7.93699	0	LumA	9.14986	8.35959	10.2726	9.08356	9.23826	8.0008	9.20962	-0.323778	low
GSE42568_GSM1045252	7.94247	0	LumB	10.5109	8.56325	5.3399	9.02033	6.9652	8.86666	3.81871	-0.13731	high
GSE42568_GSM1045253	7.75068	0	LumA	10.2439	9.02081	6.1836	8.55452	7.85827	8.83825	8.80383	-0.177199	low
GSE42568_GSM1045254	7.63014	0	LumB	9.60734	9.36952	5.43805	9.19848	9.10536	7.74861	10.0238	-0.165971	low
GSE42568_GSM1045255	7.50685	0	LumB	9.86733	8.97158	9.40897	9.45057	8.08242	7.62348	9.08022	-0.241821	low
GSE42568_GSM1045256	3.38356	0	LumB	9.86555	8.77774	9.90357	9.19289	8.45124	7.90581	8.79359	-0.277092	low
GSE42568_GSM1045257	5.73151	1	LumB	10.1452	9.37897	5.44708	8.83615	9.19548	6.06496	8.5886	-0.148657	high
GSE42568_GSM1045258	6.94521	0	LumB	9.99371	9.51403	5.53478	9.18093	8.26127	11.5028	8.97134	-0.194027	low
GSE42568_GSM1045259	6.05753	0	Normal	8.88768	8.70481	6.31663	8.84177	8.37822	8.2837	9.77607	-0.196037	low
GSE42568_GSM1045260	6.23288	1	LumA	9.51675	7.99917	5.47654	9.28886	8.20167	7.90422	8.67712	-0.168995	low
GSE42568_GSM1045261	1.06849	1	Basal	10.1285	9.07117	5.52809	8.94092	5.98145	6.35168	6.53552	-0.0668114	high
GSE42568_GSM1045262	5.98356	0	LumA	9.65067	8.50886	7.26978	8.82201	8.78936	6.77919	8.21441	-0.213898	low
GSE42568_GSM1045263	2.51781	1	LumB	9.84751	10.3573	5.83377	9.47146	8.85559	8.80962	9.99118	-0.161005	low
GSE42568_GSM1045264	2.51233	0	Basal	9.44605	9.49804	5.39799	8.5907	6.76029	11.1386	8.93058	-0.151517	high
GSE42568_GSM1045265	7.55616	0	LumA	9.30446	8.11946	5.46426	9.12334	8.67162	8.64817	8.88847	-0.193959	low
GSE42568_GSM1045266	2.67671	0	Basal	9.82161	8.08927	5.40027	8.89677	8.92291	9.91515	5.10586	-0.224106	low
GSE42568_GSM1045267	5.47123	0	LumA	9.29267	8.04941	6.82122	9.33566	6.88359	8.02327	9.20962	-0.165583	low
GSE42568_GSM1045268	5.07945	0	LumB	10.3543	9.42126	5.66593	8.59603	9.43084	8.8203	9.50619	-0.20056	low
GSE42568_GSM1045269	4.91233	0	Basal	9.84688	9.57273	5.48473	8.41805	6.42977	11.1841	9.09334	-0.143132	high
GSE42568_GSM1045270	1.49315	1	Basal	10.7726	10.9855	5.55735	8.58004	5.90573	8.76177	8.83523	-0.0621943	high
GSE42568_GSM1045271	3.86027	1	Her2	10.1417	8.86971	5.48103	9.47379	8.29615	11.1618	9.60781	-0.195238	low
GSE42568_GSM1045272	8.06301	0	LumA	10.2368	8.95228	6.93602	8.94849	8.5148	7.91801	9.12775	-0.199006	low
GSE42568_GSM1045273	2.86027	1	LumB	10.0595	8.57498	5.49668	9.02564	7.61833	11.148	9.03324	-0.187834	low
GSE42568_GSM1045274	6.81918	0	Basal	9.93738	9.81977	5.46054	10.3557	6.97317	8.47072	9.18212	-0.0897166	high
GSE42568_GSM1045275	3.64932	1	Basal	10.0313	9.21079	5.44548	8.85141	6.16091	9.00122	8.83968	-0.103492	high
GSE42568_GSM1045276	5.24658	1	LumB	10.0768	8.78585	5.399	9.10864	8.10817	7.0511	9.7124	-0.135346	high
GSE42568_GSM1045277	5.34247	0	LumB	10.3411	9.85016	6.84603	8.44362	7.20784	8.47072	9.53821	-0.154466	high
GSE42568_GSM1045278	2.9589	1	LumA	9.41647	8.60057	7.35905	8.83429	6.68898	8.93263	9.03324	-0.182727	low
GSE42568_GSM1045279	6.20822	0	LumA	9.22163	8.44876	7.16555	9.44027	8.86449	7.57002	9.5234	-0.218141	low
GSE42568_GSM1045280	4.63562	0	LumA	9.02057	7.32278	6.43854	9.0142	6.66808	9.79979	9.06207	-0.193754	low
GSE42568_GSM1045281	6.30685	0	LumB	9.25324	9.88062	5.59942	9.78012	6.19529	10.9131	10.2591	-0.113401	high
GSE42568_GSM1045282	1	1	Basal	8.66041	8.51702	6.05643	8.3295	6.39347	6.49155	9.75837	-0.116028	high
GSE42568_GSM1045283	6.05753	0	Her2	9.78424	9.82621	5.42425	9.14781	8.27188	8.56926	10.1989	-0.14357	high
GSE42568_GSM1045284	6.42192	0	LumB	9.41239	9.58202	5.84604	9.84723	9.55907	6.99099	10.039	-0.167995	low
GSE42568_GSM1045285	5.10685	0	Basal	9.84919	9.55318	5.75663	9.0775	6.28172	10.8825	9.48881	-0.132796	high
GSE42568_GSM1045286	6.80548	0	LumB	8.92218	8.0102	7.95522	9.54939	7.23371	9.12756	9.47771	-0.220915	low
GSE42568_GSM1045287	1.4411	1	Basal	9.55766	8.05502	6.35168	9.19644	5.84891	5.98607	6.6717	-0.0975126	high
GSE42568_GSM1045288	8.09589	0	LumA	8.72654	6.34604	5.67199	9.15043	7.48261	6.00962	9.23127	-0.161462	low
GSE42568_GSM1045289	7.26027	0	Normal	9.48232	7.88751	6.54243	9.04461	7.50629	8.35331	9.04305	-0.187504	low
GSE42568_GSM1045290	6.53151	0	LumB	10.0468	8.35642	5.4394	9.81959	6.93695	8.10047	8.80081	-0.11682	high
GSE42568_GSM1045291	7.36712	0	LumB	9.85638	8.9484	5.51686	8.75933	8.93721	6.9611	8.8854	-0.165637	low
GSE42568_GSM1045292	7.23562	0	LumA	9.73822	8.57082	8.68677	9.09703	7.91965	7.95085	9.0819	-0.235424	low
GSE42568_GSM1045293	1.1589	0	Basal	8.88806	9.02431	5.33022	8.57048	5.52856	9.09314	10.0353	-0.0943303	high
GSE42568_GSM1045294	4.60822	0	Basal	8.83115	7.70496	5.55358	8.6462	6.81044	5.81408	7.63406	-0.118739	high
GSE42568_GSM1045295	5.62192	0	LumA	9.58475	7.26883	7.9314	9.33415	7.15788	7.98827	9.81142	-0.21435	low
GSE42568_GSM1045296	1.30137	0	Basal	10.1357	9.05017	5.40004	9.05638	5.7889	7.68702	9.34334	-0.0715553	high
GSE42568_GSM1045297	6.14521	0	LumB	9.24323	8.99869	5.59264	9.08751	8.56366	7.2394	9.74674	-0.157273	low
GSE42568_GSM1045298	6.01918	0	Basal	9.95089	8.74151	5.49575	9.1126	6.76758	12.2541	8.73806	-0.175101	low
GSE42568_GSM1045299	7.05753	0	LumA	9.01824	9.35143	6.36901	9.10249	7.81973	7.60067	10.1012	-0.154575	high
GSE42568_GSM1045300	7.00274	0	LumA	9.69989	9.17092	8.72582	9.24925	8.71373	6.87595	8.53268	-0.232624	low
GSE42568_GSM1045301	6.09589	0	LumA	7.94582	7.08988	6.13668	9.14501	7.59313	7.70358	8.52298	-0.192473	low
GSE42568_GSM1045302	5.53973	1	Basal	10.5188	9.47902	5.21795	9.32169	6.04259	7.72121	7.4049	-0.0642596	high
GSE42568_GSM1045303	7.43288	0	LumB	9.16571	9.17949	5.82915	8.6216	7.76274	8.74712	10.1325	-0.16369	low
GSE42568_GSM1045304	7.64384	0	LumA	9.19807	9.56006	5.58001	9.18959	6.85205	8.72823	9.73792	-0.115863	high
GSE42568_GSM1045305	7.18356	0	LumA	9.73883	9.19496	5.37973	8.88068	8.40066	7.635	7.97065	-0.151533	high
GSE42568_GSM1045306	7.96986	0	LumB	10.253	8.08557	5.34016	9.61983	6.83368	9.95355	9.28359	-0.1434	high
GSE42568_GSM1045307	8.08767	0	LumA	9.26317	7.85541	6.1196	9.19708	6.10303	8.91224	9.62105	-0.141655	high
GSE42568_GSM1045308	8.18904	0	LumA	9.04551	7.93056	6.91297	9.18481	11.7652	6.89918	9.50103	-0.301989	low
GSE42568_GSM1045309	5.76712	0	LumA	9.77623	8.33834	6.89277	9.09782	7.74728	6.87298	7.82044	-0.173924	low
GSE42568_GSM1045310	2.53973	1	LumB	10.2984	8.33783	7.4912	8.46983	11.3242	6.42369	9.26794	-0.292721	low
GSE42568_GSM1045311	8.11507	0	LumB	9.79353	9.25281	5.53845	9.32986	9.43931	7.96239	9.05867	-0.182461	low
GSE58812_GSM1419942	4.16438	1	LumA	9.88016	10.3301	11.6293	8.97943	9.1496	7.19898	9.90346	-0.305232	low
GSE58812_GSM1419943	3.50959	1	Basal	10.6539	9.57054	5.55823	8.94846	6.90753	9.23403	9.69101	-0.119527	high
GSE58812_GSM1419944	2.92055	1	Basal	8.83483	8.4415	5.99684	9.57785	7.10179	6.76884	9.5897	-0.124056	high
GSE58812_GSM1419945	2.87671	1	Basal	9.36496	8.06548	5.21324	9.10254	7.22475	9.07949	8.80083	-0.151641	high
GSE58812_GSM1419946	1.15616	1	Her2	11.2079	8.98861	4.40104	8.89158	9.02016	5.99488	9.55607	-0.114623	high
GSE58812_GSM1419947	5.70137	0	Basal	9.60233	8.95398	6.40532	8.74635	7.76472	9.06168	8.80549	-0.18552	low
GSE58812_GSM1419948	12.3753	0	LumB	9.47029	7.28526	5.50238	9.14599	8.48445	10.7175	8.23329	-0.234149	low
GSE58812_GSM1419949	8.41096	0	LumB	9.86408	8.04457	5.93783	8.2818	9.39957	11.6463	6.35962	-0.283751	low
GSE58812_GSM1419950	1.69315	1	Her2	9.42173	7.91114	5.69434	9.39248	9.94558	7.37816	9.17477	-0.21906	low
GSE58812_GSM1419951	14.1096	0	Basal	9.87863	8.24254	6.16115	8.97236	5.10673	9.40935	7.55787	-0.115754	high
GSE58812_GSM1419952	13.6877	0	LumB	9.14237	9.37821	6.84972	9.90099	7.30944	7.91789	10.0057	-0.145188	high
GSE58812_GSM1419953	1.31507	1	Basal	10.1248	8.97683	6.40141	9.44554	7.7315	7.66404	8.76019	-0.152368	high
GSE58812_GSM1419954	13.1918	0	LumA	8.93171	7.63212	4.79742	9.35011	6.44938	7.74822	9.03921	-0.105487	high
GSE58812_GSM1419955	5.14795	0	Her2	9.8752	10.1776	4.70325	8.73947	8.92408	10.6541	9.98912	-0.172413	low
GSE58812_GSM1419956	2.96164	1	Her2	10.1105	10.3487	5.39212	8.77429	7.14302	8.78994	8.36221	-0.108463	high
GSE58812_GSM1419957	13.5315	0	Basal	9.80832	8.14686	6.35426	8.95441	7.33676	9.48744	8.13245	-0.189702	low
GSE58812_GSM1419958	13.1041	0	Her2	9.68946	9.2774	7.31855	9.46998	7.73391	8.15993	10.6662	-0.17713	low
GSE58812_GSM1419968	13.2164	0	Basal	8.8311	8.60978	6.72399	9.02492	6.9573	9.08558	8.19004	-0.177918	low
GSE58812_GSM1419969	2.10137	1	Basal	10.2963	9.37274	6.82401	8.93738	5.93684	8.38507	8.56092	-0.119027	high
GSE58812_GSM1419970	12.4986	0	LumA	8.91605	8.57134	8.12237	9.31522	7.0423	7.31119	9.50031	-0.186334	low
GSE58812_GSM1419971	2.3863	1	Basal	9.7368	8.5082	6.27024	8.9392	8.55081	10.3891	7.92848	-0.230603	low
GSE58812_GSM1419972	12.526	0	Basal	10.2258	9.43674	5.04518	9.11416	8.51508	8.74877	9.33048	-0.150038	high
GSE58812_GSM1419973	2.89041	1	LumA	10.1196	8.98702	5.56037	8.87831	6.1327	9.84156	7.54941	-0.122856	high
GSE58812_GSM1419974	3.91781	1	Basal	10.8422	9.281	6.99478	9.21961	5.66556	7.83611	8.8285	-0.102411	high
GSE58812_GSM1419975	11.6986	0	Basal	9.37491	10.0248	7.05552	9.83982	6.6603	8.41367	9.95965	-0.126026	high
GSE58812_GSM1419976	10.6411	0	Basal	9.65225	8.20525	5.62213	8.91906	7.88007	8.23281	8.13093	-0.168988	low
GSE58812_GSM1419977	5.5726	0	Basal	9.95024	8.7066	5.47425	9.87646	6.82574	6.88706	9.48656	-0.0894111	high
GSE58812_GSM1419978	7.10411	0	Basal	10.0506	10.7111	7.99481	8.56332	5.82881	7.77026	8.30304	-0.119395	high
GSE58812_GSM1419979	10.3726	0	LumA	8.5364	7.46756	5.55927	8.73947	8.2917	7.53615	8.53559	-0.190869	low
GSE58812_GSM1419980	11.3507	0	LumA	8.42754	6.91394	5.98078	8.93569	7.43565	8.06789	8.47884	-0.192418	low
GSE58812_GSM1419981	11.3616	0	Her2	10.6456	8.1076	6.26646	9.66979	8.71764	8.02938	8.44772	-0.194269	low
GSE58812_GSM1419982	10.4356	0	Normal	8.85569	7.07357	5.61352	8.97845	7.08683	8.90276	8.86046	-0.178048	low
GSE58812_GSM1419983	3.33425	0	Basal	10.5389	9.24942	6.02033	8.71349	7.01495	5.81121	8.0617	-0.0979542	high
GSE58812_GSM1419984	9.29589	0	LumA	8.6246	7.43156	7.68207	9.40152	9.31213	5.96887	8.10545	-0.246646	low
GSE58812_GSM1419985	1.68767	0	LumA	9.76066	8.49918	6.80798	8.03217	6.78536	11.2623	7.57239	-0.216968	low
GSE58812_GSM1419986	9.56712	0	Basal	9.60372	9.04794	5.91739	9.71725	7.88175	9.55181	9.91539	-0.167304	low
GSE58812_GSM1419987	9.93973	0	Basal	10.508	8.19781	5.98739	9.59549	6.68763	7.68916	10.041	-0.119502	high
GSE58812_GSM1419988	9.51507	0	Basal	10.0506	9.32089	5.37519	9.52672	6.45809	7.73293	9.78023	-0.0801542	high
GSE58812_GSM1419989	0.178082	0	LumA	9.1903	7.83844	9.45687	9.58732	6.81195	7.40219	8.74571	-0.225424	low
GSE58812_GSM1419990	8.82466	0	Basal	10.0506	7.73755	7.53846	8.75608	6.21775	8.46617	8.01657	-0.181925	low
GSE58812_GSM1419991	2.25205	1	Her2	10.1992	8.96977	5.59938	9.14215	6.44127	9.22964	8.3913	-0.119583	high
GSE58812_GSM1419992	8.22192	0	Basal	9.61947	9.05778	4.82855	9.06522	7.40441	9.0871	10.3705	-0.125511	high
GSE58812_GSM1419993	5.82192	0	LumB	9.45468	9.27301	5.92821	9.67962	9.06933	10.4697	9.4175	-0.21378	low
GSE58812_GSM1419994	0.446575	1	LumA	9.28141	7.84847	8.51215	9.40028	6.32239	9.03029	7.90983	-0.212353	low
GSE58812_GSM1419995	2.86849	1	Basal	9.0864	10.0429	5.76056	8.82174	6.98665	8.73622	10.3998	-0.120134	high
GSE58812_GSM1419996	7.90959	0	Basal	9.77854	9.18702	5.13353	9.31619	7.73733	6.2789	10.8368	-0.0961829	high
GSE58812_GSM1419997	7.28219	0	Basal	10.3354	8.94265	6.26193	8.74108	6.02695	10.3636	7.36189	-0.147256	high
GSE58812_GSM1419998	0.0547945	0	Basal	10.3221	8.39023	5.79019	9.0542	7.14013	7.25266	9.29259	-0.127057	high
GSE58812_GSM1419999	7.61918	0	Her2	9.85595	9.59392	5.49456	8.65217	7.84389	8.56504	8.88657	-0.144881	high
GSE58812_GSM1420000	7.32055	0	Basal	9.1302	7.49262	4.57242	8.60366	8.84154	11.1984	8.25717	-0.232199	low
GSE58812_GSM1420001	7.03836	0	Basal	9.92435	8.79028	6.06167	9.11711	8.28347	9.58868	8.30994	-0.196729	low
GSE58812_GSM1420002	6.19452	1	Basal	8.8311	7.35885	5.293	8.9979	7.90222	9.14775	9.43677	-0.191133	low
GSE58812_GSM1420003	5.71507	0	Her2	10.351	8.95985	5.13457	8.75891	6.72484	7.74975	9.7094	-0.0971655	high
GSE58812_GSM1420004	6.92329	0	Basal	9.67163	8.14686	5.70091	8.7994	9.12713	10.3416	9.67827	-0.238442	low
GSE58812_GSM1420005	2.22192	1	Basal	9.14651	8.00898	6.09917	8.36995	6.33324	7.43275	9.24464	-0.135868	high
GSE58812_GSM1420006	6.28219	0	Her2	10.32	9.47046	6.18083	9.24512	7.13399	9.49665	7.47608	-0.14928	high
GSE58812_GSM1420007	6.72877	0	Basal	10.1898	8.32294	7.32449	8.67938	7.79958	11.1246	5.95381	-0.253653	low
GSE58812_GSM1420008	6.62466	0	Basal	9.46498	7.70065	5.36011	9.41372	5.99094	7.74667	6.18006	-0.105849	high
GSE58812_GSM1420009	5.34247	0	Basal	10.3945	10.0242	5.67066	9.47232	7.44588	10.7889	10.0711	-0.146264	high
GSE58812_GSM1420010	4.48767	1	Basal	9.75748	10.8042	6.48084	8.7889	8.37005	9.97925	9.74418	-0.181572	low
GSE58812_GSM1420011	4.01644	0	Her2	10.115	8.68015	6.21816	8.25959	8.39944	11.453	8.15221	-0.243213	low
GSE58812_GSM1420012	4.47123	1	LumA	9.7839	8.15469	6.14732	9.00394	5.91135	10.0915	7.38216	-0.150993	high
GSE58812_GSM1420013	6.34247	0	Basal	9.25423	8.89177	5.05719	9.71427	8.78217	9.98097	10.2071	-0.182001	low
GSE58812_GSM1420014	5.69863	0	Normal	8.882	7.31781	5.15963	8.66836	6.43862	5.47011	7.81149	-0.0988388	high
GSE58812_GSM1420015	5.50959	0	LumA	9.7252	8.41465	6.27942	9.36119	8.26057	9.53223	9.80464	-0.203607	low
GSE58812_GSM1420016	5.65205	0	Basal	10.1723	8.38835	6.24126	9.34536	6.26207	8.35675	10.147	-0.124331	high
GSE58812_GSM1420017	6.27123	0	Her2	9.15688	7.72276	6.12082	9.57785	8.65021	9.42533	8.14373	-0.224912	low
GSE58812_GSM1420018	2.29863	1	Normal	10.7183	9.4432	6.48453	8.60644	5.45828	6.93477	7.51147	-0.0775377	high
GSE58812_GSM1420019	1.64658	1	LumB	10.381	8.08528	5.29994	9.20363	8.18978	6.6137	10.3188	-0.138211	high
GSE58812_GSM1420020	4.27397	0	Basal	9.44055	9.82736	6.1274	10.256	6.72179	9.63228	10.0766	-0.11871	high
GSE58812_GSM1420021	1.69041	1	Basal	10.0936	8.26732	5.82549	9.78366	6.62969	7.27017	9.33321	-0.107049	high
GSE58812_GSM1420022	8.97808	0	Basal	9.36359	8.21666	6.30807	9.72018	6.32699	8.28096	8.81104	-0.131438	high
GSE58812_GSM1420023	5.56712	0	LumA	9.29802	8.04364	5.6461	9.69963	10.0343	6.45786	9.18145	-0.201523	low
GSE58812_GSM1420024	9.15342	0	Her2	9.58842	7.94166	6.60946	9.67824	4.88277	9.22149	10.2274	-0.112231	high
GSE58812_GSM1420025	9.18082	0	LumB	10.0193	7.9212	5.68382	9.36555	7.45199	8.84764	9.7094	-0.161922	low
GSE58812_GSM1420026	6.91507	0	Basal	9.22565	8.63519	5.76785	9.13486	5.99351	9.01567	9.50031	-0.117409	high
GSE58812_GSM1420027	8.36438	0	Basal	9.00691	8.81893	6.16279	9.91278	6.73436	7.18863	9.7196	-0.111061	high
GSE58812_GSM1420028	3.95342	1	LumB	9.37784	7.7666	6.87732	9.41372	9.2925	7.00161	9.77521	-0.226999	low
GSE58812_GSM1420029	8.62466	0	Basal	9.20142	8.85421	5.19718	9.06621	6.45051	9.41938	9.4714	-0.118811	high
GSE58812_GSM1420030	8.19452	0	LumA	9.14875	9.08131	5.28454	9.08294	8.76481	6.96719	11.1101	-0.148344	high
GSE58812_GSM1420031	3.89589	0	LumB	9.92247	8.50785	4.46374	8.92318	9.37044	8.14795	8.65438	-0.173908	low
GSE58812_GSM1420032	2.2411	0	Her2	9.8752	9.36225	6.3851	8.46585	5.90465	7.78447	8.37491	-0.106786	high
GSE58812_GSM1420033	7.0411	0	Basal	9.81763	9.48195	5.50819	9.90949	7.63796	7.284	9.80464	-0.105534	high
GSE58812_GSM1420034	7.17534	0	Her2	10.4829	9.80796	6.42856	8.61212	7.07642	9.51246	8.66125	-0.153633	high
GSE58812_GSM1420035	2.70137	1	Basal	10.0853	9.7198	5.84165	9.17402	4.67594	6.51232	8.88657	-0.0203031	high
GSE58812_GSM1420036	7.25479	0	Basal	8.47786	8.23671	7.74672	8.6705	5.85619	7.08826	8.92184	-0.155759	high
GSE58812_GSM1420037	7.44384	0	LumB	9.59026	8.05245	5.59115	9.38809	8.2886	11.5758	8.00514	-0.22526	low
GSE58812_GSM1420038	3.24658	1	Basal	9.85439	9.62134	9.49314	8.45582	5.52174	8.60079	7.77307	-0.184691	low
GSE58812_GSM1420039	1.69589	1	Basal	10.5389	8.48724	4.99629	10.6639	8.12109	7.58747	9.43309	-0.116254	high
GSE58812_GSM1420040	4.47123	0	Basal	10.1746	8.99631	5.1982	8.83052	7.70064	9.88549	6.93261	-0.16164	low
GSE58812_GSM1420041	4.75068	1	Basal	9.47141	9.95639	6.04606	9.09689	7.89096	8.83226	9.43309	-0.153275	high
GSE58812_GSM1420042	6.07945	0	Her2	10.5444	8.04263	5.2063	8.9979	8.71764	9.68542	6.78497	-0.202986	low
GSE58812_GSM1420043	2.44384	1	Basal	9.81945	7.44248	5.36584	8.55963	6.72068	5.27005	9.29951	-0.101785	high
GSE58812_GSM1420044	5.18356	0	Basal	9.91539	8.05637	6.11051	8.58082	7.01333	8.42689	9.5126	-0.162528	low
GSE58812_GSM1420045	5.50411	0	Basal	9.29047	8.06649	5.73407	9.37535	7.94764	10.6923	8.70642	-0.206724	low
GSE58812_GSM1420046	5.54795	0	Normal	10.4158	8.0301	5.08926	8.69538	6.80887	10.6623	6.32874	-0.162634	low
GSE58812_GSM1420047	4.5589	0	Basal	9.65569	9.57983	4.85511	9.85554	6.65252	8.68021	10.1287	-0.0783443	high
GSE58812_GSM1420048	4.47397	0	Basal	10.0625	9.92288	6.51671	9.59947	8.40781	5.43403	9.85642	-0.122894	high
GSE58812_GSM1420049	4.87671	0	LumB	9.69127	9.06109	6.11427	9.20363	7.37768	8.60622	10.2486	-0.14945	high
GSE58812_GSM1420050	4.49041	0	Basal	8.8404	8.21384	5.82491	9.22686	6.46593	8.43189	7.99815	-0.135427	high
GSE58812_GSM1420051	2.47671	1	Her2	10.6776	8.58197	6.72765	8.81146	6.01061	6.20851	9.83457	-0.100079	high
GSE58812_GSM1420052	4.51233	0	Her2	9.09945	8.78983	5.90277	9.29547	6.81485	9.46282	9.15823	-0.147933	high
GSE58812_GSM1420053	4.23836	0	Basal	9.63482	9.01109	5.70807	9.36018	7.3116	11.1013	10.1596	-0.171768	low
GSE58812_GSM1420054	3.45753	0	LumB	9.27912	7.62584	4.98685	9.19655	7.18745	10.2713	5.90284	-0.1732	low
GSE58812_GSM1420055	3.91781	0	Basal	9.52144	7.92796	5.50612	9.0067	8.2934	10.2494	4.61682	-0.216791	low
GSE58812_GSM1420056	3.78356	0	Basal	9.52007	9.72081	6.17344	9.78016	8.33557	8.34625	10.5286	-0.156564	high
GSE58812_GSM1420057	3.80822	0	Basal	9.53121	8.25965	5.67626	9.82608	7.7491	9.04815	9.41269	-0.164174	low
GSE7390_GSM177885	2.56712	1	Her2	11.5912	9.12861	6.48556	8.4917	6.06134	6.08636	8.96772	-0.0840015	high
GSE7390_GSM177886	18.0575	0	LumB	10.4324	8.76497	3.19756	9.39116	7.67141	9.25306	8.74023	-0.0924613	high
GSE7390_GSM177887	2.52603	1	Basal	10.1769	8.7633	6.16754	8.65718	5.59915	8.16832	8.55886	-0.104264	high
GSE7390_GSM177888	17.137	1	LumB	10.2666	9.98178	4.89704	8.93341	8.3421	11.217	10.4113	-0.166679	low
GSE7390_GSM177889	11.3233	1	LumB	9.3758	8.83825	6.62125	8.74916	7.46746	6.4811	8.65921	-0.149043	high
GSE7390_GSM177890	17.8274	0	LumA	9.62358	7.73392	5.47301	9.34151	7.27369	9.67721	9.48155	-0.169122	low
GSE7390_GSM177891	16.2932	0	Basal	10.5942	10.4709	5.32965	8.61691	5.8294	9.17337	9.78363	-0.0684448	high
GSE7390_GSM177892	15.9342	1	LumA	9.46251	8.21784	5.40089	9.1347	6.79609	8.33355	9.38197	-0.128585	high
GSE7390_GSM177893	16.4575	0	LumA	9.63268	6.52736	6.12124	8.92105	9.72902	6.40759	8.20443	-0.241984	low
GSE7390_GSM177894	4.06575	1	Her2	9.73729	8.44875	7.37824	8.92021	7.55951	9.07489	9.33243	-0.210704	low
GSE7390_GSM177895	5.23562	1	LumB	10.6785	9.07269	5.76001	8.80548	7.24693	9.3693	8.28538	-0.149804	high
GSE7390_GSM177896	16.3945	0	LumA	9.54679	7.58465	7.01512	8.79545	8.44161	6.37146	9.34734	-0.207443	low
GSE7390_GSM177897	17.1205	0	Basal	9.59578	9.04691	3.88499	8.87911	5.60223	8.74881	9.47921	-0.0464912	high
GSE7390_GSM177898	11.9781	1	Her2	9.96784	9.61846	7.91278	8.96471	5.22198	9.27331	9.72862	-0.134061	high
GSE7390_GSM177899	2.67671	1	Her2	9.82979	8.86161	4.34979	8.46957	6.28735	9.77016	10.7747	-0.0991859	high
GSE7390_GSM177900	10.4932	1	LumB	10.3047	9.86088	5.564	9.0109	7.95942	8.44615	9.37307	-0.135796	high
GSE7390_GSM177901	1.8274	1	Her2	9.63906	9.83412	6.30318	9.28221	6.92637	8.73667	7.09692	-0.132376	high
GSE7390_GSM177902	5.83288	1	Her2	10.9486	10.0521	6.01171	8.91858	6.11879	7.43049	9.49618	-0.0724508	high
GSE7390_GSM177903	9.83562	1	Her2	10.557	9.22181	4.99084	8.71874	5.88206	10.6974	9.34207	-0.105531	high
GSE7390_GSM177904	15.5973	0	LumA	9.72801	7.74259	7.08412	9.3033	7.59034	8.1302	8.82146	-0.199369	low
GSE7390_GSM177905	15.9534	0	Her2	8.38263	8.23991	6.08446	9.53311	7.65013	8.85653	8.87214	-0.180133	low
GSE7390_GSM177906	15.8493	0	Basal	10.1617	8.31977	4.79486	9.48291	5.60122	5.02616	6.70488	-0.0239159	high
GSE7390_GSM177907	15.5096	0	LumA	9.32785	8.68705	5.83084	9.19973	6.30819	10.1016	9.82524	-0.141085	high
GSE7390_GSM177908	7.96986	1	LumB	9.56185	8.07785	8.71352	9.42372	6.96864	7.59651	9.07389	-0.20866	low
GSE7390_GSM177909	4.5863	1	Basal	9.51135	7.83682	5.49835	8.69253	7.11847	11.6878	9.20341	-0.201324	low
GSE7390_GSM177910	14	0	LumA	10.2141	8.72554	7.61312	9.38065	9.46042	5.77061	6.74876	-0.216383	low
GSE7390_GSM177911	15.1589	0	LumA	8.87254	8.36935	6.29764	8.90895	7.84149	8.18098	9.66642	-0.183714	low
GSE7390_GSM177912	15.263	0	Normal	9.34109	7.95397	6.54726	8.96645	8.19838	7.37617	6.56133	-0.198386	low
GSE7390_GSM177913	15.1205	0	Basal	9.92751	9.49268	4.43044	8.75042	5.33909	9.71353	9.93388	-0.0577145	high
GSE7390_GSM177914	14.737	0	LumA	9.62884	9.75672	6.12021	9.88445	10.5652	11.4114	11.5728	-0.261015	low
GSE7390_GSM177915	12.8082	0	Her2	9.57927	9.10776	4.54438	9.70996	7.72036	11.0232	10.2917	-0.146135	high
GSE7390_GSM177916	12.7452	0	LumB	8.83422	8.24925	7.46038	9.63633	8.80471	7.56886	8.66967	-0.228493	low
GSE7390_GSM177917	11.5808	0	LumA	9.51544	8.38272	7.59476	8.56783	11.9537	6.58773	6.49625	-0.322501	low
GSE7390_GSM177918	4.19178	1	Her2	10.3097	9.51859	4.99912	9.65714	7.64883	10.163	9.77795	-0.133643	high
GSE7390_GSM177919	12.2521	0	LumA	9.29876	8.30845	7.87262	9.13514	7.72579	6.73883	9.68788	-0.196861	low
GSE7390_GSM177920	3.49315	1	LumB	9.03145	9.42671	5.31216	9.60962	6.33944	7.2048	9.00499	-0.0708789	high
GSE7390_GSM177921	19.3342	0	LumA	9.67617	8.27009	6.44878	10.263	6.56553	8.45186	9.2126	-0.134415	high
GSE7390_GSM177922	2.62466	0	LumA	9.85615	8.0819	6.37193	9.30938	9.45489	10.4266	9.98697	-0.260143	low
GSE7390_GSM177923	14.6822	0	Basal	9.65225	7.51739	5.49235	8.50281	6.48562	11.4536	10.1345	-0.185302	low
GSE7390_GSM177924	16.2877	0	LumA	10.394	8.54367	6.38306	9.68072	10.2521	6.68556	7.44831	-0.218293	low
GSE7390_GSM177925	15.4822	0	Basal	10.1821	8.59311	3.38098	9.44893	5.9547	9.16677	5.9985	-0.0527703	high
GSE7390_GSM177926	16.537	1	LumB	10.0453	9.00239	6.80806	9.68293	9.98492	6.09048	8.75284	-0.204392	low
GSE7390_GSM177927	3.93425	1	Her2	9.9239	7.59948	4.80594	8.96168	7.86875	8.71301	8.89805	-0.162272	low
GSE7390_GSM177928	15.5753	0	LumA	9.52082	8.46809	6.4106	8.55188	6.40625	8.20332	8.65253	-0.145224	high
GSE7390_GSM177929	4.80548	1	LumB	9.98002	8.57525	5.21867	9.57168	7.15456	10.1873	8.57145	-0.147106	high
GSE7390_GSM177930	13.126	0	LumA	9.37281	8.27365	5.62646	8.7482	6.17722	8.76188	6.50604	-0.130831	high
GSE7390_GSM177931	3.32877	0	LumA	9.54403	9.04754	7.26016	8.81997	8.35319	5.61513	8.32076	-0.174543	low
GSE7390_GSM177932	10.3534	0	LumA	10.0492	9.27828	6.35363	8.64736	7.74235	7.74569	7.58283	-0.159451	low
GSE7390_GSM177933	14.537	0	LumB	10.1436	8.96454	6.66634	8.27991	6.74672	8.07815	10.1402	-0.149142	high
GSE7390_GSM177934	15.5562	0	LumB	9.95721	9.50678	5.61357	9.34434	9.69981	9.90639	7.45513	-0.216475	low
GSE7390_GSM177935	2.17534	1	Basal	9.61387	8.8536	5.93177	9.37018	5.16755	10.0602	7.79757	-0.105419	high
GSE7390_GSM177936	15.3753	0	LumA	9.50871	8.78369	8.76764	9.28545	8.64843	10.1456	9.75085	-0.284338	low
GSE7390_GSM177937	9.11233	0	Basal	9.8412	9.40106	4.97924	9.244	5.21433	10.5512	9.18719	-0.0771676	high
GSE7390_GSM177938	3.02466	0	LumA	9.54403	8.34089	6.32864	9.15755	7.32094	7.41144	8.86453	-0.153053	high
GSE7390_GSM177939	12.8521	0	Her2	10.1116	9.3941	5.33301	9.01218	6.45036	9.83994	9.23547	-0.114639	high
GSE7390_GSM177940	14.3507	0	LumA	9.62435	8.53663	5.28824	8.36563	8.28514	7.6102	8.26022	-0.164381	low
GSE7390_GSM177941	13.9753	0	LumA	9.72646	9.3418	7.41754	9.08494	9.36811	7.56886	7.1469	-0.228552	low
GSE7390_GSM177942	7.69589	0	LumB	9.81303	9.54569	6.06421	9.26551	8.603	9.50997	8.65385	-0.189339	low
GSE7390_GSM177943	9.03014	0	Basal	10.3826	8.95567	4.57069	8.91779	6.56235	9.77846	10.4102	-0.103354	high
GSE7390_GSM177944	9.73973	0	Her2	10.7999	9.22435	5.58133	9.34249	6.60804	6.68655	9.63783	-0.0755355	high
GSE7390_GSM177945	14.8849	0	LumB	9.64927	8.49852	7.51573	9.41733	9.129	8.47866	9.05135	-0.245943	low
GSE7390_GSM177946	14.3233	0	LumB	10.1283	10.7005	5.73343	9.6156	6.83587	3.99754	9.12665	-0.0213268	high
GSE7390_GSM177947	14.5644	0	LumB	9.74848	8.36251	6.08185	8.84324	5.97607	8.43476	8.1835	-0.124823	high
GSE7390_GSM177948	13.4932	0	LumA	10.3644	7.56969	7.45346	9.12801	8.1672	8.20805	7.83869	-0.230847	low
GSE7390_GSM177949	13.7315	0	LumB	9.31596	8.26169	6.93196	9.39272	7.25449	9.19042	9.25348	-0.191289	low
GSE7390_GSM177950	12.7178	0	LumA	9.64714	8.15829	7.13543	8.92965	10.5922	7.6375	5.18222	-0.285713	low
GSE7390_GSM177951	9.07123	0	LumA	9.54979	7.62202	6.53165	8.2104	7.55997	10.2377	10.2478	-0.229285	low
GSE7390_GSM177952	13.3233	0	LumB	9.41473	9.03081	7.10876	9.65319	6.61033	7.58694	5.80929	-0.140799	high
GSE7390_GSM177953	9.16986	1	LumB	10.1053	8.49057	6.85687	9.7656	7.62469	9.31184	8.38489	-0.190127	low
GSE7390_GSM177954	2.87397	1	Basal	9.99755	9.30468	5.9067	8.94526	5.80312	9.78446	8.79704	-0.113388	high
GSE7390_GSM177955	5.76712	0	LumA	8.81811	8.25357	6.82567	9.04371	6.09737	8.57103	8.87846	-0.153115	high
GSE7390_GSM177956	2.54521	1	Basal	10.0375	8.78213	6.10373	9.0157	5.82161	9.75924	10.2484	-0.125177	high
GSE7390_GSM177957	13.2329	0	LumA	9.8636	7.83121	5.65763	9.59612	7.99402	9.24461	6.54474	-0.187107	low
GSE7390_GSM177958	5.88493	1	LumB	9.65658	9.24548	5.24499	9.73091	7.13567	9.35316	9.37775	-0.121386	high
GSE7390_GSM177959	12.9315	0	Her2	10.543	9.04816	6.14458	9.17459	6.98404	10.1369	8.68207	-0.158817	low
GSE7390_GSM177960	6.72055	1	LumB	10.1458	9.46971	5.36271	8.58904	7.72205	7.37617	9.29776	-0.121858	high
GSE7390_GSM177961	12.1589	0	LumA	9.00816	9.71098	7.22676	7.44416	7.0303	8.64716	8.80769	-0.185208	low
GSE7390_GSM177962	12.2438	0	LumA	9.75014	8.69261	6.76708	8.4512	6.3441	9.12389	8.82856	-0.16152	low
GSE7390_GSM177963	4.76712	0	Basal	10.122	8.45398	5.7667	9.4753	6.07088	9.39387	9.67639	-0.119078	high
GSE7390_GSM177964	9.88493	1	LumA	8.82097	8.63759	8.09293	9.14388	9.21162	7.86222	10.1945	-0.25834	low
GSE7390_GSM177965	10.6849	0	LumA	9.67687	8.72497	6.96272	9.69206	9.22491	6.7449	9.37896	-0.201231	low
GSE7390_GSM177966	4.25753	0	Basal	10.3047	8.96997	3.91854	9.11095	6.52637	8.25218	7.87079	-0.0647976	high
GSE7390_GSM177967	9.70959	0	LumA	9.6354	8.04167	6.17064	8.59313	7.63937	7.45909	8.57535	-0.171839	low
GSE7390_GSM177968	10.1945	0	Basal	10.3379	8.98115	5.66567	9.26404	6.23713	9.49507	6.95464	-0.118618	high
GSE7390_GSM177969	10.3315	0	LumA	10.1617	8.77052	6.71359	9.44601	7.86044	8.86058	8.81094	-0.184978	low
GSE7390_GSM177970	9.02192	0	Basal	9.45337	9.22698	4.83683	8.27331	5.56576	10.0944	10.2884	-0.0935665	high
GSE7390_GSM177971	10.411	0	LumB	9.80874	10.2121	6.66497	9.54074	7.91183	10.3548	9.6068	-0.17931	low
GSE7390_GSM177972	12.2055	0	LumA	10.0275	7.74259	6.62347	9.36361	7.00147	7.76748	8.12888	-0.163311	low
GSE7390_GSM177973	2.81918	1	LumB	10.2391	8.83655	6.20159	9.04296	7.4032	7.99725	9.45049	-0.148339	high
GSE7390_GSM177974	13.5671	0	LumB	10.1586	8.56159	5.83745	9.31811	7.12282	9.94584	9.14396	-0.160674	low
GSE7390_GSM177975	8.17808	1	Basal	9.88782	8.57788	4.936	9.37717	6.59713	10.5867	9.20398	-0.130875	high
GSE7390_GSM177976	12.611	0	LumA	9.69908	8.28411	6.95455	9.10717	6.48846	7.65026	9.15291	-0.148578	high
GSE7390_GSM177977	13.3068	0	Her2	11.5396	9.48141	4.22262	9.03519	7.73808	8.6167	10.5133	-0.0951465	high
GSE7390_GSM177978	12.8247	0	Basal	10.1532	8.53606	5.51664	8.48125	6.6634	9.98424	8.33315	-0.15168	high
GSE7390_GSM177979	8.12329	1	Basal	10.8014	8.88687	5.25016	9.34249	5.93707	10.2331	9.67059	-0.103709	high
GSE7390_GSM177980	12.5918	0	Basal	9.86873	9.46115	4.6712	8.29382	5.85897	7.49896	7.14146	-0.0587353	high
GSE7390_GSM177981	3.30137	1	Her2	10.3011	9.20034	4.93282	9.15539	7.49013	7.64407	8.04145	-0.106224	high
GSE7390_GSM177982	5.25479	1	LumA	9.43208	8.0047	4.29042	9.14072	6.10629	8.68601	9.61758	-0.0877505	high
GSE7390_GSM177983	5.78356	1	LumB	10.5291	9.38787	5.95244	9.72569	7.37507	7.0153	8.68267	-0.107544	high
GSE7390_GSM177984	11.8548	0	LumA	9.78349	7.45857	6.92028	9.10463	7.18894	6.88774	9.49557	-0.171996	low
GSE7390_GSM177985	11.9233	0	Basal	10.1448	9.87633	4.78737	8.75738	6.62606	10.5228	8.73216	-0.110244	high
GSE7390_GSM177986	11.4548	0	Her2	10.1383	9.38035	5.18866	9.20588	7.16534	9.63555	9.55359	-0.126334	high
GSE7390_GSM177987	8.73425	0	LumA	9.08971	7.94999	5.25271	9.58912	8.52798	7.08753	5.92038	-0.164462	low
GSE7390_GSM177988	7.32055	0	Basal	9.63755	6.86654	5.59697	8.24638	7.01575	8.92808	14.0267	-0.177551	low
GSE7390_GSM177989	2.17534	1	LumA	9.22844	8.59192	6.84376	10.0545	7.13278	8.18844	8.59435	-0.157822	low
GSE7390_GSM177990	4.3589	0	LumB	9.5175	7.63988	6.43934	9.23125	8.50428	8.09199	9.6068	-0.211895	low
GSE7390_GSM177991	5.26027	0	Normal	9.33996	7.22613	6.49962	8.91195	6.49672	7.22967	8.52469	-0.155832	high
GSE7390_GSM177992	7.25205	0	LumA	8.84455	8.26433	5.7477	9.88821	7.32342	7.06678	8.57672	-0.129063	high
GSE7390_GSM177993	1.13151	1	Basal	9.21781	7.32518	5.12676	9.02959	6.58615	7.55796	8.59372	-0.124433	high
GSE7390_GSM177994	3.53425	0	Basal	9.48933	8.72327	6.51593	9.65147	5.62094	7.58328	9.09782	-0.096384	high
GSE7390_GSM177995	12.5151	0	LumA	9.35212	9.49788	6.71326	9.59722	11.2402	7.25305	8.7422	-0.251356	low
GSE7390_GSM177996	12.4301	0	LumA	8.92647	8.27986	6.55542	9.06154	8.88355	8.40133	8.51362	-0.225637	low
GSE7390_GSM177997	13.7945	0	LumB	9.49059	8.99655	6.22342	9.4335	7.56244	9.46457	9.83215	-0.169915	low
GSE7390_GSM177998	8.7863	1	LumA	10.1469	9.31298	6.68327	9.37113	8.19371	8.30445	6.77043	-0.180124	low
GSE7390_GSM177999	1.34521	1	Basal	9.56945	8.75443	4.53874	9.26121	7.75819	6.54794	7.42545	-0.0998587	high
GSE7390_GSM178000	22.6055	0	LumB	9.79424	8.72603	6.37449	8.85407	7.40484	7.76352	8.88658	-0.157216	high
GSE7390_GSM178001	6.98356	0	Basal	9.30821	9.27024	3.66898	9.36081	2.79561	8.04221	9.36956	0.0613101	high
GSE7390_GSM178002	11.1918	0	LumA	9.67769	7.79368	7.15049	9.09706	7.46076	9.14975	6.69538	-0.216874	low
GSE7390_GSM178003	7.92329	1	Basal	10.0979	7.92082	5.61276	8.7183	6.40066	9.37416	9.54675	-0.144541	high
GSE7390_GSM178004	14.3452	0	Her2	9.53787	7.93259	6.36251	9.01529	6.81151	9.51697	8.90572	-0.178206	low
GSE7390_GSM178005	14.811	0	LumB	9.74612	8.95755	5.8212	9.27364	7.35295	7.22827	7.74727	-0.125763	high
GSE7390_GSM178006	11.7233	0	Her2	9.94586	9.04561	5.96911	7.61917	6.28271	7.92663	9.08294	-0.124569	high
GSE7390_GSM178007	14.6822	0	LumA	9.77438	7.37878	5.43711	8.93386	7.46699	8.48319	9.039	-0.168599	low
GSE7390_GSM178008	10.8603	0	LumB	9.01067	7.81746	5.67795	8.82887	9.27946	7.02837	8.32808	-0.20626	low
GSE7390_GSM178009	1.7589	1	Her2	10.5444	9.00988	5.46052	9.04672	6.14423	8.32292	8.28107	-0.0930403	high
GSE7390_GSM178010	17.2548	0	Her2	9.44947	7.61222	5.70713	7.95698	6.39973	9.64278	9.98187	-0.169131	low
GSE7390_GSM178011	17.5315	0	Basal	8.88197	8.31518	5.96253	8.96596	6.76283	10.8004	9.87333	-0.180175	low
GSE7390_GSM178012	15.5699	0	Basal	10.2701	9.59438	3.38802	8.33824	6.89754	11.8751	8.71286	-0.110992	high
GSE7390_GSM178013	17.0959	0	Basal	8.57782	8.6202	3.43305	9.39272	6.33001	7.93201	8.67809	-0.0523926	high
GSE7390_GSM178014	16.8795	0	LumB	9.23763	7.84431	8.6146	9.57969	7.81749	7.53903	8.52111	-0.235277	low
GSE7390_GSM178015	16.8	0	LumA	9.55837	8.14847	5.56242	9.25551	6.52361	6.2785	8.50624	-0.0959062	high
GSE7390_GSM178016	14.6219	1	LumA	8.79015	9.17022	6.06349	9.52124	7.28689	9.71818	9.55603	-0.160879	low
GSE7390_GSM178017	13.6438	0	Her2	10.0878	7.74359	6.74817	9.45488	6.22186	5.62172	9.79064	-0.108881	high
GSE7390_GSM178018	4.66575	1	LumB	9.55413	10.6372	5.27879	8.92324	9.75749	5.90526	6.54719	-0.14031	high
GSE7390_GSM178019	13.737	0	LumA	9.5778	8.40129	8.86501	8.71958	7.88075	7.46587	8.90017	-0.241138	low
GSE7390_GSM178020	5.27123	1	Her2	9.5864	8.66542	5.62646	9.68463	7.0859	9.39387	9.58557	-0.141874	high
GSE7390_GSM178021	23.8658	0	Basal	9.65366	8.77774	1.61511	8.831	6.79337	11.655	9.19485	-0.0696459	high
GSE7390_GSM178022	12.8	0	LumA	9.80962	7.33662	8.73763	9.22739	8.26598	10.11	9.04493	-0.298685	low
GSE7390_GSM178023	19.0219	0	Basal	8.14493	11.1208	5.58539	8.75325	6.28783	11.81	9.39332	-0.125944	high
GSE7390_GSM178024	16.8082	0	Normal	8.20146	7.27435	7.42398	8.91399	7.81713	6.70943	8.46245	-0.216952	low
GSE7390_GSM178025	4.93973	1	LumB	9.73334	9.46322	6.31946	8.33487	7.94021	7.42177	9.31815	-0.159557	low
GSE7390_GSM178026	16.211	0	LumB	9.53371	9.69427	7.1423	9.30845	8.09065	6.95241	7.84354	-0.165188	low
GSE7390_GSM178027	16.189	0	LumA	9.16576	8.95567	7.12619	9.13935	7.80942	10.4252	9.5828	-0.221196	low
GSE7390_GSM178028	6.01644	1	Her2	9.81134	10.2623	5.98407	9.32958	7.27621	8.08244	8.9734	-0.112915	high
GSE7390_GSM178029	16.0548	0	LumA	8.78287	7.05814	7.12734	9.28076	7.65312	7.97706	8.28107	-0.21888	low
GSE7390_GSM178030	10	1	LumA	9.33395	7.50761	7.64339	9.32911	8.77415	7.88458	8.3147	-0.252483	low
GSE7390_GSM178031	15.8329	0	LumB	9.18582	9.42739	7.97464	9.13935	9.21807	6.85327	9.14456	-0.226099	low
GSE7390_GSM178032	15.8329	0	LumA	9.23471	7.14946	6.34339	9.48797	9.00462	6.5033	8.65056	-0.210226	low
GSE7390_GSM178033	15.6795	0	LumA	7.99747	7.82964	7.75714	8.96427	7.22553	7.24659	5.79265	-0.209776	low
GSE7390_GSM178034	15.6548	0	Basal	9.47658	9.40954	5.49148	8.1421	6.01696	9.84088	9.15866	-0.120322	high
GSE7390_GSM178035	15.4877	0	Basal	9.07276	8.78159	6.03213	8.56528	5.71558	11.4832	9.5631	-0.156619	high
GSE7390_GSM178036	0.4	1	LumA	9.44758	8.20766	6.79141	8.831	7.20512	8.90947	9.49803	-0.189356	low
GSE7390_GSM178037	15.5562	0	LumA	8.66	8.07587	7.07546	9.51114	7.32932	10.3241	9.78014	-0.21801	low
GSE7390_GSM178038	7.38904	1	LumB	9.2537	7.89956	2.92773	9.48551	9.20363	7.15316	8.22355	-0.122698	high
GSE7390_GSM178039	9.90137	1	LumA	9.20893	8.29353	6.65835	8.99593	7.61677	8.13065	8.61882	-0.185803	low
GSE7390_GSM178040	15.3479	0	LumA	9.08568	7.90611	6.5406	9.25551	7.42647	8.95327	7.84672	-0.194387	low
GSE7390_GSM178041	15.8027	0	LumA	9.7918	7.55356	7.54189	8.96645	8.31391	8.03887	9.65587	-0.237845	low
GSE7390_GSM178042	15.5726	0	LumA	9.32422	8.40077	7.3173	9.0858	8.56977	8.06085	9.29719	-0.22562	low
GSE7390_GSM178043	15.1507	0	LumA	8.24159	8.29139	6.76166	9.34684	8.29416	8.40472	8.63118	-0.213084	low
GSE7390_GSM178044	15.2082	0	LumA	8.91902	9.34473	8.5439	8.76121	8.20673	9.00409	8.28681	-0.250688	low
GSE7390_GSM178045	17.4027	0	LumA	8.9744	7.90751	5.90899	9.01218	7.94408	10.8246	9.56591	-0.221125	low
GSE7390_GSM178046	17.2466	0	LumB	10.269	8.56046	6.2149	9.60661	8.19052	8.67848	7.97487	-0.181608	low
GSE7390_GSM178047	19.8904	0	LumA	9.187	7.72934	5.59111	9.65319	9.9543	7.20343	8.64727	-0.216118	low
GSE7390_GSM178048	17.2082	0	LumB	9.56611	8.50994	6.3346	9.35881	8.30348	5.24284	8.59645	-0.146012	high
GSE7390_GSM178049	12.5863	1	LumA	9.68219	8.43555	6.47582	9.85013	7.80591	7.9964	9.73715	-0.166953	low
GSE7390_GSM178050	16.4466	0	LumB	10.2597	10.655	6.06229	9.48903	6.72922	9.58911	9.05743	-0.108396	high
GSE7390_GSM178051	8.14247	1	LumA	8.97593	7.24451	6.23243	9.24534	7.49536	8.09473	9.14095	-0.187201	low
GSE7390_GSM178052	17.074	0	Her2	10.2065	9.84399	5.86408	9.65483	7.29027	6.68506	7.91075	-0.0932851	high
GSE7390_GSM178053	24.9534	0	LumB	10.1022	7.618	3.60914	9.87719	8.98388	9.11106	8.39133	-0.157386	low
GSE7390_GSM178054	14.9178	1	LumA	8.50134	8.12221	6.28617	9.42819	6.91711	8.77614	9.33973	-0.164724	low
GSE7390_GSM178055	10.7233	0	Basal	11.2056	8.87925	5.41438	8.94909	5.92297	7.99194	8.01889	-0.0811426	high
GSE7390_GSM178056	14.1945	0	LumB	10.0641	8.90408	5.35146	8.3271	7.80053	7.07669	9.27802	-0.133942	high
GSE7390_GSM178057	10.5616	0	LumB	9.47988	8.08091	7.09161	9.55344	9.12757	9.25366	9.18412	-0.252523	low
GSE7390_GSM178058	14.126	0	Her2	10.7558	8.28973	5.70834	9.42268	8.12688	9.30587	9.84628	-0.17753	low
GSE7390_GSM178059	12.9973	0	Basal	10.1542	9.34027	6.33569	9.62273	6.74486	9.21608	8.97944	-0.133979	high
GSE7390_GSM178060	3.58356	1	LumB	10.7276	8.46533	7.87929	9.28266	6.90279	8.16539	9.10208	-0.181494	low
GSE7390_GSM178061	5.10685	1	LumB	9.49059	8.82221	6.10874	9.84124	6.83952	10.365	9.3648	-0.156918	high
GSE7390_GSM178062	13.8027	0	LumB	9.67687	8.66265	6.48556	9.41448	6.5926	8.95425	8.55758	-0.147996	high
GSE7390_GSM178063	13.3534	0	Her2	9.65366	9.19843	6.0916	9.63633	8.42009	9.83727	9.39273	-0.190684	low
GSE7390_GSM178064	12.4795	0	LumB	8.7952	8.95811	6.99877	9.45093	7.72453	8.4052	6.6234	-0.188707	low
GSE7390_GSM178065	12.2932	0	Her2	9.57089	9.47409	4.03251	9.97303	6.55001	9.23374	9.36903	-0.0636583	high
GSE7390_GSM178066	11.7726	0	Her2	10.7442	10.0511	5.28449	9.98041	8.18409	9.77344	9.26703	-0.135883	high
GSE7390_GSM178067	13.3315	0	LumA	9.70999	7.56261	6.28368	9.11808	5.98769	8.08026	8.77066	-0.136001	high
GSE7390_GSM178068	11.4466	0	LumB	10.2608	10.1206	5.29923	9.17147	7.20512	8.75173	8.85813	-0.104912	high
GSE7390_GSM178069	16.4685	1	LumB	9.89399	10.2099	5.63756	9.94319	8.13253	10.6806	8.37711	-0.159812	low
GSE7390_GSM178070	11.1014	0	LumA	10.0757	9.48357	7.2279	9.07573	8.13203	9.41779	9.18776	-0.205934	low
GSE7390_GSM178071	10.3616	0	LumB	9.50737	8.39764	7.66849	8.23229	6.8897	9.606	9.05076	-0.217428	low
GSE7390_GSM178072	9.56712	0	LumB	9.62574	7.99067	7.05123	9.04209	7.46571	9.55501	9.14218	-0.213976	low
GSE7390_GSM178073	7.01644	0	Her2	10.0023	9.31984	5.18388	9.74144	8.68598	10.0092	9.6752	-0.171441	low
GSE7390_GSM178074	14.4767	1	LumB	9.87873	9.17325	6.8214	9.4504	8.96879	6.56873	8.91792	-0.18185	low
GSE7390_GSM178075	7.88767	0	Basal	10.4952	8.89942	4.17057	9.00837	5.97419	11.9133	10.2839	-0.105323	high
GSE7390_GSM178076	14.074	0	LumA	8.60925	7.79508	6.30859	9.2427	6.45324	9.13531	9.17393	-0.164785	low
GSE7390_GSM178077	19.2411	0	LumB	9.8403	6.96577	6.31801	9.25046	7.3306	8.48808	8.36538	-0.191856	low
GSE7390_GSM178078	15.5425	0	Basal	9.52502	8.86958	5.47712	9.99481	5.49489	9.42968	9.50469	-0.0838629	high
GSE7390_GSM178079	3.4137	1	Basal	9.73415	9.70254	5.67438	9.4499	5.41581	8.61203	12.0483	-0.0618372	high
GSE7390_GSM178080	6.09589	0	LumB	9.67382	8.12472	7.49495	9.59507	7.75819	8.1267	5.3983	-0.209472	low
GSE7390_GSM178081	7.45753	0	LumA	10.3157	9.17894	6.8853	8.99083	7.61276	11.7146	11.9524	-0.215756	low
GSE7390_GSM178082	4.87945	0	Basal	10.1341	9.74573	5.63282	8.14865	3.80749	9.28744	8.6624	-0.0414641	high
