# Supplementary material for: Comprehensive analysis of cuproptosis-related genes and tumor microenvironment infiltration characterization in breast cancer
Source: Front Immunol. 2022 Oct 20;13:978909. doi: 10.3389/fimmu.2022.978909 (PMC9630583; doi:10.3389/fimmu.2022.978909)
Supplement: Supplementary file 7 [file Table_3.xls]

## Sheet: uniCox
Table. S3 Primers used in the qRT-PCR analysis.
Gene	Primer sequences
PGK1	Forward: 5’-CACTGTGGCTTCTGGCATACCTG-3’
	Reverse: 5’-GGCTGACTTTATCCTCCGTGTTCC-3’
SLC52A2	Forward: 5’-CCTCGCTTCTTACGGTCATTCTTCC-3’
	Reverse: 5’-TTCCACCTCTTCCTCTGCTCCTG-3’
SEC14L2	Forward: 5’-CGAGACCAGGTGAAACAGCAGTATG-3’
	Reverse: 5’-TTCAGGGACCAGGTGGGAGTTG-3’
RAD23B	Forward: 5’-GCAGCAACTACGACAGCAACAAC-3’
	Reverse: 5’-CACCTCCACCTCCTCCTCCTTG-3’
SLC16A6	Forward: 5’-CTCTGGGCATTAGTCTGGGCATTG-3’
	Reverse: 5’-GACATCATCCTCAGCAAGCAGTGG-3’
CCL5	Forward: 5’-CTCGCTGTCATCCTCATTGCTACTG-3’
	Reverse: 5’-CTCTGGGTTGGCACACACTTGG-3’
MAL2	Forward: 5’-TGCCTCCTCCAATGTTCCTCTACC-3’
	Reverse: 5’-CGCCATCTTCGTAAAGCCAGACC-3’
PD1	Forward: 5’-CCAGGATGGTTCTTAGACTCCC-3’
	Reverse: 5’-TTTAGCACGAAGCTCTCCGAT-3’
PDL1	Forward: 5’-TGGCATTTGCTGAACGCATTT-3’
	Reverse: 5’-TGCAGCCAGGTCTAATTGTTTT-3’
