# Supplementary material for: Comprehensive analysis of cuproptosis-related genes and tumor microenvironment infiltration characterization in breast cancer
Source: Front Immunol. 2022 Oct 20;13:978909. doi: 10.3389/fimmu.2022.978909 (PMC9630583; doi:10.3389/fimmu.2022.978909)
Supplement: Supplementary file 8 [file Table_4.xls]

## Sheet: uniCox
Table S4. Prognostic analysis of cuproptosis-related genes in BRCA training cohort.
id	HR	HR.95L	HR.95H	pvalue	km
FDX1	1.01027	0.981686	1.03968	0.48541	0.23669
LIPT1	0.785569	0.648885	0.951043	0.0133369	2.7108e-05
LIAS	0.975138	0.876712	1.08461	0.64282	0.214425
DLD	1.01762	0.992365	1.04351	0.173152	0.0405756
DBT	1.04957	0.93541	1.17767	0.410228	0.00909585
GCSH	0.983796	0.890876	1.08641	0.746897	0.0603444
DLAT	1.05602	1.01911	1.09426	0.00267389	2.17466e-05
PDHA1	1.00845	0.987596	1.02975	0.429809	0.0113693
PDHB	0.968036	0.93569	1.0015	0.0609985	0.000192618
SLC31A1	1.02666	1.00608	1.04766	0.0108856	0.00081687
ATP7A	1.00439	0.926448	1.0889	0.915282	0.0192502
ATP7B	0.961366	0.928253	0.995659	0.0275785	0.000634914
