# Supplementary material for: Comprehensive analysis of cuproptosis-related genes and tumor microenvironment infiltration characterization in breast cancer
Source: Front Immunol. 2022 Oct 20;13:978909. doi: 10.3389/fimmu.2022.978909 (PMC9630583; doi:10.3389/fimmu.2022.978909)
Supplement: Supplementary file 9 [file Table_5.xls]

## Sheet: interGeneExp
id	TCGA_TCGA-3C-AAAU	TCGA_TCGA-3C-AALI	TCGA_TCGA-3C-AALJ	TCGA_TCGA-3C-AALK	TCGA_TCGA-4H-AAAK	TCGA_TCGA-5L-AAT0	TCGA_TCGA-5L-AAT1	TCGA_TCGA-5T-A9QA	TCGA_TCGA-A1-A0SB	TCGA_TCGA-A1-A0SD	TCGA_TCGA-A1-A0SE	TCGA_TCGA-A1-A0SF	TCGA_TCGA-A1-A0SG	TCGA_TCGA-A1-A0SH	TCGA_TCGA-A1-A0SI	TCGA_TCGA-A1-A0SJ	TCGA_TCGA-A1-A0SK	TCGA_TCGA-A1-A0SM	TCGA_TCGA-A1-A0SN	TCGA_TCGA-A1-A0SO	TCGA_TCGA-A1-A0SP	TCGA_TCGA-A1-A0SQ	TCGA_TCGA-A2-A04N	TCGA_TCGA-A2-A04P	TCGA_TCGA-A2-A04Q	TCGA_TCGA-A2-A04R	TCGA_TCGA-A2-A04T	TCGA_TCGA-A2-A04U	TCGA_TCGA-A2-A04V	TCGA_TCGA-A2-A04W	TCGA_TCGA-A2-A04X	TCGA_TCGA-A2-A04Y	TCGA_TCGA-A2-A0CK	TCGA_TCGA-A2-A0CL	TCGA_TCGA-A2-A0CM	TCGA_TCGA-A2-A0CO	TCGA_TCGA-A2-A0CP	TCGA_TCGA-A2-A0CQ	TCGA_TCGA-A2-A0CR	TCGA_TCGA-A2-A0CS	TCGA_TCGA-A2-A0CT	TCGA_TCGA-A2-A0CU	TCGA_TCGA-A2-A0CV	TCGA_TCGA-A2-A0CW	TCGA_TCGA-A2-A0CX	TCGA_TCGA-A2-A0CY	TCGA_TCGA-A2-A0CZ	TCGA_TCGA-A2-A0D0	TCGA_TCGA-A2-A0D1
PDHA1	14.2081	24.8759	11.147	11.8421	11.909	11.0383	12.544	12.2527	14.7145	10.6739	9.23466	13.3326	10.7306	7.60523	10.8555	16.1339	14.1157	10.114	8.69257	32.0189	14.2576	9.16319	12.8081	24.471	14.4046	12.7019	34.3199	21.4054	12.0796	60.8583	14.3421	12.3572	11.2974	15.0962	18.0821	9.77345	11.2327	10.9655	9.12725	12.068	12.5284	13.8655	9.47894	16.1475	13.4242	7.9582	9.95096	24.2666	10.2504
SLC31A1	6.55347	14.4078	11.2232	10.6242	12.0579	10.3093	11.9277	14.3377	12.327	10.4285	17.1089	8.16305	14.7008	13.7022	14.6433	6.20608	13.4851	7.55197	14.8863	16.9811	16.8296	7.61306	13.0782	7.66571	11.8606	6.46701	21.5739	15.7749	7.27789	14.7515	11.6238	7.82105	6.19802	10.6318	10.7353	12.1043	7.46709	7.59922	6.59552	13.3983	10.9324	13.5344	13.9562	20.9773	31.0201	6.25095	10.4178	5.77625	10.6114
KIF2C	9.80428	11.6096	10.3646	4.77195	5.38017	3.00322	2.16784	8.29642	4.00892	2.98826	7.0513	5.74545	4.18914	2.91495	10.3859	7.996	23.3378	7.87083	7.58894	25.549	25.2322	5.60212	3.77188	8.57728	10.8536	7.20728	25.205	12.8397	6.28986	5.24329	8.97012	5.87242	6.31004	8.11281	20.4594	2.14619	2.25505	4.98928	4.63496	2.4409	6.11284	6.72411	1.54626	13.1207	6.66919	4.84105	2.42247	42.5747	10.6308
CDCA8	13.2556	11.647	10.1963	6.0438	5.02437	3.51851	2.69624	8.25977	3.81184	3.47273	8.55877	7.15745	5.24058	2.98402	9.9068	8.26801	25.2561	6.87151	8.48087	32.7005	17.8838	7.0316	4.23936	10.9306	12.5146	8.23202	40.8779	32.285	7.12378	5.49018	9.60616	7.54699	5.86594	8.85607	58.5456	2.38043	2.20274	7.31402	4.06731	3.11263	6.66425	8.92673	2.30593	17.2346	6.34611	8.2426	2.48791	33.6492	9.54203
MELK	5.68047	8.8345	9.60441	4.97078	5.12832	3.10552	3.05713	6.95581	3.36029	4.17774	5.31116	4.53308	3.30083	2.6612	9.43577	5.55143	20.2993	6.29717	8.34904	18.5029	13.4507	3.9863	3.83114	9.83235	18.4171	10.5617	11.4971	14.9361	5.59708	10.1492	9.74253	7.23879	3.35872	9.73937	26.7024	1.98316	1.89228	3.61563	2.88282	4.04516	5.77682	5.30563	2.82996	20.3295	6.16053	3.43755	2.14072	17.8194	11.5627
SRPK1	13.251	8.06167	5.96493	6.88469	8.13538	5.71682	7.09524	7.62524	9.90764	8.48954	9.57317	8.39377	6.83901	6.78232	8.92007	7.72374	31.1753	8.10297	10.2602	31.6317	20.6873	6.42156	8.00677	8.42708	13.9319	9.9134	25.5073	12.3512	6.11118	8.02525	8.6458	7.4988	6.25411	11.6932	21.411	5.37648	6.40227	4.96401	4.40376	7.5448	12.239	6.05974	7.40876	16.8287	12.5085	11.1535	5.9026	14.4408	12.0886
PSAT1	1.51987	11.0109	5.52643	1.72528	2.34241	1.89563	2.38091	2.07556	13.8515	2.24812	2.01556	2.18032	1.4407	2.30828	1.95907	1.73923	62.4971	1.59654	1.52091	22.222	99.9227	1.26985	2.056	19.4467	11.0922	1.99069	11.4968	31.4343	1.43387	21.9991	1.97698	1.51931	1.70272	2.82691	13.8726	2.37858	2.1388	1.26257	2.22243	1.58893	4.24191	3.43547	2.33575	1.38848	8.84083	26.1492	2.26558	26.162	7.50815
FAM83D	9.64022	16.7594	3.36934	3.73689	4.22849	2.45727	1.92848	8.52385	4.42051	4.96921	5.5713	3.49929	3.34729	2.94376	13.2703	16.2208	18.0939	5.4304	8.73797	26.7606	19.3663	4.57181	3.12136	3.8007	16.1605	6.61275	21.8701	15.9383	3.12808	9.30396	8.9415	3.32213	4.73959	14.1702	32.1097	1.49797	1.61191	2.84098	2.63329	2.88712	5.70745	8.03891	1.37291	17.4365	14.2188	8.94964	1.94181	41.1388	6.53529
CDC20	14.3412	14.8328	20.1459	11.2386	8.70416	4.73613	7.64548	13.2536	5.75742	3.83395	13.748	13.3569	7.92324	2.89219	18.5398	16.2892	50.1908	13.1497	15.0202	40.5044	66.8981	8.1386	6.8204	41.1536	24.7439	10.2132	37.7379	48.8792	11.4436	27.7026	14.3043	13.6017	14.5415	13.822	74.3629	1.95826	2.25053	9.70561	10.8268	3.51419	9.56225	9.2114	1.72274	35.948	11.3665	11.2367	3.28839	127.366	19.1865
TUBA1C	15.1387	23.8431	19.0281	16.2666	16.568	11.3036	14.6333	17.0162	8.82985	14.4147	19.216	14.6593	16.0346	12.083	22.8145	15.4319	19.2274	18.9406	33.145	23.0794	31.5339	12.9311	11.8427	8.75067	30.7465	17.6954	25.8573	18.8476	14.8946	26.329	27.3944	16.4862	17.0648	20.9661	45.3808	11.8228	15.6561	12.966	12.0693	13.4053	17.173	19.9576	11.1856	48.1867	35.04	39.5259	11.6203	48.3782	4.97269
CCNB2	11.0757	25.6796	11.1812	5.73457	5.16006	3.38817	3.14064	12.9901	4.28191	4.72156	7.19945	3.98121	4.12556	3.46992	6.87293	10.1231	29.5424	6.08813	12.7633	18.6944	18.8835	4.98216	4.01199	8.76525	10.948	15.3045	21.812	11.6938	8.64417	6.52736	10.8211	9.14511	7.12081	8.37231	25.1702	2.32614	2.30631	5.64766	5.43158	3.67257	4.32509	7.92181	2.77285	18.1724	8.98609	6.76296	2.84691	71.1399	16.2676
PSME4	6.0368	14.1882	8.67414	8.23981	6.34224	8.90273	10.926	9.37727	14.5723	10.6792	11.65	8.41302	10.5272	7.27172	17.2811	9.37441	13.0249	11.073	13.0333	29.5029	13.381	6.63531	7.85403	30.6641	15.0892	11.5561	32.9627	14.5956	7.30942	14.1635	15.0437	12.5354	6.52458	14.8054	20.2464	7.10111	5.48342	8.93579	6.22142	11.4104	6.00859	9.11746	8.99455	24.1528	17.5941	9.32358	5.79402	13.9372	13.5821
DNALI1	23.7392	10.6087	8.83039	11.9742	5.56449	15.877	12.4746	16.4763	1.69179	5.08394	13.2374	27.109	19.5783	4.21251	7.06254	14.4131	0.938909	16.1247	7.00736	8.57634	0.88039	10.4112	17.4832	1.11459	1.27239	11.1417	0.859831	1.01025	18.6408	1.02853	1.00063	9.94606	14.0249	7.09441	1.03204	11.3451	17.8682	32.7097	13.4077	5.30525	14.9429	20.5449	14.9389	11.7795	1.93351	8.07005	16.2887	0.922378	1.28539
TPX2	23.312	39.6256	17.3938	10.2974	8.77644	4.12505	2.34112	26.5397	5.1031	14.0637	15.8571	12.0887	9.55492	4.81249	32.8875	16.8729	54.3736	11.4835	23.0784	156.58	43.135	9.31245	6.01748	27.7103	36.4208	25.8546	58.1614	50.2279	15.0473	12.2711	24.3196	14.6217	9.66494	36.5973	72.9681	1.57945	2.02284	10.3591	5.13136	10.2739	21.9379	14.7678	2.24147	36.2356	24.1212	19.698	2.623	108.943	18.0249
CEP55	5.91958	9.34449	5.65241	5.12029	4.22999	2.45784	1.97141	11.0933	3.06856	4.90461	6.14703	4.46504	3.70985	3.46758	9.23332	5.30871	14.0741	6.348	7.49237	25.9581	16.5673	4.63291	3.52161	9.59466	10.6261	10.4268	14.9564	11.8719	6.31328	5.15318	9.49916	7.51086	4.3364	8.03098	27.841	2.14945	1.83648	5.37602	2.69047	3.30323	4.74855	5.43903	1.52671	17.3217	9.72345	5.24094	2.21446	22.8558	11.7188
PSMB2	20.8693	15.9566	29.0395	18.333	16.1293	16.5115	22.5977	14.4668	13.6816	10.9854	16.1139	20.3143	18.5905	15.7718	19.5684	20.7726	26.9438	20.3725	14.0053	36.2182	29.3805	15.1746	19.5254	25.8519	37.4151	9.40579	41.0819	37.9744	19.0659	30.5517	35.1955	19.5107	17.294	20.1198	40.6703	15.4383	19.5757	18.6921	29.0894	16.288	15.3128	17.984	20.2198	24.7226	18.2211	21.2713	13.3365	52.671	23.218
GTPBP4	7.85353	7.81349	11.0526	8.30573	9.13102	7.8696	8.80983	17.6399	9.43044	9.71371	15.0629	11.0263	9.57463	6.34665	8.51917	10.0181	17.2508	8.11307	8.01869	26.1822	10.4218	9.65644	8.75253	9.52619	11.6358	10.1688	22.542	20.7144	8.64591	8.2128	8.98279	9.20793	8.16677	12.0951	40.2228	7.51347	7.47247	6.84849	5.7498	6.10186	9.24602	6.71089	8.22553	14.8628	12.8653	11.1183	8.64065	20.7155	11.0049
MTHFD2	13.4327	34.0206	13.6171	13.0622	11.6978	11.0527	20.2511	29.5717	20.1983	7.91376	12.8243	19.8229	12.8292	7.1906	14.1298	15.2997	55.6663	11.6915	20.4901	50.5925	60.4867	16.4685	19.6614	16.2189	13.2627	21.0968	35.5753	66.1932	13.4327	24.8606	23.603	17.4076	12.0696	24.1161	34.8348	7.89965	9.74259	5.91177	9.32822	7.13591	15.766	9.22745	13.4392	34.0794	30.068	33.2142	10.7243	33.9958	26.0738
CCNA2	6.90826	13.0189	6.98112	4.46161	5.39247	2.88592	2.23048	11.0416	4.35575	4.7326	9.04679	5.0069	3.33246	3.81551	5.4854	10.7896	26.2146	5.5635	9.35463	19.8785	19.4114	4.89481	3.71626	12.0137	12.8179	14.9786	24.3247	43.4418	5.31578	3.358	9.56787	5.80374	5.40171	20.6917	24.3949	2.33176	1.63872	4.18159	3.51536	3.04596	12.5074	7.63018	1.56496	14.0584	10.4983	6.91708	2.23357	23.885	10.5782
ANLN	7.85099	13.4163	6.14824	5.94815	4.13032	2.25988	3.52764	5.27653	4.8296	4.57311	6.13225	3.72702	4.02399	2.85475	9.10267	9.27003	22.4072	6.81284	10.9843	20.4297	35.3542	5.29971	4.58518	6.05386	9.82473	12.2393	11.7818	6.25034	3.99011	7.59264	8.20082	5.64074	2.86027	6.96503	15.7153	1.77711	1.78267	4.82113	1.9378	3.19144	8.03069	9.49731	2.8737	8.34099	7.69538	3.74844	2.33606	13.4837	2.78758
FOXM1	11.4853	12.7077	9.5531	4.55957	3.96153	1.75109	1.89772	8.3767	3.7289	4.53933	6.88676	4.86869	3.39836	3.1041	6.52133	9.43448	98.151	5.81755	14.9819	40.4003	72.6304	5.71433	3.16586	4.52098	15.2074	10.6448	54.8806	10.9102	6.48591	9.72992	11.1469	6.05467	5.56226	10.3826	21.2538	2.11168	1.80088	5.51119	2.72781	3.42853	5.99061	6.96901	1.22511	20.3188	9.38682	5.44456	1.97394	28.7113	14.9561
PAK1IP1	9.391	7.51013	13.7477	9.65966	9.33451	8.74838	8.13799	16.173	10.0364	9.65655	8.6775	9.90288	7.32451	6.85756	8.29445	8.06992	11.5639	7.91412	7.44841	53.5076	15.045	7.93426	10.2559	12.8212	16.4032	7.02356	19.0714	27.3747	8.94674	6.79948	11.881	8.52819	7.9293	10.7622	24.3462	6.90898	8.66585	4.26885	6.73158	7.88264	17.5645	4.9324	7.82071	10.8092	63.6357	9.93097	7.459	32.0292	9.18844
CKS1B	10.201	12.9109	13.0616	7.70683	7.45829	9.18313	8.37326	20.5971	8.83126	8.59359	20.2752	10.8385	6.27325	4.4474	20.6659	7.96288	16.796	10.4337	14.7397	22.3629	22.3266	12.6513	7.50316	7.06322	23.7026	19.6621	28.1588	24.4581	8.00213	10.7678	28.0764	8.55611	10.5543	7.6971	53.7406	5.36092	5.80449	9.22622	8.06334	10.052	12.6039	6.94307	7.38613	25.8553	22.1229	10.6846	5.0529	28.097	12.4018
MCM6	15.1885	18.3773	11.5592	10.7417	11.422	9.84409	7.7317	19.4319	13.1879	10.9523	16.5143	12.8747	9.77773	8.27595	27.3139	13.7193	86.2343	14.4564	15.222	75.4408	48.3319	18.0156	8.68451	19.1671	22.3723	17.9103	45.1736	51.845	9.34781	14.8233	23.2404	9.02598	11.2323	27.5494	18.6153	7.00151	6.93048	7.42189	11.7274	8.08947	17.2584	14.204	6.43784	25.8364	18.5861	6.78812	7.72433	19.6603	15.5821
CIRBP	57.1184	62.1132	48.9204	69.5992	36.1894	76.2956	81.9559	48.0615	70.9144	23.7197	41.405	67.5201	31.6284	24.1581	24.6995	21.4258	16.4113	15.169	35.9166	24.2654	16.3388	32.9281	29.6552	22.8389	26.8545	67.765	19.9714	20.7848	53.1609	12.9104	58.4883	71.6062	98.8917	31.112	18.6004	62.4107	62.4334	85.2351	101.972	31.1604	47.7134	41.4272	44.7873	13.0182	22.4358	28.2363	48.519	7.0841	56.6928
PFKP	11.6083	26.0477	12.66	7.06754	9.43522	7.43721	9.01966	6.79432	11.2701	7.24383	6.89446	3.84457	2.47443	4.08358	17.1951	10.4378	17.526	12.8886	11.4852	29.3846	17.4211	2.23445	2.99229	4.55942	11.0743	2.42873	26.5475	32.3582	3.85919	23.7048	11.4697	4.99939	7.77553	10.2816	75.2733	11.5262	7.0139	8.99675	10.9787	7.13547	4.70396	3.41054	10.6482	2.74094	8.97261	36.6891	8.47168	28.3182	22.2832
MTCH2	32.3061	28.4496	22.0973	27.1508	20.0322	21.0063	33.0103	52.7312	18.9333	24.9645	32.4705	28.577	33.9773	20.7332	25.5308	33.4608	48.214	24.3495	31.139	52.0734	51.7012	26.9798	28.923	25.2684	30.2601	27.3511	60.7206	101.915	22.0739	48.5842	33.0683	30.7922	20.1253	19.5669	38.2931	15.2999	27.7502	26.3939	18.1725	33.7565	48.836	33.6015	23.049	45.7373	26.1881	28.5118	13.7319	56.9724	47.2348
CDC123	14.4551	12.2253	25.5709	17.7291	19.9782	18.3434	25.2068	41.8283	16.6808	20.4708	34.5969	27.3814	18.4073	14.3925	16.5968	23.6246	22.41	14.3945	13.0878	67.7465	21.552	18.9561	21.3229	26.7656	36.0029	16.2962	49.3736	98.6471	20.2919	19.4868	19.0588	19.3978	20.6494	27.8089	71.7927	13.5309	21.646	23.1088	23.8092	18.7545	19.3165	10.0037	20.8741	26.0512	23.9432	28.5204	16.216	45.5863	25.2919
SERBP1	29.079	16.1511	18.5759	23.6371	29.0933	25.9145	24.8472	21.5287	47.7747	22.9145	32.7618	43.9739	27.787	24.984	29.7059	27.0068	53.3129	31.5337	28.8479	77.8382	82.7854	26.2681	33.3449	29.7652	38.8307	16.5745	39.7978	128.074	30.938	27.7231	25.7198	22.7591	27.6883	34.8315	49.4906	27.4214	27.1156	24.7358	22.8748	16.2217	31.3388	25.341	25.1126	25.9117	79.6433	31.7737	32.1436	50.3795	37.51
SLC25A5	139.302	61.1578	73.6189	103.96	97.8292	95.2723	121.254	72.4044	138.155	93.2714	129.915	204.354	94.301	115.894	156.49	114.207	403.263	106.324	221.403	109.279	186.185	74.7289	82.8779	73.1505	90.5229	88.8227	245.08	125.269	55.8031	195.934	99.3277	105.063	73.6827	133.273	253.942	70.659	80.2969	57.6762	98.3465	108.25	187.843	66.2112	130.045	88.8127	178.501	113.365	88.3907	134.827	105.365
YES1	12.4069	12	9.05602	9.89912	11.257	8.45167	9.06997	2.67357	23.3345	11.1846	17.3351	12.6364	13.3067	14.3557	9.61117	11.1479	28.7358	16.6531	15.8956	35.816	27.1504	7.47443	14.1947	13.525	13.3145	16.7454	28.6325	23.8674	9.01694	11.2718	7.42727	10.8236	6.5554	11.6056	37.7309	8.54361	11.1709	10.087	5.48873	14.4889	12.1692	7.38429	13.0758	22.5343	17.2907	9.46862	7.7497	24.6704	5.7355
RRP36	14.6096	21.0562	17.8125	17.5198	15.2601	16.2495	21.3188	40.4591	11.3366	17.9632	18.6597	17.1052	15.3743	12.4115	15.9292	11.5157	23.9871	21.0157	19.5176	38.3579	17.6578	15.7499	14.9102	15.2593	21.4023	16.9755	27.6561	51.7561	15.7386	15.7618	35.6008	21.955	15.3485	15.8705	20.9893	11.9955	14.2447	9.03805	15.6894	14.3372	23.3453	9.31642	11.5688	38.5919	18.2653	13.9617	13.8662	20.5945	21.8065
CCT4	39.7935	70.1035	62.665	37.6561	35.6464	51.6378	52.2263	72.9579	72.0793	49.7059	61.6413	49.7616	40.8756	35.6043	42.8847	51.2492	130.354	38.636	60.8551	100.011	104.677	32.1392	45.7094	25.6997	48.2361	39.1801	75.6092	147.465	39.4873	37.2215	34.439	22.0338	47.3408	47.2348	45.787	29.824	43.0712	29.0941	42.867	35.1031	56.75	49.6834	48.9362	84.2768	67.4407	53.5068	46.026	98.8293	71.8721
PSMD7	18.5601	24.8267	23.4517	10.4815	12.3185	11.2082	15.5283	26.7268	15.1379	13.2247	12.7595	12.464	10.422	12.4036	14.4549	28.6101	17.4506	10.5711	20.1743	25.8502	30.0862	15.9588	11.6392	21.4466	30.9539	10.8169	40.4789	12.4045	9.4223	18.2966	30.5041	21.9749	9.03759	27.2577	30.8376	12.2485	9.92142	9.17094	12.4578	11.6407	15.1506	24.5353	13.6351	33.449	20.0827	29.4809	12.9077	20.1869	20.891
RFC2	14.4919	25.3937	16.2716	14.2053	13.6803	12.9987	14.7007	13.4946	10.4626	9.93526	15.3927	16.0913	9.70469	8.37729	17.7111	12.4481	35.6431	15.0041	12.6645	31.2541	30.0703	14.8004	10.4308	35.5738	16.4107	15.9434	17.6792	71.2665	11.9376	23.5389	23.439	13.4215	14.5768	15.3657	15.4284	9.14938	10.0442	13.8778	15.368	12.6248	34.2492	10.1792	15.6208	20.9855	15.8347	7.88528	9.23725	16.6873	16.0658
CYCS	14.2398	23.2635	18.2629	14.2978	12.2776	13.4993	11.5077	18.0035	15.4664	17.4233	14.9718	19.6306	11.9539	10.8861	14.7549	21.8763	32.1961	15.0843	24.1519	57.9005	36.4827	11.5889	16.899	29.807	22.9442	25.8349	22.37	47.8017	15.0758	45.0309	18.8853	21.3966	11.391	26.0805	34.598	15.3365	12.4686	17.4245	8.39571	16.6889	38.4068	12.9067	14.696	101.919	15.9337	21.0686	17.7363	28.2221	19.9178
CTDSP1	15.451	30.8278	25.2188	28.6144	34.5683	41.2403	35.1263	37.4507	27.5992	28.4797	29.1209	31.8538	32.8752	27.9188	22.4839	19.3866	6.42206	16.4378	22.9218	13.1017	14.5769	27.3991	28.7347	19.241	21.3095	21.6941	14.1104	26.5108	38.4091	21.3365	36.6681	24.4943	49.1099	21.3181	17.6859	37.4563	34.6629	35.9456	52.3114	26.9497	21.0594	23.2156	29.8726	14.15	18.8807	21.1305	31.4177	17.7699	22.0957
WBP1L	13.8832	11.2519	12.6188	24.7508	43.8242	41.1546	26.8218	25.402	26.6164	30.8153	28.9976	26.1153	30.0484	33.2218	27.0474	15.1216	7.50561	26.438	17.3238	15.9909	7.49276	21.6575	26.8734	9.34805	19.0886	17.3573	9.19172	5.52236	23.0661	15.5037	18.1871	11.3079	30.5872	24.4833	17.6423	34.3345	23.7007	18.7015	27.7677	23.8769	20.6533	18.7809	27.4468	18.0348	18.3681	14.6024	29.9948	7.59442	9.06936
MCM7	24.1251	53.1105	29.1982	20.3678	26.3836	25.0462	19.47	20.4057	34.9538	11.175	21.1161	23.5173	11.7703	7.67176	32.3548	19.3519	136.713	11.8933	37.1594	47.8221	81.4437	17.5734	12.6661	23.2077	28.6457	26.3144	43.9108	80.5306	22.1074	18.6274	11.5562	15.426	33.4259	21.4824	47.9117	12.7523	10.8275	13.6087	28.88	11.6612	23.9613	15.294	12.9336	27.1593	18.322	18.4864	9.99514	70.9478	41.6796
TRIM8	26.599	23.6671	16.3471	44.7495	46.9017	46.4916	44.8186	25.6944	20.3223	46.3557	44.2504	48.7711	41.8715	30.8977	30.9094	21.7012	16.1589	34.149	21.723	9.17155	10.8729	38.9605	43.5604	18.62	38.5984	34.6764	18.2457	12.2694	73.0882	24.2126	50.4443	28.9762	50.9547	26.6697	38.7629	52.1614	39.3101	66.2233	60.9482	40.8867	14.584	29.7247	37.6358	40.9164	21.0631	35.6162	37.0224	19.6332	21.5868
KIFC1	15.4573	14.6507	11.3026	9.21927	7.38543	4.13666	1.94788	19.2737	4.58575	5.52957	9.60033	5.67738	4.46105	2.70719	13.8986	6.47807	41.7847	6.22089	9.00902	31.8633	16.5138	7.81916	4.94101	22.4442	12.675	19.7807	33.7867	19.5155	11.2211	4.29845	21.3258	7.78889	10.2843	9.10297	31.0414	3.28282	2.20386	4.75913	6.93164	3.51992	9.12064	6.97256	0.965536	19.7843	7.28755	9.85563	2.05946	31.0729	15.2511
SMCO4	7.32371	15.1469	9.81198	11.9655	13.5197	12.2953	17.4023	11.2379	14.4983	6.5593	5.46294	6.15911	4.02566	10.7045	18.5097	4.85968	9.45503	13.0905	7.14809	17.0958	13.1638	5.41091	7.5442	17.6829	25.4376	3.74688	21.7855	16.8616	6.52777	17.6911	14.9891	5.29481	9.13448	10.9944	14.738	7.52826	9.35085	3.87753	35.6613	7.4526	3.55179	5.71758	8.56602	4.86669	9.7665	7.13821	11.976	19.3926	8.88826
PDIA6	39.7057	30.605	23.7901	31.7962	22.957	32.2998	27.5708	50.3755	58.243	39.0115	32.7351	33.918	32.9403	33.5326	46.5691	65.7703	38.0536	63.7139	50.4157	189.084	52.1185	44.2322	31.4164	9.41274	69.3497	31.2812	57.4672	28.9618	14.5423	40.0432	30.9464	22.8481	21.4265	48.1274	58.1536	23.0638	18.458	15.1514	18.6733	21.6201	37.248	31.2707	23.6187	63.2602	51.889	54.9938	26.3605	92.8405	44.248
SNRPG	12.0235	26.0917	26.8713	17.3815	9.42355	15.4162	21.8379	19.0416	8.58668	12.4854	14.5508	15.4179	14.2155	9.05445	17.4722	14.8419	30.4022	12.0118	16.8461	25.5007	23.9291	12.1221	15.1748	47.1698	31.5235	18.0181	39.8149	80.6511	17.7226	16.7988	26.6285	27.575	14.778	19.1473	30.2871	12.0479	19.1472	42.3756	26.6953	16.9936	15.6914	13.5514	12.5851	25.9169	30.07	17.783	14.5833	58.6326	38.9586
HMGA1	61.5366	101.926	28.98	44.1952	13.9298	24.9217	40.8532	39.3468	21.8704	10.7113	32.2544	44.36	26.7404	8.66335	37.1646	12.6666	115.202	41.6177	104.876	132.097	77.0625	23.8925	21.0761	34.4015	68.6729	17.652	173.113	50.9588	27.0631	17.8022	51.0706	33.6142	17.7177	33.9791	170.097	29.0054	16.4334	11.2381	71.2856	21.491	19.8001	22.8864	30.4655	155.245	45.1358	169.441	22.0106	227.316	42.03
MYBL2	12.1548	69.1065	46.6351	6.98584	7.11937	2.79464	0.828868	16.6756	5.60937	5.99929	10.5313	11.7752	4.06965	2.2777	37.7178	41.9298	68.5296	6.74409	35.5567	61.004	75.2771	6.89105	1.68076	15.0018	24.1735	32.3939	47.3624	25.3498	8.01761	11.7265	24.8915	6.00483	7.8766	83.9966	58.9628	3.01132	0.854885	1.78966	8.94045	4.98434	8.38924	9.11969	-0.0347938	95.281	31.7184	36.3513	0.739767	235.215	29.855
FAM171A1	3.32113	3.04125	3.65944	4.27245	4.30535	6.79188	5.54475	2.00848	22.8493	6.66753	6.00152	4.23291	3.98322	5.0895	4.25872	4.07192	19.5606	4.02414	4.26218	30.5397	14.2011	2.93423	4.67887	12.8876	30.1336	2.89251	19.7626	16.0009	3.94492	12.9398	3.55574	3.20791	6.33615	6.2687	13.654	7.13751	6.06131	2.74305	7.26976	3.07496	3.0392	4.33647	5.06096	2.53045	2.82227	2.37057	8.43762	15.1834	2.54119
MDH1	15.359	20.3836	29.575	22.0063	16.2517	20.7881	27.8926	30.9657	18.5318	18.9828	22.8021	18.7778	18.0319	13.1429	22.4428	23.2203	31.9456	18.7537	21.1223	38.3183	35.5123	26.2269	17.9076	34.8739	22.167	21.5673	31.7857	44.3684	18.3288	13.8995	28.4949	21.0711	21.3367	16.7108	21.2842	17.4921	17.6507	22.5732	18.33	19.8514	26.0889	22.3386	16.2407	25.8791	20.2404	10.6994	19.4145	36.8799	20.6598
GPI	35.0698	43.776	38.2878	30.1136	21.5381	23.127	30.1396	25.2322	18.8532	20.8589	20.6586	29.8231	18.1875	14.6397	36.6056	33.8859	45.2632	22.6128	30.307	24.9679	46.735	31.5389	18.2926	35.2876	33.4053	24.7515	78.3212	52.4365	14.6007	76.3759	33.1373	40.1493	24.2958	25.717	36.4995	24.6948	23.5573	30.3362	31.5604	32.3868	17.3983	21.9242	22.6382	36.1258	46.4617	38.358	22.0499	72.9451	23.5518
TMEM123	14.1849	38.4945	17.6139	41.5512	36.0605	38.609	38.5807	13.77	97.9818	44.7596	38.1969	55.0557	23.2023	50.2777	83.6902	133.165	62.0351	26.2704	47.0403	188.424	129.931	22.4624	49.8616	81.8859	107.409	13.7931	63.3081	66.7471	18.4578	53.8201	47.9195	28.702	20.7287	46.0573	84.3196	38.3284	27.6904	17.8149	31.6405	46.7457	15.2251	10.86	63.3917	44.2156	72.1361	69.7409	31.4427	386.501	33.2999
LAMB2	34.8105	18.4964	13.6976	37.0492	72.2242	27.4036	36.5617	62.6362	31.8012	55.0515	62.2168	22.0029	101.506	57.0414	63.6791	47.9835	3.05966	53.3844	22.9445	33.4799	33.6059	27.3055	44.3287	6.21645	17.6437	49.2425	23.332	4.53783	27.2765	41.3736	43.4339	28.8687	59.3823	22.022	14.758	57.4159	56.6159	36.6804	54.3423	48.4397	17.0193	82.4859	44.867	19.9817	22.1605	11.1092	45.5638	12.0577	13.2471
RRM2	15.036	30.654	13.0228	8.89107	4.60945	4.02112	2.66775	8.22404	4.0523	5.62304	5.74284	5.7441	3.8711	2.7689	10.4027	14.3138	30.4598	9.52354	27.6946	66.7668	20.9372	7.29008	3.2095	9.08535	9.4867	10.1156	18.0681	13.6297	4.25444	10.5508	33.3389	12.1774	5.0845	31.7313	23.5267	3.05794	1.82311	5.44672	5.52621	3.33815	10.3201	12.1478	1.63354	23.4786	20.5322	6.24	2.19179	17.657	14.3498
CTSC	8.07668	10.0842	7.15934	5.2885	5.27623	6.12527	11.7264	4.72813	3.96234	6.61847	4.06489	5.65775	4.12827	4.30556	7.34853	5.95335	5.30621	3.78765	7.40111	6.37277	13.8228	6.36212	6.1685	15.6563	26.9995	2.66785	12.5828	6.63763	4.06169	5.44802	10.0117	6.42146	5.90875	13.2077	10.0133	10.2154	6.28962	10.3888	10.209	4.29478	5.44251	4.26748	5.87137	5.50906	11.765	6.81593	5.42554	17.3905	4.25231
NCAPD2	15.8141	20.799	15.7721	10.0237	8.29332	6.5422	8.60207	12.0264	14.1946	9.15717	14.4736	11.7824	11.9917	8.55523	10.6295	14.3705	160.696	8.96924	16.0696	42.1784	103.966	9.73923	10.2674	13.5117	23.8982	11.1745	67.7472	28.6455	12.2554	10.3735	10.9599	10.0669	10.5321	21.28	25.9762	7.64824	7.35004	9.59375	7.54761	8.46255	10.0177	10.7826	7.16027	23.3528	16.5775	8.92008	7.84946	37.6484	19.7162
CCNB1	23.3842	33.2573	32.0578	13.294	11.1017	6.78574	5.54049	20.7482	6.88986	10.8341	19.056	12.5552	9.42745	5.85779	24.9394	26.7939	35.2712	15.3506	43.2295	34.3241	31.4142	13.824	8.05852	19.3443	22.9583	25.7412	33.1865	41.0273	17.2841	15.2592	23.7892	25.8443	12.6153	13.951	46.5594	2.61365	3.83771	14.2953	7.55022	12.2335	21.2887	17.827	6.02369	48.2696	16.686	12.8211	2.73708	40.7292	16.8808
PGM1	17.5772	9.06642	9.59646	9.81595	11.2515	10.1033	12.0236	8.53726	18.2877	9.07721	15.5725	8.93145	6.39749	15.4155	17.0428	14.0841	9.43967	30.3375	13.0294	11.1312	18.7566	15.7583	9.40712	6.71676	24.8494	11.1967	14.0831	11.4203	6.50756	26.7686	17.6852	8.1532	12.6557	15.9815	12.7614	13.9413	10.0793	11.7541	15.8868	10.3849	4.16321	11.5103	12.5773	13.6054	24.8058	8.81713	14.0923	31.9308	8.69067
ILF2	43.2658	70.2887	83.255	79.3796	52.6586	81.7132	106.079	171.2	114.327	94.2885	125.154	91.0044	52.3988	36.8405	109.797	68.7735	194.81	150.505	107.775	301.596	150.327	91.6841	52.0491	71.9349	171.359	101.38	164.51	141.229	46.0714	56.5914	118.37	60.2451	70.6708	50.5887	257.658	41.4398	53.1093	88.3476	51.5418	77.007	82.8751	39.6157	90.58	104.498	151.829	11.7595	45.3642	129.412	100.441
MLPH	38.61	114.489	29.7339	62.6722	36.2879	55.519	50.6705	149.1	-0.0684185	59.4287	33.3578	48.5063	55.3134	8.07269	25.231	24.7152	-0.500041	46.7965	26.1551	-0.235271	-1.56487	101.599	41.8295	6.90303	2.08898	71.4401	-1.89894	-2.02653	32.967	12.8344	88.7535	15.5548	38.7878	10.0999	-1.96131	83.7518	37.2891	49.822	44.0574	25.6509	36.9994	34.291	19.7672	11.3908	16.5041	11.7819	30.2671	-1.47798	23.2628
PTTG1	10.5019	14.0394	19.7292	7.82466	7.0202	4.52729	3.79327	6.56865	4.93178	5.86307	9.19013	5.93641	4.50616	2.50408	7.52378	10.7394	28.0222	8.08967	13.7647	20.7506	20.4422	5.95667	4.3734	35.7054	17.3266	14.8423	19.1549	91.9446	10.3976	4.88674	13.2501	10.7597	10.6767	11.4428	23.2698	3.2974	2.7311	10.2365	12.7157	6.03965	8.95458	7.93814	2.24682	18.988	8.48504	8.52252	4.70988	47.8365	12.0548
NFIL3	2.68197	6.58044	6.40644	7.45505	6.78427	6.80936	19.7413	2.05968	18.5427	9.18051	7.24662	8.29353	12.3886	7.36807	14.7789	9.00518	23.275	6.97928	5.31861	12.9343	18.306	2.90461	18.2453	29.5421	24.8618	4.00421	18.6245	10.9073	3.92989	8.12516	4.67196	7.77445	5.28725	14.4425	18.2358	27.0101	13.2902	6.62424	7.98708	4.07931	5.19765	5.72134	33.0434	20.1459	13.6168	12.235	10.5734	18.7671	15.4214
PTDSS1	11.8666	11.3356	25.6552	8.6922	14.8728	8.25787	9.82837	9.85939	14.8051	9.95456	11.8915	9.82401	19.3975	12.7918	8.48885	17.9236	48.7997	11.3836	14.8891	21.8695	29.4536	11.3321	18.0101	10.1992	21.9484	13.9734	21.5757	33.1566	9.24838	10.2356	7.68988	15.8239	8.72532	19.1475	18.0529	7.28702	11.9083	8.5167	8.70353	10.1908	23.2091	15.9015	11.2945	17.6816	19.8302	9.93659	13.2616	20.149	32.6447
ABRACL	6.00153	12.9887	26.8333	29.6708	11.6195	15.1621	28.7717	6.56563	20.3039	16.1448	14.303	27.1798	15.3347	24.5649	36.8684	17.8138	38.6465	36.239	16.6553	26.5628	76.0262	6.55776	17.8967	298.629	47.8857	10.9944	21.2383	161.321	15.2242	48.8528	16.8417	24.3648	12.2094	27.5407	88.5083	15.9499	16.3772	18.7963	24.8137	31.9947	11.2552	7.93798	16.0039	44.3578	34.5326	30.3037	10.1584	92.1268	51.3576
PGK1	52.0566	67.278	36.7003	36.946	54.6558	42.1462	61.6356	41.865	29.8549	43.6501	49.048	47.1066	56.1198	37.4209	73.511	86.7566	138.257	37.3703	40.4288	48.5031	78.548	41.8242	41.9761	15.6497	34.4124	52.9745	87.6371	28.1669	27.1764	85.2893	23.8623	29.1794	35.2004	67.7887	144.935	36.6999	34.329	18.0454	34.1027	41.5301	72.435	40.8164	45.3447	46.0123	107.654	84.2527	36.0241	46.0491	61.9944
PRDX4	50.7784	59.1658	44.1729	21.5199	23.8004	22.3872	30.5482	42.4633	29.4558	26.1359	30.9565	34.8839	17.4476	22.9277	24.0873	48.639	27.5128	39.1224	24.9507	116.006	43.3066	35.7756	23.2386	61.3711	48.3526	46.125	47.4581	187.734	16.5	133.955	25.9851	20.5627	31.5519	33.2749	36.5159	18.9936	31.1259	19.6233	34.4091	28.8834	40.2276	32.3431	44.216	27.3794	46.4773	49.126	35.9283	34.7919	42.93
CMPK1	28.2977	19.8494	23.8313	26.4573	36.2991	27.3165	27.4924	25.0406	37.2077	26.3783	30.8753	35.5968	34.2508	29.0444	22.0863	46.9163	40.5715	54.2527	16.9314	48.1051	51.0701	38.0627	32.7218	40.7845	30.03	14.5321	47.817	40.357	24.0668	47.9192	38.1579	29.9451	23.673	26.5255	34.5875	23.4153	24.137	23.8774	21.4274	26.1692	24.4892	14.5155	34.5366	25.7184	25.8996	13.0732	31.0569	73.3086	35.7257
BIRC5	8.81577	19.6936	15.5519	13.094	6.57979	3.37213	1.87162	14.8754	3.84628	4.98183	8.26486	4.296	4.03984	4.3215	10.3276	10.1773	21.7318	11.9898	5.88699	42.3521	31.5847	5.86108	3.83854	28.9417	21.6537	31.5664	29.2391	35.6774	9.22841	8.37794	10.6525	10.2715	8.95	12.87	28.3464	2.00898	1.7547	6.25118	5.50394	3.91575	15.0608	8.81233	0.966928	41.7867	11.6791	13.1288	4.56943	32.8083	9.25976
GDI2	36.9991	28.2539	52.0582	45.8138	53.3277	62.3999	50.8052	73.822	73.6968	60.9492	108.256	75.9139	45.8151	48.6287	51.3604	78.3788	100.701	48.3048	60.6746	181.397	60.1877	50.4568	49.3378	60.9536	64.7281	48.5142	88.7333	125.491	46.1964	67.2035	74.1724	40.212	46.6957	76.8951	164.508	35.4263	47.9894	42.2974	44.0738	50.7562	52.4091	33.3648	72.5125	51.1148	52.8139	85.9659	51.7931	65.9334	66.0196
IMPA2	5.44548	5.32044	2.38943	4.82208	6.78896	4.59187	3.92805	8.24451	7.16145	2.75942	5.09722	5.09892	3.8967	3.37708	5.50301	9.9072	23.1427	10.0197	4.82351	13.4381	18.2875	11.1229	4.74918	5.36662	6.8423	4.10381	19.7292	22.7092	2.74757	2.68871	3.85736	3.61969	6.1592	5.2603	12.4644	5.61677	3.32559	2.49182	5.54012	2.81573	10.4171	2.68147	6.61104	7.15957	4.81017	11.3576	3.63363	12.1083	3.44973
UBE2C	20.4168	49.7645	43.7929	16.1934	10.8467	5.24095	1.57615	43.4692	3.71325	11.6909	15.2984	13.791	6.05307	2.74478	28.2776	49.9223	104.454	19.7715	22.9833	37.7402	87.6187	22.4878	7.08732	48.4142	43.4174	48.9816	47.96	149.053	25.5674	25.6543	41.3517	28.5085	16.5586	39.3168	90.4725	1.35041	1.99595	17.2403	14.6233	9.21541	45.504	15.2743	0.215066	190.822	29.0793	32.9462	2.38951	274.002	28.1881
TUBB	232.763	256.511	202.749	221.243	220.695	179.602	149.263	172.117	267.95	161.454	276.274	193.79	102.352	192.994	214.443	140.519	436.798	129.49	220.703	832.004	262.547	217.851	125.542	501.947	334.565	192.786	455.498	314.799	263.707	133.912	448.81	153.278	208.289	244.046	368.099	109.708	195.894	102.811	206.048	127.627	260.732	126.059	82.8114	295.296	246.692	307.345	154.055	454.596	735.596
AURKA	8.94951	15.2438	12.9081	4.35157	4.26924	3.16221	3.14949	15.911	2.74491	6.54736	7.28296	4.68942	4.43312	3.06402	9.88904	17.0047	18.9262	5.89513	17.634	20.6838	12.5661	12.3616	3.31202	11.5496	11.3166	13.3589	18.0086	11.6317	5.69816	6.06589	10.1079	9.27972	4.59929	21.2448	27.2509	2.47528	2.43769	4.6552	2.87073	4.94597	17.1668	8.91775	2.83117	27.1935	9.79676	6.47288	2.68572	39.1042	6.30075
SYNCRIP	9.42481	12.9574	9.02911	19.4051	20.4229	17.5393	15.8135	14.7716	36.2353	23.9033	15.6179	21.8036	19.7899	19.78	21.0756	25.5468	56.9228	22.9901	19.0938	66.3351	55.0283	21.445	21.796	14.5861	19.4787	14.5452	24.2958	41.3802	18.9987	15.1538	11.5946	24.3861	16.6698	28.9448	38.2896	15.2375	17.1604	10.4828	8.87751	14.811	15.7862	14.9049	15.9616	35.8895	27.2607	20.8107	13.2544	34.8787	24.0378
AMD1	4.97129	4.84235	4.65698	8.5272	6.93727	9.61701	8.56535	8.06166	17.9893	7.48722	6.53949	7.20275	4.99836	6.66269	6.33263	13.2146	16.1197	8.7677	7.13455	15.1811	25.8223	7.33667	7.47197	7.84055	9.79894	7.40915	19.77	7.12028	10.826	11.4931	7.36314	6.9389	6.29906	16.3562	27.9363	7.73367	6.71357	4.49164	5.3443	5.45415	10.974	11.97	6.5363	10.1598	9.75061	21.283	5.2696	16.5869	10.0013
MCM4	24.4908	21.5212	7.80599	10.3379	11.3724	7.39279	9.4776	16.56	10.6397	8.89872	17.1219	12.4566	19.2932	7.06705	23.5674	23.3676	211.339	13.2669	18.1029	64.9027	52.3615	15.7182	20.5998	17.4346	30.4645	16.0446	52.6144	24.4412	9.74001	12.2751	17.0789	14.6807	9.25819	18.7686	34.421	4.56979	9.6075	9.87224	8.21611	11.0644	24.4229	21.0586	9.44212	24.7633	32.168	18.3921	4.49975	47.5052	46.1315
CENPF	8.27681	9.52854	7.25262	6.82861	5.3187	3.84461	2.39982	9.60921	4.69357	5.19945	14.0616	6.30859	4.50334	4.44435	15.9542	6.28772	22.8614	8.33574	11.6957	30.3862	26.6817	6.68469	3.98728	13.0277	13.6666	13.287	28.1087	23.735	6.46877	5.50212	3.99362	6.82923	6.07426	8.05309	27.5359	1.98062	1.85642	8.7402	2.21477	3.89431	7.46537	6.9347	1.9216	13.9938	14.681	6.33876	2.16846	29.8254	10.3579
MCM3	31.9928	48.0896	52.9795	28.8934	37.9702	27.0313	24.4984	42.203	29.0873	19.2187	36.3923	26.3477	26.3324	17.3719	32.1469	26.4325	89.7106	23.1002	21.6019	131.074	41.9765	23.9471	24.2033	27.0594	33.819	49.1753	114.26	50.7571	29.977	13.0913	58.498	21.0809	30.5795	27.1486	36.3612	15.6915	19.0274	17.5488	26.0064	21.0801	16.147	21.8736	14.9715	42.7516	31.9516	13.825	13.1546	37.9377	36.3691
EIF2S2	30.1537	35.5962	36.4845	19.8985	22.9193	22.1963	29.7861	75.0889	17.3958	29.5462	21.9658	24.941	22.4699	14.5239	26.7977	25.3912	33.2684	22.5543	33.7299	38.5833	53.178	19.3715	18.5818	13.2837	50.1905	21.9477	49.1607	170.876	20.5744	38.4566	58.0838	21.6496	23.1101	50.8316	50.0249	18.3627	17.2028	17.4523	27.8915	27.1538	45.5253	24.2701	33.6198	47.818	39.1745	65.2704	17.924	63.6255	36.6503
GATA3	198.614	89.9172	134.052	101.568	184.548	220.591	80.125	206.767	-8.83389	185.685	174.105	162.987	173.392	74.0923	60.2334	131.083	-17.3374	128.956	120.01	-16.8646	-14.2276	304.216	159.436	-1.35486	-1.48792	245.216	-11.0558	-16.9543	537.818	-4.50444	135.925	97.2351	316.928	85.8198	-13.728	103.592	156.052	239.881	79.3827	325.977	275.942	210.454	185.957	119.035	49.8367	20.2316	167.237	-9.54504	137.772
THSD4	33.7809	2.50977	6.99345	7.3787	7.26857	10.1164	3.74986	5.46313	3.40446	15.2992	10.2621	7.66989	12.3579	7.04665	2.91018	15.2594	1.44024	8.73469	10.6205	1.40641	1.51417	24.1505	9.46625	1.52316	2.24754	7.47397	2.25695	1.26578	15.6133	1.47314	5.2797	6.46301	8.62932	3.31094	1.43418	9.1491	5.21314	5.97488	4.03571	7.18814	7.40611	31.9276	12.5874	6.66622	1.89951	1.78623	9.48392	1.81869	1.38743
PDCD5	18.2409	19.0302	23.7328	14.5946	16.3404	14.2098	15.746	21.053	11.1336	10.5413	10.6447	15.6607	8.51771	8.25624	11.6667	16.7226	20.1521	10.6083	12.4477	18.4225	36.4238	10.3205	13.7404	67.4309	29.679	12.4622	40.2684	67.0109	14.5413	19.0029	20.8459	27.0871	15.2437	15.4258	36.5494	11.5326	14.7891	19.4429	16.5296	14.9521	20.5343	12.2674	13.5878	36.1207	15.1325	21.0473	11.4796	50.6898	10.6398
CCT5	29.8392	36.483	27.3848	27.3999	26.2108	22.3001	19.0381	31.8548	23.4416	23.3842	31.8374	25.3835	23.2584	14.1719	24.6811	40.6748	95.3676	21.5527	51.6785	69.4116	116.426	24.7511	27.7745	32.3766	29.6985	37.1647	52.0526	19.4839	26.274	40.1046	20.2719	21.8618	21.5968	22.9076	44.2711	15.1501	22.322	18.232	11.2228	22.1712	37.2611	27.1092	18.7172	59.7583	82.2451	20.9158	15.4461	113.539	98.7513
BCL2	15.62	2.53296	16.1218	13.1371	10.5204	13.7227	6.31987	11.1509	15.6279	13.3879	13.6762	13.1213	11.2416	7.16392	3.53906	19.6381	33.1791	2.99544	4.25288	1.42872	18.0226	16.504	9.38369	2.00183	3.72578	30.8423	3.15424	4.4175	21.3731	1.76075	3.69693	13.9096	16.8276	8.65878	2.45441	11.4901	7.19059	12.25	6.687	17.052	11.9687	9.58822	21.5325	15.5853	1.84636	1.36183	6.96021	1.96401	10.0067
MCM2	19.3008	22.3332	10.9737	9.47479	12.1622	9.36708	5.74418	17.4383	11.2226	7.96132	11.8367	10.8087	8.69867	6.23608	41.7021	8.42021	68.4962	7.92765	15.2518	64.1727	58.9149	12.9249	7.0826	10.1893	13.4642	18.4622	22.0891	23.0196	8.96177	9.08367	13.6038	6.04443	10.4081	21.3363	26.1209	5.01827	5.47274	5.11856	10.233	7.84418	15.7663	11.8927	7.2725	23.5567	18.5113	9.37164	3.50681	38.5603	11.4452
PADI2	3.01984	14.0802	1.36522	5.24442	3.30895	8.05437	8.43209	1.24716	37.7156	3.98938	10.6435	9.82502	2.78554	5.29117	31.1007	1.58831	32.0133	5.47455	7.624	100.691	12.5946	2.01327	5.85106	66.09	12.4778	1.96287	129.01	26.6344	1.2833	16.8359	3.36356	2.26287	2.90177	6.89261	88.4622	5.00445	12.3808	10.4528	20.4139	2.81597	4.6016	18.0299	16.2191	4.90492	6.7618	5.22805	11.5158	30.3025	11.41
CXXC5	39.066	21.5273	61.0213	41.4842	15.8141	32.6877	11.4125	17.9694	1.56629	24.8518	26.925	29.3069	43.5124	9.52218	8.34358	60.7284	12.217	32.1676	72.8718	0.382512	9.05527	36.0646	33.0649	8.03929	15.0598	76.0428	1.52711	2.31028	24.4497	14.8021	15.3876	26.5442	26.4409	13.3284	2.53178	19.564	28.8367	31.1676	33.1604	24.9355	28.4633	53.076	8.9552	52.3652	9.68055	10.4468	12.8906	5.37264	1.66106
NAA50	20.505	12.599	11.2737	13.6538	18.0715	15.1646	14.3221	19.6198	20.997	20.1228	22.4452	18.039	21.4167	19.3475	39.273	15.1123	41.5502	16.2595	23.7325	34.5103	36.3863	17.3687	18.076	14.598	21.1908	19.8112	23.0035	21.8499	12.3215	17.5057	15.8691	13.0321	12.418	21.5208	39.8127	13.2719	12.815	10.6836	10.913	20.4511	25.3683	13.8425	22.6497	37.8294	24.6054	15.5379	10.1319	33.5283	7.81857
NOP58	15.1185	18.4453	28.9013	20.7259	23.0994	19.3178	17.4702	36.2578	17.588	18.6138	19.2358	20.2637	10.8534	9.41488	13.8952	17.515	43.385	13.5314	17.7221	32.532	32.5914	13.6727	22.941	12.1583	31.3165	20.2417	41.9966	72.4568	24.3213	16.3292	27.7074	32.3675	17.1757	22.0243	54.3837	13.9836	16.3457	24.9934	16.7497	14.934	16.8315	13.2988	15.1714	22.9678	24.8773	31.9758	12.7584	51.5715	25.8248
SHMT2	12.7859	14.2757	21.0267	13.7144	13.1731	14.1845	15.7024	24.6524	14.4228	9.93485	16.2059	17.181	16.9699	10.1048	16.6483	9.44863	71.113	14.5203	22.7304	18.7104	38.5092	10.0814	12.2084	11.4983	16.9907	15.9294	57.5488	61.0127	12.7214	37.2124	20.0477	16.2729	13.408	17.8111	21.5544	10.3527	15.1625	14.091	20.4914	14.8968	15.474	13.7744	12.3057	25.0793	34.4673	49.4335	10.4773	29.7911	12.1803
DEGS2	4.72804	23.1519	1.51904	29.0738	33.9351	34.143	21.5868	36.3738	1.35279	13.5497	27.3104	15.9864	68.1934	7.64171	12.7729	5.08948	2.04664	15.5576	12.5593	0.337852	0.173608	8.37852	33.0036	0.522099	0.216507	37.533	0.102298	0.438243	15.3749	4.90049	40.9672	10.8204	43.382	6.1025	-0.0320209	19.8658	27.3379	53.8761	21.4883	40.4002	22.6677	5.07936	17.8321	9.02782	1.5792	1.3357	7.50904	0.101618	15.8706
DHTKD1	10.0277	15.2496	9.8244	6.97381	9.25316	6.60921	7.04877	18.565	8.74628	12.2406	20.5818	15.4809	12.7168	7.90267	16.6628	20.649	25.2057	9.22431	11.0433	50.2987	7.37721	8.4749	9.07658	9.75177	13.6492	11.6528	26.4793	17.3989	8.11198	8.87626	16.4823	11.9837	7.17171	15.3949	29.8237	6.27476	5.32293	9.31068	4.60525	10.6164	13.046	6.86126	7.52553	25.1114	20.9509	8.12187	6.38427	10.9963	15.4448
STMN1	24.9164	28.1311	29.9516	24.655	26.3242	31.866	11.6636	23.7272	36.5216	8.99767	32.9048	37.1946	10.0845	5.67192	34.7367	25.12	182.521	13.1046	15.8982	138.209	88.9053	23.7933	14.4203	53.8736	35.6162	24.9759	96.2836	165.594	73.3048	12.1734	51.4945	23.1468	57.3232	25.4484	89.2008	5.45487	12.1462	18.7742	30.6786	10.288	16.6621	19.8311	8.08832	27.7001	18.7172	65.7133	5.58668	53.4231	63.8127
LAD1	14.8384	24.1542	20.2962	23.1222	11.6705	10.032	4.14869	52.4804	12.8541	12.5086	7.07484	19.0959	7.74491	20.6825	13.5366	7.12064	13.9111	54.2691	28.0387	19.7235	66.5038	2.28635	3.31696	18.8364	39.9456	9.3615	21.8832	61.3478	1.06585	28.2931	9.32124	12.5818	6.0733	14.4951	22.5822	9.07178	2.4303	11.3737	7.09962	9.10703	7.89154	16.0318	6.02307	27.3445	96.782	44.7646	4.12853	27.4181	32.0551
SLC5A6	7.0039	19.4636	13.6167	21.7128	8.99274	10.7175	14.4832	12.9437	11.3789	12.8874	14.8205	19.7891	19.3108	11.4258	15.4031	6.59444	4.42395	9.19994	11.7794	15.7746	23.6816	5.9084	18.4754	78.8596	48.7275	13.5904	20.6213	20.9981	17.1537	9.90542	18.2118	24.6545	10.159	24.8363	45.5823	8.48673	15.786	20.127	10.3999	10.9617	14.3011	10.5988	14.5523	26.5682	21.8058	10.0648	14.7996	31.413	25.9911
EVL	8.472	48.6972	51.6602	32.3854	39.0399	51.4898	37.7719	3.39952	5.26902	26.5414	6.8097	23.8074	15.6695	7.39426	8.02581	3.01348	5.93184	12.993	22.7712	8.16676	3.30809	26.4617	43.8208	12.282	8.97885	27.4589	4.48782	3.3616	31.6496	4.67048	10.593	43.2668	75.2107	15.95	5.2864	61.2179	34.5789	68.8813	48.3987	36.8255	4.70555	14.7722	46.5123	29.7706	12.1244	2.00063	11.3306	4.5734	17.7615
XPOT	67.2741	12.4212	11.913	8.3333	12.235	8.90428	10.0978	15.9805	12.6107	11.5131	13.8815	12.7224	11.7794	11.673	12.0989	26.1965	20.2921	12.3574	19.5173	18.5031	17.7924	8.22304	10.5396	8.40821	11.6643	18.9962	34.7879	31.7981	9.40407	11.4326	15.3301	13.9849	7.65286	19.0855	20.0345	7.8816	7.51408	9.15137	4.22204	12.262	15.6824	14.3239	10.6161	17.5748	20.5284	22.2959	16.0742	25.4153	7.2378
UBE2T	13.8963	42.8167	31.3567	14.5308	8.27638	9.08393	8.01384	36.4254	3.88954	6.12846	20.1668	8.89877	5.42319	4.83356	25.5593	18.9298	65.9267	14.8514	12.3826	33.9435	22.6171	13.3463	6.17487	27.9867	26.9696	36.4426	49.6038	43.5257	8.78534	12.4012	10.1534	28.4923	13.5005	19.2019	40.5753	1.82058	2.98865	13.4452	6.82461	12.2252	18.4598	12.1501	5.27105	38.6429	36.173	14.7639	2.81065	22.3801	22.6404
SLC7A5	24.8796	5.61299	19.6155	17.6382	1.51385	1.57587	3.99733	75.4335	19.8731	9.68886	14.12	3.23914	18.4656	0.864674	7.68661	35.121	41.4809	4.37348	22.7719	21.4054	120.676	0.36717	4.71087	93.1971	19.4836	19.4143	30.8576	25.2049	0.779155	50.1225	18.1754	81.4187	2.47295	43.0904	56.9181	13.1739	4.23021	5.99063	5.45555	9.17543	5.66775	5.41923	8.11661	117.55	31.561	174.709	4.9121	44.2462	0.813002
SEPHS1	11.4059	9.05235	15.1733	13.8238	16.2225	16.9844	13.0189	27.347	21.1797	17.2115	22.285	23.3963	12.0146	12.3061	12.392	18.7167	47.022	11.4926	9.78745	36.8568	20.036	9.14602	15.0378	17.4323	20.9446	13.3851	26.9088	52.8315	16.8747	13.0033	14.7171	13.5678	19.1511	20.9067	48.1758	11.0154	13.5387	13.6782	12.9251	12.4334	14.1366	8.69227	11.4248	18.461	16.2207	36.5586	12.6086	33.8331	23.1528
ENO1	106.688	197.707	108.711	132.517	178.367	118.828	192.551	129.516	289.904	71.4487	126.963	106.24	131.501	60.884	294.5	126.598	372.733	58.1925	123.378	222.041	957.693	81.528	118.892	325.412	258.925	63.0628	232.405	234.63	90.8107	176.963	150.684	206.533	126.691	145.494	651.469	112.242	236.603	168.239	180.716	90.0262	84.2994	66.7581	131.811	107.533	178.421	173.261	151.202	480.843	280.264
CCNE1	4.50087	5.65629	4.79323	2.25701	2.4471	2.49283	2.18373	4.31168	2.48116	2.22439	2.13234	2.7019	1.84916	1.9125	4.15855	3.14821	11.5302	3.16101	3.70587	7.31229	9.87621	2.04758	1.91233	6.86289	7.45161	2.42651	15.2377	13.7273	2.25339	8.52367	3.77776	3.62557	2.10467	4.60411	34.5352	1.88623	1.74861	1.90173	2.23934	1.98233	2.82755	3.25589	1.68695	14.6374	4.96259	3.87608	1.80695	15.2928	2.55078
CELSR1	33.148	6.80506	15.1501	27.7396	43.3113	34.0296	12.3301	13.0822	7.54432	28.6721	28.3239	16.1418	31.2223	8.47554	11.5392	24.4524	4.24698	14.9226	12.1175	3.12273	7.12149	39.9153	20.9476	1.97338	2.98452	10.93	2.65789	0.955283	13.9762	2.5192	6.54585	15.4746	34.5044	8.56629	5.95139	34.0769	10.8036	19.0069	4.02126	21.0828	8.74428	14.1068	7.67673	15.0119	11.3391	8.24952	6.23741	1.63066	14.5113
NT5DC2	5.9998	16.1274	18.9833	6.74928	7.98896	11.7122	14.0239	12.9908	25.9791	4.82524	9.38366	9.42743	8.59061	6.79083	6.42135	6.08604	30.05	5.09799	9.01728	13.0487	42.9666	7.51634	7.36532	20.649	14.6511	9.7684	28.6509	14.4935	12.1593	23.5813	9.13632	5.6379	17.7117	5.03869	25.8371	7.76513	13.1369	5.48037	11.5831	4.60843	4.67964	8.01276	5.34975	6.8913	5.65727	8.38528	11.1616	20.3503	31.4794
FEN1	27.7758	32.7228	17.8801	12.8159	12.6211	10.4237	8.9839	17.2807	10.0345	7.21246	8.5218	12.5078	10.1854	7.01881	20.7199	13.7016	54.7162	7.72047	31.4271	35.1873	28.3317	12.9515	7.62053	15.0439	23.6773	28.5711	36.9605	60.2713	11.1487	14.0418	26.0694	10.762	7.73529	30.3416	14.8168	6.24284	5.72528	9.72974	13.3811	12.1031	30.8041	13.3324	6.58367	24.6816	13.4027	16.1774	5.88724	30.4787	22.2945
PPP1CB	29.6449	27.0767	31.1086	19.5657	17.8439	25.72	24.9396	27.7547	45.6442	41.5489	48.6234	33.3205	34.234	29.0968	41.5098	44.7049	64.8508	31.5641	27.0975	92.5605	57.8845	41.4491	43.2389	57.0944	48.6307	38.7061	51.7378	35.4689	36.0744	35.9699	30.1256	36.185	30.6494	39.6402	58.9663	29.2699	33.5633	33.7838	22.7483	26.2892	37.1472	52.1996	33.0305	28.744	46.7246	35.9665	40.4741	115.167	44.1489
MRPL3	26.9696	25.8666	27.3127	23.0589	27.1034	22.761	24.2401	36.7124	27.4587	29.3181	31.4053	32.9629	28.5943	26.7826	36.7364	27.5393	53.3897	26.1537	28.0369	109.504	62.6913	31.7952	32.9555	35.3135	32.4772	34.8114	23.8782	97.782	25.2817	34.2309	32.8074	27.8855	20.9497	47.2185	59.9756	18.0148	25.8309	41.5219	12.4765	34.1129	40.4896	24.6424	34.3693	40.9008	42.2277	27.9878	23.0016	91.0521	19.0234
TPI1	116.528	204.926	153.763	91.2071	85.3749	58.7932	115.614	149.47	54.8679	87.3552	102.5	111.439	79.5215	54.344	67.1293	99.4749	687.61	83.6759	98.2946	136.896	926.848	92.2118	77.3697	194.077	149.571	107.814	440.1	228.508	81.2462	141.755	76.0671	89.561	108.38	99.8863	138.958	71.8793	92.7187	91.3033	102.096	116.575	103.073	112.789	87.6226	170.322	147.171	178.598	90.678	231.904	133.969
AFF3	19.888	1.23693	12.0895	9.51041	8.57758	7.18196	4.81843	10.6893	2.36138	24.4261	16.3988	7.60506	18.101	13.9493	3.266	22.2664	2.65496	23.7657	5.55114	1.25563	1.51339	55.0249	12.746	1.37538	1.76966	27.7659	1.67728	1.30127	18.5851	1.20983	12.3398	13.8455	6.30783	7.47987	1.21751	5.83757	7.79788	7.08615	2.80799	4.34339	14.6364	38.3275	2.81609	9.18698	3.74662	1.20824	7.8978	1.48054	12.9425
HEXIM1	15.3669	17.7798	12.7712	16.8757	26.9887	32.474	25.5531	33.1434	9.89111	20.4882	18.6656	17.2546	25.7119	18.9013	16.0904	13.7584	4.16551	11.0358	11.1083	5.82304	5.72218	10.6639	26.9595	7.48921	10.8708	35.8033	5.74868	11.5698	27.2288	6.61002	16.2249	22.3081	30.6371	16.8424	8.78027	21.8293	22.4211	27.351	17.1309	15.3167	15.5654	25.9917	7.9481	10.4548	9.4778	9.58638	10.4638	12.9204	11.3003
STK38	11.7088	13.6818	10.9698	13.0278	18.0605	18.3087	15.0909	21.5307	22.7417	16.2134	13.3971	10.3587	15.594	18.4915	17.9485	15.5641	23.1085	11.8757	15.6724	30.7319	25.9879	9.91578	14.5286	23.5355	27.8354	12.0082	23.4971	29.4576	11.2179	10.7837	39.7725	11.9911	10.6329	20.0955	28.2638	11.5192	11.3329	3.98482	14.7364	12.7657	13.985	6.75522	10.3571	25.1262	13.2624	20.5303	14.2182	10.5894	12.4697
CKS2	28.2734	59.0186	71.7822	42.2678	42.9738	34.3259	20.5521	56.8825	11.0871	17.8545	38.6834	30.5143	25.636	8.31579	33.2831	22.3981	107.266	12.3382	24.8951	66.2225	79.7501	16.1222	35.6261	132.764	37.9463	39.3099	63.3623	45.9851	55.9633	55.1504	50.1939	27.0912	40.048	31.6057	120.422	7.14749	29.5105	42.8762	28.1446	46.7832	26.067	41.2194	25.1223	74.2318	49.3475	21.3822	18.5057	148.594	59.4408
FOXA1	57.3202	62.1509	45.4447	70.663	69.9325	64.6333	72.1096	99.2272	-0.605187	86.45	82.2018	67.056	59.9324	44.8919	49.8161	61.857	16.351	109.868	80.3932	34.3144	2.70136	140.831	114.844	-4.3383	-2.51203	94.3634	-6.19738	-5.75771	124.25	65.7283	100.003	84.696	85.8415	24.2004	-5.62494	49.7504	32.8095	100.124	22.3121	111.505	88.9648	56.8198	48.1563	98.5997	59.6342	67.4006	34.6431	-5.86049	82.2567
MRPL37	33.715	18.0269	21.2591	19.3789	22.912	24.0015	30.4132	30.3302	22.8267	15.0354	27.1104	37.9517	22.2414	14.8483	23.1097	19.6359	40.6752	27.3379	19.8358	50.5789	65.7824	29.5818	18.9468	17.6158	32.1369	14.4824	28.2908	48.4128	21.0844	43.4725	29.9894	15.4227	27.8181	22.671	45.1386	19.962	22.4556	21.3745	33.8538	16.4011	22.6641	25.1339	26.1949	32.6874	24.9809	22.8981	24.309	100.924	32.2757
ATL2	7.56499	8.94779	14.494	8.01052	6.68067	8.18916	7.29136	7.73808	31.4566	12.9863	14.4926	8.55122	8.10695	8.05316	11.8022	14.9454	13.3352	9.63193	8.76267	41.6953	22.2151	7.76417	8.57344	29.0817	33.9833	13.6752	20.4904	21.4202	10.1018	9.04395	7.65065	10.7501	7.22373	16.5596	27.7545	8.08	6.80549	6.69848	5.18419	10.3899	18.2	14.8235	7.45535	14.0087	16.6453	6.61099	7.53767	26.4986	7.86141
IGFBP4	528.231	94.6291	470.886	383.912	895.315	423.13	211.681	246.631	72.5378	225.737	590.19	474.661	169.969	540.672	343.798	245.13	12.2912	175.504	220.592	1.75339	55.4693	176.516	440.562	73.5868	182.521	233.93	19.448	110.015	332.53	186.637	81.0309	188.899	314.441	295.536	102.186	501.992	431.865	234.638	634.48	268.258	81.6988	297.892	294.895	50.9778	157.909	214.525	468.896	168.623	31.9437
MRPL15	21.739	27.0056	14.1045	17.2542	20.001	19.84	27.1318	44.4007	22.7732	19.2085	25.8133	40.1385	45.1784	12.2042	19.6093	31.1726	65.2742	17.7436	21.9498	49.3496	69.3982	15.652	50.4712	54.0826	80.2352	21.3459	46.2873	51.1529	18.5957	22.5042	32.5104	36.5237	19.4749	19.7415	82.9389	17.8825	37.5935	19.2716	24.5541	25.1966	83.0103	21.3329	32.8408	47.758	46.2918	34.2641	17.0391	69.6148	45.4724
RNF145	12.6105	12.8767	6.72812	6.44329	7.13218	8.01516	9.00255	2.46251	22.5866	9.22622	7.92406	5.55295	4.95746	8.31959	8.15307	8.26527	11.5555	6.77505	12.0151	22.4259	10.1847	4.45295	5.87214	11.8957	15.1564	4.31382	11.365	18.309	5.08249	20.9574	4.32308	5.08159	5.35642	16.771	13.1927	11.1741	7.1603	3.23317	7.89662	6.20547	6.0456	8.5608	13.9419	3.94715	6.58077	17.1883	11.5077	18.9105	4.07323
PSMD2	43.5751	58.4112	38.3898	27.189	28.6005	26.1655	35.9592	37.18	22.3008	29.5139	39.5334	21.701	35.1171	54.4434	56.4556	35.6874	42.8144	29.0616	41.1352	78.8345	44.9662	40.9059	22.27	30.3261	37.7588	33.2292	51.3684	50.2521	18.4516	39.3925	36.0857	22.8476	21.6274	35.9114	55.1168	21.5435	25.5418	23.4059	27.7508	35.239	34.4098	40.2154	35.0106	55.4147	44.3272	23.0891	25.3015	71.8062	36.4319
IRAK1	60.9327	19.6547	24.9455	19.2918	22.3182	22.9659	27.2976	21.0696	23.3738	19.5407	23.229	30.7939	23.989	25.9617	22.3375	23.0518	50.4756	17.4727	27.7301	33.5374	71.0376	12.9679	19.0504	14.3344	24.9107	23.6362	59.5431	13.4103	11.4189	24.1741	12.8678	17.4861	20.5752	31.5915	104.358	27.3068	19.7431	14.6002	22.6115	15.002	17.1426	33.7268	28.79	13.0539	21.8436	20.4745	17.7024	110.165	27.1366
NUSAP1	22.7796	11.1459	17.8315	11.7266	9.3066	5.2815	3.16659	16.7637	4.07993	9.55543	13.3819	6.26021	6.72086	5.04993	13.652	14.9007	52.2531	12.3938	26.4961	36.3398	22.5664	9.38305	7.86004	10.9098	16.3309	28.8556	31.3309	16.848	18.7067	6.61477	28.171	19.1755	12.8687	15.7727	28.0233	2.49069	2.15107	12.683	6.4865	7.51278	8.91289	10.9607	1.93631	27.3095	13.4327	7.5398	2.49864	39.7136	21.9303
LMNB1	17.9938	10.6725	18.1843	14.5128	12.0476	9.51259	4.73951	18.5563	8.90313	8.85275	17.048	12.9466	7.74782	5.94448	25.4743	17.5158	56.0277	13.9685	35.2795	43.0766	31.9362	16.6253	9.09471	12.063	23.1459	24.1631	37.904	22.0286	16.1781	4.37448	27.4524	15.0375	13.1074	19.7654	41.8576	5.23473	3.22289	12.3685	9.04118	6.64057	11.6925	10.2695	3.3146	39.6403	14.6588	9.6077	3.00229	20.2533	21.7226
CENPW	3.33006	5.92946	17.9912	7.07158	6.68574	7.55816	6.56043	6.39823	7.37902	5.90768	4.80876	6.98592	2.26851	2.76408	15.1708	8.33936	16.7763	4.24011	7.59102	34.073	30.7211	7.09248	5.65496	333.718	27.35	9.28087	16.3159	36.013	9.07969	86.1477	8.6192	8.12752	8.66738	10.2508	45.3694	4.13967	5.24367	4.22155	8.50548	4.46891	6.01005	4.27513	3.99626	22.9	11.8812	6.51179	2.87123	41.6678	13.2551
ANP32E	59.4266	20.5776	17.591	11.1097	9.43799	9.70208	6.88509	1.08066	17.071	22.6696	26.1134	12.5463	5.04729	9.48802	20.0527	22.828	59.4793	21.3221	12.8089	116.882	45.27	13.8424	7.8713	27.6823	11.2509	25.6293	88.3591	40.9824	17.2269	5.76351	5.03349	18.0592	12.7574	27.4577	76.6099	9.28851	10.0231	27.9025	9.9855	8.47766	25.6485	24.1727	7.69129	14.5322	18.8502	60.297	11.1117	27.7456	1.03785
USP1	18.4246	7.54724	6.69009	7.55801	11.6281	10.5183	8.70067	10.175	18.1122	10.7113	14.7539	14.6869	11.1518	9.45862	17.3852	14.302	66.712	15.8308	11.2961	132.362	35.7323	14.1435	10.0976	11.049	13.1169	10.0931	27.1178	53.0644	11.1994	8.33121	11.8331	8.91668	11.418	15.6801	23.9494	9.71679	6.49123	9.04621	6.2219	6.95495	16.1151	11.2676	14.7225	12.9484	19.1324	6.14453	8.43985	20.5122	13.1313
CDK2AP1	11.0761	20.9512	36.9234	19.2892	16.1795	25.126	20.6316	10.0862	46.5302	22.1202	13.1882	11.5399	15.0504	21.6365	36.7157	14.4283	145.593	30.8653	16.5484	156.763	56.437	11.7282	18.8653	67.3426	45.8443	23.4987	66.556	66.9798	30.1726	66.0008	22.4296	21.464	25.1145	17.8942	77.8999	16.3838	21.3523	30.6641	16.3878	25.8471	18.206	19.9048	25.5595	26.1035	25.4403	51.4281	15.3657	181.757	107.082
ODC1	12.1287	13.8853	12.3277	23.0246	8.48585	10.0902	14.3604	5.81624	27.1124	6.69334	7.0348	7.4786	7.15198	8.10676	5.46168	9.59489	90.3071	11.5179	23.1243	202.827	76.7893	13.2937	6.40089	9.39556	31.6634	4.29879	41.7513	56.2813	7.03715	17.2961	5.79193	5.41292	14.9042	22.6265	34.6842	15.4017	7.22684	4.63617	30.3991	4.75426	15.8643	10.4436	19.2188	15.4636	50.3901	24.7226	10.2555	44.2221	4.71022
RSU1	6.23408	9.40649	24.5776	21.6461	17.2972	17.5881	15.9759	18.8666	19.861	16.5048	17.9853	21.305	12.7253	22.7372	16.8107	35.3674	11.9429	23.9156	13.2371	42.2077	21.8616	10.2217	23.2218	21.1173	31.7745	12.0919	33.1131	39.9942	14.2996	20.9156	14.4812	12.7382	18.0818	20.621	46.3669	16.8149	21.3983	14.9111	12.3528	15.6717	14.8898	10.6687	16.5244	20.7407	19.1078	21.8235	22.287	25.7797	12.2386
CDKN2A	4.3733	3.58941	4.22054	5.4749	5.50652	3.78944	3.94977	2.17059	2.48571	3.4894	2.85913	3.34759	3.05783	4.7012	12.0324	3.30391	12.6281	2.92231	3.40696	15.4188	36.1879	3.31376	3.5238	20.7371	6.89041	2.03362	8.64351	75.2113	2.26413	9.7115	2.15484	3.42985	3.23143	3.54833	24.0462	3.89902	4.7557	2.3176	5.3113	2.63874	3.3739	2.3635	3.91397	2.91408	2.81039	1.96203	2.92117	18.0775	1.95585
CAPN8	24.9676	26.1334	5.89852	18.7329	3.86519	9.44691	4.57745	6.43265	1.3883	2.20562	6.97867	8.13167	8.96134	4.21688	7.81124	7.76994	1.38931	30.0979	4.70778	1.26891	1.3371	3.43792	7.17344	2.18721	1.45429	27.3401	1.2908	1.26788	2.6376	4.46256	28.5787	2.77656	4.23284	5.11943	1.27873	15.8988	2.91648	59.0065	9.02169	8.457	1.54353	7.16952	2.36139	2.47178	2.0062	12.0242	1.55953	1.27341	1.60355
TES	10.0816	19.3367	7.14814	20.6254	13.4846	11.6213	15.9963	9.94932	30.2822	17.3845	16.8739	13.2833	13.0513	20.8332	13.2301	15.8434	20.2019	21.8313	19.1291	22.2069	33.8693	5.26884	13.5485	24.4942	12.5172	5.37178	16.4636	7.20434	15.0312	29.688	12.7977	9.92041	12.4438	13.2241	24.9701	12.8743	17.2154	2.91885	13.8538	17.0985	5.4865	11.5649	22.2412	14.5622	14.3347	14.2065	13.8175	23.0106	20.0887
MAPT	26.7075	1.58246	10.2663	8.06889	25.2183	21.4031	6.73794	2.58352	4.97677	8.22971	25.0337	17.1265	14.0913	2.51192	6.77389	1.67506	1.51862	2.19284	2.12588	1.4637	1.07907	18.0205	20.2005	1.21148	1.7997	20.702	1.2153	1.61593	14.1526	1.10075	1.08404	1.36343	6.78041	4.33019	1.10159	8.14644	16.3884	12.394	4.56579	16.9415	1.11272	29.6989	9.8637	1.17372	1.51266	2.41835	4.21807	1.21096	5.81669
CDH3	1.69732	6.58331	3.21114	7.51115	5.00127	6.27167	8.26692	4.55137	17.7964	17.4081	11.4915	9.65376	4.46689	6.79338	4.14884	7.37539	6.63048	5.64747	3.10074	5.08473	17.125	2.81332	5.72675	8.91586	87.8833	2.86522	49.3513	9.59523	4.33457	51.4766	10.8482	8.05888	7.3249	11.1483	104.954	11.2662	12.228	4.29501	13.606	1.19849	5.25624	2.90494	14.0681	11.1257	8.07219	9.18717	11.7151	65.1019	1.40326
TFRC	20.2315	20.8523	6.10092	12.7458	14.1085	8.87423	7.05867	10.0183	11.01	6.62336	25.4821	4.4123	16.2662	27.3772	14.6754	13.5044	21.2828	18.532	31.3032	85.3862	40.1889	9.63889	21.2502	7.9087	9.18109	5.28303	207.511	9.39024	4.86708	21.1215	14.3724	11.3979	5.25957	24.6166	17.8876	8.835	14.6355	4.58989	3.9049	11.9767	18.3438	18.4342	14.6774	16.7834	41.1039	4.46475	7.64163	41.5686	12.706
DSC2	5.93805	3.56286	4.7825	6.72125	4.66727	5.82746	3.54252	4.7246	13.0875	6.83555	8.81535	5.74471	5.96915	6.30573	7.6288	8.0259	5.41	2.6716	6.98611	42.1579	21.8488	2.71597	4.8548	8.70582	9.77468	11.0365	80.6469	20.5651	3.39342	5.32217	3.35524	4.61058	3.71283	2.46811	22.3941	3.89377	4.50486	2.09904	3.28284	4.30637	8.14096	5.11524	5.88332	7.57049	5.95753	5.29578	6.21465	5.31244	9.3811
MEX3A	5.0441	3.36531	22.7121	9.83628	6.04475	9.09193	2.6616	3.69666	22.518	4.70151	11.6848	10.1976	3.58183	2.79323	8.55588	3.60991	41.5071	4.06741	3.63106	44.7027	26.5716	1.80106	4.04761	13.0607	20.128	4.63614	14.8635	27.6384	7.94663	7.85058	1.37659	2.50651	10.7264	5.06447	43.3274	2.64178	4.63972	2.66801	1.8582	3.94121	4.01445	3.02474	3.40015	14.9855	18.5306	19.1062	3.76639	18.1752	29.7045
MRFAP1L1	26.2195	23.1165	45.2211	34.2518	35.3219	43.6161	36.4924	43.8362	24.1048	46.5443	35.5332	45.2183	41.387	24.6895	20.4863	54.7391	25.4476	26.1322	19.4238	23.7099	28.618	40.8628	47.9816	64.2872	29.6227	75.4881	23.9025	43.4041	52.2255	23.013	46.2626	41.0299	49.5497	21.4651	26.4366	32.3118	44.3676	56.3128	39.947	26.3609	96.2648	59.3159	25.0116	31.7354	27.5106	7.59154	30.4318	22.8534	33.5945
YWHAQ	41.7846	84.2459	82.9656	80.3649	64.6787	97.6321	94.0967	76.4018	90.1694	87.7679	98.3126	118.445	56.1668	76.3939	87.0372	97.4173	259.58	109.9	79.1495	407.591	153.507	60.0532	72.2201	69.4213	82.2842	110.604	140.339	197.315	84.9529	101.762	52.9077	42.6117	65.21	116.19	109.082	47.1787	56.0128	29.8525	40.5844	78.2199	137.179	81.7491	80.8461	179.683	141.96	62.5642	60.8059	159.119	132.325
YBX1	89.6794	72.9069	116.137	121.358	92.5612	102.514	138.336	66.248	139.432	57.9825	96.9694	174.896	69.3411	85.6217	79.6384	128.606	392.543	158.659	91.2227	319.705	545.293	88.787	93.6504	244.637	187.411	52.7662	222.283	346.564	144.958	355.258	119.178	121.102	112.104	140.765	393.466	91.9781	154.522	68.0412	127.477	57.7352	86.8435	81.8343	88.5174	114.264	429.347	141.328	123.167	988.098	222.11
FH	26.6693	24.318	22.412	23.6437	19.9084	22.1917	39.1215	65.4393	23.6003	21.4314	38.9673	33.0852	24.1595	24.7726	50.2799	38.6791	20.1304	32.5791	53.1244	50.5367	39.1072	21.8816	23.8717	42.3129	30.9901	21.925	91.6174	43.9126	15.8457	43.3056	17.9874	54.5997	23.5204	24.235	30.0711	16.6309	24.5993	49.3572	18.9304	49.5424	24.3056	20.7559	36.8644	46.8671	43.2208	25.6589	13.5514	103.806	24.6496
TYMS	9.11897	11.4787	10.782	10.1689	10.1341	5.73545	5.0846	17.9544	9.48247	4.32336	6.87131	7.15427	6.75297	4.07103	8.3699	10.2178	75.4103	8.09994	10.8859	49.1562	33.3857	9.64858	6.73068	4.80744	15.3439	17.9412	56.9627	16.626	11.6838	2.68716	9.80935	11.5595	10.1232	10.4281	18.6471	4.30887	3.34307	8.25847	11.0138	5.75107	13.2203	7.86286	3.19805	10.4078	6.03369	6.76389	3.02772	24.4155	6.08317
ASS1	1.91262	5.81695	5.73608	9.5656	3.56441	9.10832	19.6032	6.70312	51.8515	9.68599	10.683	6.63912	24.8237	0.993411	14.5649	25.2417	53.8904	2.5022	15.1732	-0.143173	51.1494	8.62749	17.5093	43.8647	82.3437	1.26819	48.003	22.084	3.21132	102.685	40.6813	68.8253	23.1677	11.0151	54.3406	26.389	28.6079	28.5618	19.4982	0.378468	6.54204	5.82751	18.1205	143.272	77.7505	58.8501	42.1436	125.886	35.5377
CDK16	29.6826	35.3376	23.029	16.2973	12.4999	14.2529	18.7992	11.4649	12.7437	13.6152	16.9085	15.0946	11.1492	12.9058	16.5259	16.6541	15.063	13.2566	15.4561	21.3003	20.5833	12.3238	12.8386	19.2691	19.6714	18.0915	27.8752	82.0242	15.2281	77.4372	14.1911	14.3981	16.2395	21.9706	18.994	12.96	13.6111	17.168	16.4384	17.9047	8.48713	15.7026	17.7965	22.9818	12.2549	19.7296	13.605	30.372	15.5467
ACTL6A	19.2871	16.7092	16.4209	14.2726	14.0968	13.9948	13.134	24.1776	14.7516	13.1647	16.9027	16.0997	12.8254	15.7798	30.8846	20.5122	36.9274	12.2934	18.2116	44.7877	34.0768	14.5593	14.3263	15.358	14.7127	17.4975	39.1902	23.2618	13.0625	8.46043	13.3005	13.6444	12.8041	14.5383	37.3659	8.87215	11.2709	12.4184	5.04233	18.1999	17.3843	12.6026	18.8569	23.2838	15.0206	12.5701	9.97593	43.2454	19.998
CDK1	12.2956	12.8084	29.9468	7.55892	6.99783	4.05175	6.69162	14.9959	3.76844	7.96134	9.96831	14.7125	5.25466	3.56223	15.493	14.2963	38.1201	9.09971	11.9527	13.551	12.1256	6.56867	5.29272	13.9093	14.776	19.0408	14.3281	60.5782	10.7864	7.26825	18.9404	19.2137	6.50047	119.81	28.9331	2.31863	2.4581	10.1299	4.18737	5.46704	12.1325	7.1499	3.80724	23.5055	14.637	6.64861	2.47973	20.7976	9.88526
KPNA2	29.983	292.253	53.296	68.2059	20.3443	15.3219	11.9296	43.7903	11.9141	19.6292	40.8654	19.8855	19.5078	19.5686	35.7114	50.2165	58.0372	54.2175	184.217	118.481	99.0048	17.3995	16.1889	54.7411	49.0503	89.079	53.8636	48.0393	28.486	28.7248	31.5162	42.8487	18.4301	38.3147	92.7861	11.0426	11.0315	25.6034	6.33047	28.5295	35.1512	45.0319	7.827	128.975	55.0102	17.1099	21.9931	66.8434	34.0393
BHLHE40	69.4408	137.863	45.0043	101.945	244.85	74.5433	69.7757	24.9085	0.221616	219.329	106.93	48.9623	227.078	63.7659	61.7222	107.217	-1.21451	131.234	69.7577	-4.06868	7.55054	126.736	143.581	94.6311	43.3766	166.552	6.59178	2.8666	146.938	68.6447	63.6711	134.855	152.449	67.172	32.9593	280.229	103.43	119.824	53.5682	157.85	240.004	195.571	106.395	0.203349	73.9903	79.8289	96.1767	24.2075	72.627
ST14	28.7991	19.7149	17.8635	39.9217	20.0244	31.6677	26.7239	30.8586	24.6737	21.4376	13.1324	32.6542	43.7494	17.1765	49.7326	19.7421	41.9732	27.4296	23.8203	23.9943	53.1886	15.2252	23.6357	36.8881	47.1919	18.0286	56.984	26.3008	6.08402	75.9046	18.4074	31.3326	22.0369	17.3865	38.2994	21.4177	25.453	28.8889	30.2229	46.1856	9.82503	25.0413	30.6605	72.3894	47.7145	41.3185	13.2331	78.9562	69.6908
GBP1	2.24484	23.2458	13.0456	7.07851	6.05682	8.84396	38.8331	5.89834	7.91666	12.281	5.24989	10.5589	3.9437	7.37346	41.5746	3.82323	2.22405	7.00315	12.0947	9.74046	13.0739	2.86361	5.96902	13.1842	65.5328	5.15832	12.529	5.10972	5.21372	4.68862	36.914	10.5526	4.94205	59.0992	106.699	15.7092	6.53461	5.11598	18.1677	3.89301	5.23887	3.19512	25.1695	21.416	20.6567	1.58174	9.78045	52.7629	3.67251
TMC4	37.3741	5.33309	26.3945	36.6458	38.5241	46.8538	22.6147	52.3109	19.6375	36.3745	31.5097	53.4882	78.541	16.4839	20.6914	28.5136	-0.160388	21.7392	13.305	4.89422	5.75359	71.1246	34.6939	7.92893	16.2466	29.4341	8.13928	-0.364891	23.1017	35.7191	23.6852	37.8469	47.2875	4.88168	2.5579	41.0264	43.7881	55.7426	24.4227	55.4533	42.4387	63.5652	44.669	48.1154	10.9827	20.4728	19.1899	8.59598	13.2401
DEK	19.4507	18.8016	9.2936	11.6363	22.3069	17.653	16.5532	39.1853	23.6681	18.4427	26.2981	16.234	9.69501	15.0485	32.1726	14.6682	147.614	20.3817	23.9823	102.621	43.6288	24.7132	17.9193	24.232	27.6348	24.9834	101.941	30.8111	16.7582	7.89492	33.1057	12.422	21.7188	30.2546	59.954	14.728	9.08607	8.62087	13.9332	12.527	37.7614	10.1728	18.2976	22.1141	18.1181	15.1234	13.899	51.9422	16.1881
BTG3	6.34854	9.3553	4.09339	8.76235	8.08058	5.60096	9.16511	2.69697	10.7994	6.81283	7.39461	4.03059	3.79077	5.52531	12.4087	20.5966	23.4789	15.9637	5.16752	17.2058	22.6566	5.97823	7.02364	25.1355	14.7426	5.05312	10.0605	45.1103	5.78676	8.97906	15.9962	5.25972	6.70008	6.17544	16.2689	7.64737	6.50686	7.99742	5.94457	6.43539	9.30163	5.17992	13.0453	2.22704	4.45033	10.5563	6.24607	12.3717	2.27014
LDHB	21.3989	9.17051	16.1162	22.4148	11.6806	24.5098	33.6722	0.0539976	95.7705	24.1962	22.8977	18.2128	9.77455	18.2029	14.6834	35.8075	563.231	8.80724	11.978	399.166	504.613	5.50119	11.7452	158.602	85.6036	9.19051	220.977	109.382	14.835	30.2231	12.3903	10.4446	29.848	106.787	128.32	34.4161	19.4853	2.83967	54.1941	3.761	35.9708	30.8316	29.3793	17.7636	24.751	74.0403	40.0159	232.5	2.3262
STARD7	23.083	33.5985	31.5309	22.2618	25.8733	34.7884	37.736	33.4649	33.1772	34.2714	35.8153	33.5095	36.1516	25.1518	24.5968	27.3675	59.8488	21.2364	32.0222	62.0765	46.6698	24.5683	33.2121	23.4708	62.7465	44.6271	89.5841	62.7575	41.8776	29.5922	29.4229	25.5392	34.3315	35.0727	47.2378	21.9029	23.7464	26.2937	32.7802	24.1911	39.3715	34.6746	20.1815	38.0072	32.216	27.4234	24.3431	74.8716	26.7284
POLE3	20.1778	32.6434	32.9669	21.9234	33.3453	29.3408	29.5481	28.4187	26.3312	23.7666	26.2975	19.97	27.4099	22.6869	30.8877	17.9491	65.5191	14.7189	31.1268	44.0946	56.9469	33.427	22.345	17.1499	35.1385	19.2028	75.1884	82.8181	30.246	19.6345	30.7557	18.2619	28.8685	22.8608	41.2183	17.5656	24.0408	24.4047	23.8903	27.7939	24.8933	42.0866	34.275	36.0961	31.5575	14.9264	21.2118	24.0379	13.7949
HDGF	66.0937	78.5271	78.9133	87.6676	77.5623	86.8035	121.261	158.176	41.8728	77.9284	140.08	99.5894	80.2035	37.2637	103.383	60.0229	140.562	74.9579	102.991	125.14	153.146	95.54	62.2456	52.216	161.91	86.1653	280.587	86.322	62.2887	49.7528	22.4327	76.0123	104.723	57.587	342.95	55.6326	61.0975	123.298	70.5451	66.7572	70.6285	52.6437	62.3068	157.092	178.937	162.502	38.0439	254.749	68.4176
ACTR2	39.239	52.8335	46.4317	40.6616	37.5636	34.581	45.294	13.7721	36.0894	69.6756	58.6767	45.7177	66.0987	65.3493	70.6977	64.6037	46.8739	62.8514	82.1577	128.588	58.4352	53.6916	57.7892	65.0667	61.526	49.0372	70.9121	68.8792	41.208	63.6475	55.4534	58.5567	30.7217	92.4633	79.0725	41.753	42.4735	43.3271	21.9267	47.7621	58.0033	53.1824	32.0903	70.543	85.3551	33.5264	46.5293	72.2559	58.934
HYOU1	36.476	10.2901	23.4685	18.2007	9.84579	19.8648	18.2958	28.8519	24.498	12.8967	15.0456	16.0478	20.4392	11.6859	36.6997	25.4071	29.3516	18.0681	26.3343	19.8618	25.0954	20.5504	14.1753	5.77097	25.7556	16.2955	35.1555	5.2532	6.64296	25.1689	13.3328	17.5429	9.49476	17.5428	34.2519	15.3434	13.4218	14.1101	10.1543	13.9181	8.80749	24.5636	13.9055	34.9194	19.2651	25.4117	15.0117	43.1947	35.5885
RAN	25.8785	31.6693	48.2896	38.5239	34.9556	36.3222	35.2311	49.4808	37.7657	36.494	25.9722	27.9737	32.4954	23.8215	34.645	44.8368	119.882	37.653	44.3159	103.503	72.6829	22.1833	36.0562	29.1575	43.897	73.4903	59.0762	103.18	48.4518	46.8492	50.1277	37.1914	34.5266	43.5274	103.857	19.3676	38.9233	30.8236	33.8885	35.597	65.455	46.3895	31.4467	58.2383	57.9232	71.0825	22.0232	82.3279	21.0234
PERP	10.8258	46.5804	16.4157	48.5695	30.674	44.9411	24.5156	-0.54016	74.8915	60.3892	43.0572	40.6653	39.7886	57.2747	70.1666	71.9912	56.3657	21.9012	32.0915	18.9654	183.275	30.5382	45.5844	173.872	64.6651	13.078	48.2864	75.3361	15.4963	271.875	34.864	31.2307	31.9347	1.42795	86.1962	66.0442	30.0197	12.9802	21.1403	61.4126	29.2101	69.6568	49.7232	78.5698	105.098	74.2034	28.0591	83.2444	58.2182
WFS1	27.766	16.0627	8.12258	32.2734	15.8385	20.1459	19.1251	27.7082	6.90913	20.9948	22.7743	35.3956	24.132	23.6135	14.4392	41.604	5.85923	38.2466	16.4394	7.44493	5.13921	28.3501	23.1322	7.28969	7.50103	38.2581	3.77956	8.62056	11.168	22.1006	30.4304	17.0069	20.3489	9.74011	5.45307	16.541	27.9708	29.122	12.9576	18.1096	24.7047	78.994	8.38171	34.9506	24.0868	7.288	20.6171	6.44064	32.5322
RASD2	4.13887	3.21762	2.67559	3.0331	1.8053	2.51267	2.85058	1.96559	6.83578	3.8224	5.80445	3.91438	3.1248	1.62802	10.3388	2.94217	77.1828	2.41241	4.45706	1.33901	30.3248	5.42166	2.84622	4.10394	8.08321	2.17125	53.2185	10.6164	1.56713	13.8463	3.17455	1.85793	1.98446	8.06803	20.4566	4.62795	2.22539	11.8021	3.25671	3.62863	1.64706	9.15145	3.1657	1.75027	3.66084	3.98137	3.44707	3.0541	1.88664
AIF1L	2.33634	7.94393	17.5987	7.12013	3.35831	7.94856	5.04461	7.2642	27.0486	6.01681	7.5562	8.20683	7.1488	2.27417	7.32486	7.95671	37.0109	2.14907	7.82458	53.0539	26.1202	3.34751	3.66025	15.2017	10.286	1.99004	87.2874	13.4106	2.55375	5.22053	5.48933	39.805	9.24933	7.66561	5.98398	7.3529	4.16296	2.08809	7.75253	1.38	9.04858	6.24752	3.9697	77.4681	32.654	7.983	10.2278	35.4412	14.1575
CCNG2	10.8446	17.5817	4.98146	16.9834	14.0238	20.5878	24.2236	16.5146	13.6923	22.6722	19.7917	27.9073	14.3827	25.8157	9.39787	32.408	12.6486	23.088	10.0677	5.57881	8.84056	8.99019	28.2719	3.90164	15.0307	19.4049	9.53402	8.66924	30.0084	4.13344	18.279	8.33205	17.8363	11.3211	6.69599	13.7749	16.9491	11.6266	6.85163	11.8319	24.3584	25.4371	16.739	8.5146	12.1099	10.6034	13.805	9.44921	14.3746
FOXC1	1.29034	1.69987	2.89308	3.9396	2.76638	3.11238	2.90602	2.18483	26.453	4.12478	4.91033	2.69786	1.9435	2.95453	2.31977	3.45419	1.99057	2.31684	2.49168	9.45664	22.4785	1.94883	2.15083	59.3338	43.7511	1.99485	25.5235	15.5318	1.87627	2.89751	2.36866	2.58141	3.5617	3.72633	39.3152	6.40914	3.34818	1.41541	2.85852	1.73516	1.96248	3.42059	4.08933	1.52484	2.12996	1.82822	5.29563	5.27947	1.31901
EIF3B	26.6097	25.2638	30.1741	19.0559	22.3953	20.1922	14.7069	23.4488	25.4266	19.4709	19.7152	26.5049	17.0901	14.1391	16.7066	22.3374	34.5406	14.2165	23.7001	25.7483	31.5957	19.0742	16.1389	32.5702	34.2494	23.5729	17.8637	13.41	17.1707	29.3933	16.391	17.3611	24.1939	15.3641	31.2683	16.2874	19.9774	14.014	25.2709	17.3149	27.5331	18.6781	18.1486	17.3571	23.2248	22.0747	19.1773	27.8265	13.5422
EPCAM	76.8448	149.875	157.667	70.7895	14.4138	59.3449	24.8599	107.984	50.5098	73.7663	68.609	83.7492	45.2306	38.2907	63.5596	63.1789	164.92	43.5531	82.902	190.825	131.155	79.2477	67.2461	108.188	33.8501	106.88	169.642	281.379	53.5227	101.256	54.2008	95.9348	56.6	29.7736	91.1527	17.463	35.8164	58.4252	26.5033	55.9167	63.4903	33.0592	70.067	175.075	106.098	96.6124	48.3295	230.381	114.84
CCT8	69.2326	28.8235	46.6099	42.6758	37.6187	40.2891	31.9751	56.7842	40.8889	46.3917	51.7952	46.8978	43.0655	23.8212	54.2827	77.1762	110.182	43.1345	30.9367	77.3315	74.6464	42.5827	48.9982	31.3913	50.7929	62.4464	39.7047	138.557	49.1495	47.9663	55.489	53.099	33.518	36.8656	94.7944	25.7663	38.1297	45.2599	28.2906	50.847	66.0428	71.051	48.105	47.4492	48.0352	45.0807	34.1932	72.5062	72.3398
CMAS	23.7061	13.88	24.4201	15.8711	10.8714	8.78107	16.0381	14.5617	16.8107	12.9595	15.3215	18.6522	10.2299	11.016	8.07212	13.6424	132.981	15.1441	13.8507	57.281	83.4176	15.4847	14.9135	52.4712	25.875	18.0055	40.9864	21.289	15.1048	17.2706	14.7979	15.4224	14.1832	21.8128	21.7827	8.74	10.813	19.9932	12.3872	18.5494	19.6109	30.825	14.2049	13.2629	17.5876	14.0546	12.0679	23.7396	6.51407
LMO4	3.25343	9.70821	3.641	7.4655	11.9268	13.4585	16.6116	3.80432	27.7419	7.06112	12.0487	15.0024	3.65352	7.0705	16.6346	5.46862	12.4266	4.46383	5.10626	93.9926	26.7039	11.531	9.8923	52.2634	52.6698	5.55458	26.3154	60.1223	5.70231	18.9265	6.46846	5.75318	6.26134	8.24975	30.5252	9.48679	10.9231	7.33503	11.6343	6.26346	4.02468	6.19417	11.4346	4.7188	7.18135	5.4561	9.15907	15.71	3.78056
PPP1R14C	1.04256	3.81057	1.01819	1.86422	1.81341	1.86854	1.27742	1.48504	2.5687	3.26085	1.44318	1.37355	1.32251	2.16091	1.10614	1.89589	6.51198	1.92583	1.4946	26.0764	61.5121	1.04552	1.47938	29.3746	7.65317	1.21651	96.1935	5.84614	0.998493	1.37884	1.1595	1.07169	1.46624	1.21012	37.4065	1.6572	2.11314	1.09056	2.75092	1.14024	1.81279	1.03214	3.80379	1.08773	1.66791	2.13802	1.90836	22.1387	1.46452
CEBPB	6.51193	24.9971	19.5352	20.7605	15.6268	16.0101	29.5257	10.1733	32.4272	9.79865	9.85718	14.4625	16.1607	5.32208	17.3843	14.3971	20.2802	16.6662	33.6464	29.8889	58.7345	2.98414	15.9295	39.3719	63.2739	18.9457	29.1601	120.318	5.28855	31.7431	21.383	91.0639	16.0218	24.026	43.2515	53.1668	25.2226	22.816	33.8322	18.1474	7.182	21.8193	27.5921	49.1027	22.67	41.5997	13.4705	151.111	5.94262
GGH	11.4031	15.1069	6.07264	7.59971	6.32064	5.44839	3.11074	13.7536	8.89308	3.26029	20.2327	6.72826	3.3402	7.69373	5.64168	43.6416	62.9848	7.97506	6.71279	36.2415	24.5188	1.59419	23.7811	10.7812	9.33569	6.72724	14.3929	30.3543	3.05022	17.2241	7.59808	5.62746	9.0322	2.4051	9.45748	2.66629	3.23351	3.40413	3.5448	5.4039	24.7321	12.7012	5.34285	12.2241	10.8332	8.74175	2.79295	23.3045	20.5196
RHOB	93.6002	135.739	254.187	264.329	164.625	183.251	158.178	255.187	61.3651	319.685	143.747	307.255	234.865	135.377	92.5939	159.896	8.27535	224.161	91.2765	22.2624	19.1273	138.431	319.761	88.2538	38.2825	372.028	-2.39759	29.1689	327.369	330.039	98.7315	169.336	385.602	251.547	15.299	402.02	186.602	233.024	197.468	192.442	241.549	270.195	116.107	364.433	193.926	14.578	103.053	23.7484	97.9919
TOMM40	14.4543	34.9852	33.799	16.6811	16.7569	8.31338	14.8485	25.9707	9.51736	11.5958	14.9612	19.6185	15.1959	7.38867	14.1494	20.8441	28.8888	10.9606	14.1401	34.8201	37.2594	94.3443	15.0203	38.8019	28.7925	13.165	26.477	63.1128	14.0705	24.7115	13.2396	16.4785	14.3995	14.6214	34.8496	13.3568	18.0251	18.4646	16.1797	12.8402	18.9393	11.8455	9.27889	14.7642	17.5361	16.8078	12.5714	52.0374	11.8021
TBC1D9	148.133	14.1082	35.4525	40.969	35.9748	120.597	51.6309	58.2594	-0.424608	200.185	56.0696	45.2845	41.528	16.4096	37.3968	34.7576	-4.42726	13.1959	27.2963	-4.84124	-1.99083	170.987	54.0846	-2.85732	0.78267	93.2903	-3.80695	-5.71157	49.3335	-1.48245	7.18947	24.8751	149.231	19.0223	-1.56577	80.5643	32.5908	73.7997	28.1548	51.2428	112.573	298.622	117.221	61.1152	9.97706	0.176437	65.0414	-4.05163	69.6362
GAPDH	302.411	927.254	626.927	450.668	482.05	185.259	783.963	464.821	485.096	377.676	594.296	522.223	809.636	265.409	225.071	607.577	4104.52	911.381	714.689	651.836	3365.96	372.732	394.881	1897	656.501	349.416	1429.92	1509.9	533.636	859.013	572.484	587.132	415.405	274.251	670.892	215.293	716.779	436.829	461.734	479.633	344.494	422.839	263.88	616.424	617.128	2331.86	419.991	1363.46	991.256
EI24	36.1649	8.69154	27.9356	23.1979	19.1281	33.62	33.3529	36.5671	35.6458	20.3182	30.1892	35.3559	37.5038	25.1979	28.2079	29.3874	41.9821	14.4138	22.0997	32.5387	31.1021	15.6936	37.6624	15.185	38.1901	24.8111	33.9771	29.5402	18.1731	32.0745	20.8919	41.7507	18.5815	24.5645	20.5725	22.1667	32.9005	28.878	21.7704	53.2855	25.9041	39.8688	35.301	41.2216	51.0036	31.7093	21.4925	82.3544	53.7308
EIF4G1	74.5132	63.7344	46.8493	39.6855	47.3606	33.448	38.9438	55.0166	47.3768	45.1468	42.5828	33.9245	43.4476	62.1871	60.8044	32.1593	52.2308	39.3435	57.2898	61.1797	68.3919	42.8255	38.7073	23.6016	37.0604	35.0941	57.8205	48.4031	30.2509	45.5737	25.9224	26.1292	38.4524	45.3574	70.1419	42.9484	30.4488	26.5475	22.4791	25.5537	25.7826	46.8666	39.6769	65.8026	70.4669	33.9227	34.7034	83.2881	43.0071
SEMA3F	23.2244	12.9585	31.7054	29.053	19.7462	20.7889	12.5909	42.6215	6.59607	20.848	31.708	19.9918	24.435	7.81523	20.63	19.4508	7.98137	18.3273	12.2	3.21249	15.1263	34.8704	24.082	10.8338	13.1368	40.2663	5.02198	4.47351	28.8244	22.2115	17.0308	14.596	32.8314	9.89858	4.33722	27.7981	18.4381	19.5301	16.617	13.2359	29.0355	37.8131	20.2095	18.92	16.1524	11.264	4.53632	11.7777	15.6717
TNFRSF21	4.61946	20.6644	7.33025	8.79504	5.87493	4.78787	7.50399	7.31351	16.0686	10.9188	8.54719	5.12642	4.48739	6.40984	30.0032	9.99181	24.5768	16.2612	8.64805	46.8335	20.5796	6.06372	5.44008	21.0134	57.0786	4.12268	29.1291	8.9787	3.30526	11.2618	7.62475	5.68768	6.39104	14.712	19.9712	14.8774	7.99113	5.50746	6.7556	4.7221	4.86605	4.69172	13.3105	3.74904	9.71954	17.1725	11.3345	50.4391	8.0314
MRPL47	14.9003	21.6436	25.3383	19.2427	18.6746	23.5614	30.5332	40.0339	14.0069	20.6197	17.8433	20.2087	20.1924	18.1991	30.8904	18.7095	28.8845	19.0133	18.6556	32.629	41.5209	15.0607	22.3494	38.2661	29.5351	21.2873	55.7971	50.7511	24.3792	23.4614	26.0296	27.8594	18.8822	20.7399	43.2036	13.8833	24.1892	31.0508	23.7419	31.3757	24.4911	19.3008	26.1041	34.8727	27.4017	26.0811	14.5287	98.2952	26.7188
BTF3	93.3373	70.1767	197.148	155.619	173.036	249.899	219.136	201.35	275.33	164.744	209.054	289.767	110.879	90.8726	96.0858	150.803	133.006	111.099	281.354	71.071	85.6141	132.321	155.841	49.9432	76.4149	246.671	96.9938	105.964	313.391	49.4082	117.123	138.998	233.352	80.7688	102.277	127.427	193.632	192.484	193.616	199.776	229.996	132.387	225.58	222.386	68.4425	130.657	109.052	66.8296	110.278
SLC7A8	25.7391	2.01654	4.54983	40.4928	38.3319	27.0551	27.6573	11.3404	2.37744	26.0775	30.5236	34.6234	42.7725	43.6626	16.2279	12.7097	1.80308	35.9828	12.4147	1.03975	1.26964	1.34343	40.8151	4.22906	4.6171	14.1984	1.35339	3.21378	65.1504	8.00968	43.6149	7.30036	21.2213	19.1571	2.85554	29.9136	36.5067	62.0234	14.223	30.752	67.6789	34.7685	18.7698	23.5322	6.35687	13.1502	19.6576	0.915068	32.3855
UBA2	19.8903	17.1066	15.4886	17.514	19.5737	14.6357	14.0537	22.4257	19.2873	21.5931	19.2555	21.1761	15.6592	12.2702	18.7981	28.1269	74.7165	17.7302	21.537	28.961	44.0562	18.8545	15.8155	22.0827	28.1359	24.4324	33.3185	39.1758	20.5856	10.906	15.7489	19.4987	18.0619	23.581	29.0732	15.517	12.2338	14.8395	9.29522	16.1676	36.0711	17.499	17.7543	12.7952	17.5553	15.6106	13.2819	27.494	9.98063
PGD	26.3717	43.4357	34.2645	56.3665	34.5755	22.0715	45.1256	29.9347	37.8214	24.3917	44.6861	38.8107	43.2761	17.8155	64.536	40.8863	65.8397	21.3406	33.0637	64.1	89.7039	43.1171	28.0837	78.1522	55.2862	10.9587	46.5129	44.2818	24.9422	184.667	105.009	69.6199	29.393	31.427	53.9568	29.8183	36.6303	26.8415	28.1471	20.8844	36.3058	42.1158	24.1225	34.0335	37.4953	22.7697	30.6866	43.4233	49.131
STT3A	22.3196	9.81887	27.492	18.3614	12.1766	20.2416	17.2117	21.1424	21.6348	15.2958	19.6574	26.4407	24.4311	16.2183	28.0878	25.5099	26.7056	16.4425	29.3416	30.5745	14.6378	12.2272	21.0344	13.0005	20.4092	18.1924	22.5817	12.568	12.5207	36.7926	15.9485	30.5566	10.0023	16.4493	19.739	13.2329	16.7681	28.6279	11.0471	25.6939	18.8238	21.5494	19.4595	32.5833	26.6029	21.2249	19.9462	30.1681	45.8526
TKT	14.9205	22.6014	34.8508	15.1516	17.665	7.92849	14.7575	14.9429	13.1773	12.5603	16.8375	9.86432	15.9498	7.50372	16.1512	32.2597	17.4911	19.5627	18.9136	11.3854	25.6328	12.8631	18.6114	26.6808	23.1661	13.4701	13.1563	14.2785	13.824	25.3433	34.0781	25.0799	16.5304	14.174	49.9916	12.9551	23.1741	14.7932	17.6017	23.3176	9.39955	11.9314	21.3025	28.0545	21.0438	21.072	12.827	57.7047	15.309
IGBP1	32.2552	14.2183	32.7954	30.0467	29.4535	39.8774	40.4254	19.9513	47.995	30.0408	39.6559	39.4356	19.5979	22.9821	21.7205	29.0462	33.9337	29.6793	24.6775	26.7738	15.2372	42.6851	27.1299	19.6505	20.2691	27.5829	11.1962	18.2779	42.796	14.0885	50.9631	22.0446	42.8064	29.4482	25.6794	33.3314	33.3929	36.6119	43.4583	37.3475	35.9374	29.1342	70.255	11.2551	25.3048	31.6093	41.9303	26.089	25.2539
NUMA1	69.1811	33.2295	19.9324	21.2671	25.0358	25.102	24.5182	35.5006	22.8531	31.2707	18.0443	24.7283	24.7866	15.8828	23.0211	12.4207	22.2487	24.7123	23.1986	15.6903	13.8506	106.545	22.3293	10.8733	10.4501	22.8189	11.9907	4.44457	19.796	8.63615	23.5852	19.6685	54.3488	14.5208	8.25419	25.9043	24.4363	26.0568	16.2902	15.9431	20.5377	26.7624	19.1416	33.1234	9.47254	17.1846	19.5811	12.4214	32.4281
CDC25B	37.32	34.0686	17.4771	9.69324	7.09499	5.44566	8.8575	32.5119	10.5875	13.5132	7.54748	5.045	4.64156	4.23828	14.4935	12.4449	48.5593	8.14276	20.8889	14.551	17.2139	8.74749	5.22377	10.8225	18.6105	15.8478	15.7225	9.52763	7.55828	14.65	24.4081	13.6294	7.90586	34.9303	74.27	13.2018	5.22803	8.63843	18.274	5.9543	9.08387	14.5208	8.20133	50.8818	14.5079	13.0019	5.67655	45.8892	10.1633
SRSF5	33.8948	29.5982	30.4386	55.5156	35.6994	39.2188	38.4531	45.6243	23.7198	27.4948	24.0775	41.5681	31.0927	13.1821	19.0671	15.5287	20.4463	19.2992	20.2487	14.1183	12.7425	26.2725	32.3967	20.8601	27.1654	24.9774	19.396	29.323	51.8357	12.3166	34.6796	43.6493	44.3594	34.3032	20.5551	53.5813	23.952	43.1417	70.2091	28.9433	25.3915	27.249	29.5373	15.5673	14.8434	10.6528	19.2884	20.4121	23.6046
NUTF2	24.0486	28.2381	53.5353	16.7994	13.3172	15.6563	16.7794	31.7462	14.4482	12.6925	13.7805	21.5752	12.3425	13.0977	12.6405	30.8984	23.6977	11.9412	15.5449	25.263	31.9674	16.8625	14.338	41.8379	37.2774	14.3575	38.7101	63.8094	18.5861	36.0199	31.781	34.5187	16.6154	22.338	40.2167	12.4438	20.1748	18.3355	24.8365	20.9205	13.7038	15.3265	15.1839	38.8606	19.971	44.4013	14.6024	82.1906	32.5109
RAI2	5.20101	2.34139	2.12734	5.61883	24.9201	21.4849	18.1013	1.33883	3.65297	7.58757	7.60041	5.51516	52.6105	5.76607	5.92655	13.6967	1.58048	5.0092	3.29739	1.45002	1.73132	17.7768	22.3701	3.79379	3.97153	4.05767	2.88488	2.03092	32.7631	5.45728	2.47242	7.2296	7.4053	13.3728	1.98882	9.59469	15.1378	22.4438	25.1484	25.1937	2.33113	12.5341	27.2653	2.72326	3.53149	1.40239	13.1529	1.15783	2.1722
GREB1	35.3413	1.65649	14.4684	16.6729	10.1673	14.6848	2.80922	6.75417	3.56241	5.49059	14.3789	14.2662	44.4771	5.99123	1.6828	27.6878	4.60296	6.14195	2.91051	6.10323	2.05231	21.6892	30.3956	1.31586	2.17531	6.66086	1.67224	1.32259	11.7757	1.79717	3.41681	20.9665	3.69761	21.7413	1.3179	3.14936	15.6153	6.56087	5.69327	5.45041	3.31663	10.563	3.71945	25.1297	1.38471	6.56699	13.3575	1.62438	2.06846
ANXA9	68.1538	5.96416	20.6787	25.3317	6.82895	20.4403	11.4554	78.4684	2.80545	23.6899	53.9056	36.6714	33.9065	7.59324	8.6864	11.455	1.76199	33.1102	49.877	2.50252	0.742721	13.7567	22.7916	-0.115496	1.23279	27.7526	1.98296	1.26516	17.0423	4.92902	27.5884	11.1206	8.64873	6.79897	1.27934	6.21986	14.2745	54.9573	11.9569	18.117	11.2713	52.2804	13.6746	57.4777	8.87568	5.03738	3.70328	0.819532	2.13029
GSTP1	2.02948	16.9593	22.8478	32.0487	34.2904	52.7886	54.1583	-0.22552	116.114	35.0765	26.7655	29.9367	10.3883	30.8192	132.687	15.0971	255.069	12.1137	14.629	165.763	290.245	2.92018	45.6294	184.435	115.232	9.11607	189.342	431.513	20.8213	276.915	17.918	10.0595	57.9577	209.976	178.95	71.1365	60.6831	10.1622	174.688	62.0813	32.4657	5.97446	44.4486	129.548	45.7449	173.111	53.0026	230.737	4.13465
MISP	8.74632	35.0527	8.34704	22.5421	9.38636	19.3362	39.6198	148.487	0.829008	20.5205	21.5588	46.7621	32.5556	17.3251	2.63862	17.9693	2.54442	19.6179	34.7883	0.764132	4.49795	11.589	14.7016	0.434418	0.877526	15.3425	2.38134	1.27672	16.7936	10.5858	15.2672	20.2817	17.1081	9.83086	3.11396	12.79	17.1242	16.154	14.5923	26.7036	33.691	21.5	4.50173	22.328	7.67224	22.7691	2.36302	1.30136	13.7907
EN1	1.55254	1.76833	2.90659	2.05208	2.40509	1.92595	1.49712	1.14075	45.4398	1.68448	1.43247	1.31835	1.32986	2.7125	2.56511	1.37739	25.0581	1.77887	1.62937	11.5719	16.6925	1.18746	1.76701	14.2285	12.0465	1.50019	51.6052	41.7834	2.43475	1.7279	1.53529	1.49176	1.59318	1.56168	57.6865	1.49173	2.10176	1.43295	2.01578	2.9714	1.2443	1.58649	1.352	1.31458	1.73297	1.39222	2.04298	41.862	24.109
PPM1G	22.5753	42.3421	42.6009	25.704	20.9435	28.0051	27.7651	34.7212	27.1535	29.0694	34.5724	32.3606	30.3336	20.4911	30.33	27.7092	54.5671	21.1699	32.9961	80.0566	45.9641	28.839	25.4556	59.3805	38.3426	33.5313	48.1877	38.9095	27.0964	30.9675	37.5841	45.7435	31.5883	36.1651	47.6612	21.6715	27.1913	32.473	32.6559	21.2172	30.8343	36.8786	17.3159	62.043	51.505	31.4247	24.1109	69.9571	41.0452
DDX21	18.6657	7.21179	21.6788	12.3625	17.8682	9.41324	9.1226	26.2044	27.9203	30.0113	20.8701	20.7477	14.4625	13.327	16.5668	16.4066	39.0206	18.0444	23.4883	20.6739	18.8471	25.1396	13.7152	8.82889	20.2457	21.2252	22.8513	26.2215	11.3308	10.3346	10.862	17.0993	10.7221	30.3051	66.0139	18.6016	11.3132	7.52545	4.06169	11.494	20.0107	11.9492	19.7651	24.821	28.3031	12.8455	12.0732	21.4081	14.2268
NCL	68.4585	73.9617	68.0756	66.3575	99.471	59.7729	61.4416	94.1969	108.312	72.603	99.6098	85.4966	68.9894	39.1904	63.5371	72.3028	179.158	67.0835	62.5547	120.55	161.15	76.4472	79.87	89.791	102.426	85.8794	103.373	117.15	91.2694	66.4959	105.327	59.9067	77.1889	85.5614	187.425	52.1421	75.1356	81.5201	62.2229	48.7704	59.9612	67.1865	46.3013	52.6626	95.7579	51.8422	67.6915	132.77	93.4638
PRDX1	93.8603	147.541	159.287	133.618	114.581	102.583	141.75	82.4347	52.8078	86.2252	179.918	169.115	363.149	100.97	143.124	379.402	41.4776	164.154	106.249	182.65	242.033	117.027	272.259	146.084	254.638	78.3396	279.34	166.219	172.924	630.058	436.745	282.743	87.8811	138.014	291.86	79.0235	156.828	177.597	131.602	109.755	139.247	283.725	176.733	312.226	185.832	165.918	134.486	434.437	130.924
PABPC4	28.0497	13.3982	20.6399	20.3614	19.6683	20.0715	24.7352	14.5887	18.3815	11.3548	16.829	34.8718	13.4146	16.8281	11.6843	14.1239	16.9985	25.0036	16.7523	18.432	24.9663	16.3836	18.9894	28.0134	21.0613	10.5407	22.125	22.1156	24.0055	39.6206	17.9306	20.093	15.7967	24.8585	33.2589	17.0848	20.402	15.4213	19.2259	9.62361	13.6027	14.8221	35.9154	22.4755	43.4574	128.082	23.9081	74.845	27.2459
RPN1	68.1765	106.467	81.5909	69.6311	45.7432	61.9257	57.895	94.8456	39.9982	61.8453	61.7441	57.7861	63.2441	85.0654	100.032	71.6815	91.3256	86.7794	98.8391	192.012	103.703	71.1283	54.3488	87.8614	84.9582	177.501	63.8904	165.759	50.7225	125.542	89.157	83.1619	57.7458	78.7761	108.632	53.7754	60.3443	69.8039	73.8057	85.3009	74.898	71.2873	72.4877	123.642	103.355	74.2331	43.1428	194.428	37.2194
HSPD1	60.9733	70.8024	38.7402	34.9488	45.7595	38.8743	41.4955	80.0015	53.5819	60.2652	69.7932	54.6941	46.6936	37.2491	44.8395	76.7629	152.709	57.3072	50.7612	97.4902	163.653	59.3217	66.7013	40.2499	88.4996	78.2856	119.545	67.7608	64.4244	134.237	66.3333	59.1446	32.1786	78.0054	169.883	24.4472	38.7166	43.137	25.3367	48.8851	104.777	38.5627	37.9168	207.38	145.551	95.2145	43.6788	188.999	94.5337
C1orf198	10.5127	21.439	14.8483	20.4084	13.6794	13.3008	12.1504	23.4297	25.5304	13.5001	25.0403	18.112	17.8563	14.7247	25.0524	21.5489	29.3984	24.2056	15.0321	22.9271	28.1993	11.531	23.1431	41.731	47.8939	20.768	66.506	23.2056	9.36148	22.1878	6.16855	5.43221	13.7443	11.3865	23.9792	12.4738	16.692	29.9087	9.31404	15.9148	8.28928	14.8127	19.0992	13.23	40.2881	15.3761	13.2428	40.1906	22.4531
LSM2	25.5786	22.3944	21.1476	29.1072	26.7767	37.2267	30.5479	66.2391	25.1059	26.4717	36.0196	35.5954	20.1495	18.9207	29.5507	20.849	48.537	16.675	29.6929	78.0971	42.7565	21.621	27.8113	39.7796	47.2135	29.8385	58.5877	50.8435	27.1633	17.36	41.7135	22.145	37.4197	25.5541	40.9714	20.5169	28.1674	18.6839	51.5354	26.9328	63.4488	13.4159	23.7098	42.2655	31.3932	41.1386	25.5024	38.3542	57.1697
SIGMAR1	30.1351	19.8599	45.1142	24.4929	25.6276	24.946	16.7094	24.9102	21.9932	25.3216	27.5098	31.3058	38.4898	18.4921	24.0864	16.8263	27.9285	12.9614	28.2598	22.8924	38.7162	23.9775	26.1363	47.6636	47.9782	36.7832	24.2278	49.1444	18.2041	40.3374	44.3564	40.4859	25.499	17.4482	43.1208	20.1982	29.3776	29.2249	22.7312	34.9613	33.2002	35.824	29.1556	42.4062	33.6527	17.6821	21.8158	75.2943	15.2572
TGFB3	7.49802	23.9922	7.763	24.3037	38.2666	36.4279	33.3021	41.2492	3.81222	21.3355	25.7759	29.9633	11.7485	49.848	20.8897	5.36771	3.27241	20.5142	20.0212	2.52421	3.65285	18.732	20.6367	6.48387	10.2482	10.4469	2.84084	3.76348	12.3323	17.3031	9.44995	7.29128	28.5643	21.5485	4.88243	14.7784	20.61	6.41894	23.7003	12.5994	17.0743	12.6025	28.2457	6.52623	11.0121	1.16386	26.8101	1.21235	63.9591
RCC2	58.4312	38.4939	58.5769	54.2714	54.4074	53.4462	51.0487	25.2148	57.2385	31.0556	55.2974	63.2482	59.4283	23.7121	51.3617	34.3158	131.314	27.7387	43.2324	55.9215	159.898	17.6524	62.8031	66.549	68.1722	24.7736	127.759	108.812	52.2822	27.5799	59.7113	42.9989	47.5301	62.942	91.0991	37.8997	50.0807	58.7693	47.2919	28.9512	24.0148	44.915	34.603	63.4484	65.0748	48.0586	33.8034	95.5531	80.218
ESR1	10.3628	-1.40595	22.9527	6.01148	16.6597	20.128	12.6752	11.8372	1.10417	31.6082	13.2815	24.4056	53.2878	1.88821	11.5885	13.406	-1.63735	14.8451	39.9895	-1.61607	-1.21415	39.475	46.5694	0.871328	-1.24538	30.2252	-1.57367	-1.65172	36.489	-1.25299	2.32969	17.2408	9.28318	2.10707	-1.10971	19.7908	11.8776	45.0674	5.35735	54.3083	46.8953	92.0682	29.6916	65.7738	-0.865618	44.4365	3.80868	-1.62178	-1.48939
GAMT	25.0317	31.3855	15.3786	17.5571	6.64278	13.4549	17.4401	34.0285	9.05999	6.9994	25.158	18.204	34.5318	6.21914	10.5277	11.0526	7.12225	14.9385	12.4512	8.83208	1.22957	21.6734	25.0579	1.23018	1.92674	30.7819	6.36789	0.926472	12.5167	2.76552	18.4863	38.8191	25.9302	6.80872	0.380322	17.1978	33.739	41.6746	44.3187	22.93	29.2509	26.1212	10.2607	15.9741	1.29105	2.70902	16.7699	3.54921	0.696625
PDIA4	70.5886	52.983	57.031	57.1947	37.9014	56.9465	39.1442	75.9395	65.8564	49.1511	58.5404	85.089	52.4763	62.9933	71.6284	85.6549	31.5025	71.1329	68.5961	73.7247	59.2765	45.0001	47.5523	20.1469	199.765	91.2936	100.316	33.5088	25.389	103.616	33.5893	49.1422	31.6453	56.2331	88.2669	47.3088	40.2533	53.4268	46.7008	58.2911	23.1722	48.9045	46.8763	197.995	106.324	78.2124	49.0245	213.895	89.464
PCNA	97.192	97.5884	79.126	48.5426	53.1587	42.2098	38.8756	62.6526	36.3467	52.8079	56.3354	70.677	51.8779	24.1717	128.226	95.8501	318.449	39.4507	82.4656	139.458	152.382	59.656	52.9286	113.843	70.7536	86.4067	97.5803	128.163	62.4029	26.5267	141.577	74.8796	45.2921	276.44	113.828	25.2075	22.5376	45.3633	52.2591	65.2236	113.626	62.1203	36.6035	89.2117	56.8219	28.3224	19.2785	120.879	75.6196
ANP32B	38.0053	69.0329	82.5451	56.4981	81.8785	75.0933	63.6009	96.4857	84.8881	64.0369	72.9817	57.1733	45.9441	48.8972	61.8754	40.8471	191.034	33.7943	100.802	113.198	151.725	52.2391	64.6406	143.428	124.822	38.8571	337.865	230.13	102.42	41.5798	116.005	59.1989	76.0532	77.4089	134.933	42.1911	52.032	79.9685	120.486	53.2798	51.0962	38.4493	79.8449	115.307	82.9565	115.302	48.8724	108.671	123.097
RBM38	8.50871	17.1983	123.781	10.1679	6.08528	10.1756	10.3731	9.28538	11.3546	9.34407	7.21058	13.0827	8.13566	3.72913	11.2197	17.7308	121.059	11.2842	4.62944	15.4526	53.892	5.72232	9.15498	18.914	18.1371	6.51063	29.7244	23.9399	6.05525	12.4302	6.18759	6.57194	11.3381	25.555	27.0584	16.7586	11.6662	7.47943	18.4897	9.02827	9.20202	9.77316	12.1255	66.6448	8.71509	17.8913	7.15096	52.0931	8.58151
SF3B6	22.7268	35.5242	55.2424	39.1729	34.4687	50.4729	49.9221	74.1315	29.6349	46.8322	43.4816	43.3364	37.6548	26.591	34.169	42.0408	77.8222	29.4864	30.083	116.219	66.7613	32.7915	47.7503	57.3561	47.1963	43.2885	51.2141	85.9271	51.3509	52.4082	39.6763	40.8261	56.1084	40.9482	50.5958	28.4666	47.1037	44.3014	49.0534	44.8142	44.4577	27.4072	43.8688	62.6159	66.3212	43.7435	40.7544	116.216	51.4715
TBX3	40.3753	3.95701	25.3835	36.2945	40.6481	36.1322	33.1102	34.7086	17.8251	37.8022	36.058	35.5049	10.5127	21.9937	8.3654	43.9417	2.30459	53.8999	5.02035	2.33448	3.57046	99.0134	28.2832	4.07702	4.86022	20.3341	3.08559	2.84027	45.9278	8.94589	23.7705	3.50128	37.9508	19.1368	7.94608	20.3132	10.8181	7.28758	11.1452	11.3273	33.3992	48.62	11.4702	7.72661	4.51765	3.64302	9.55794	3.26618	33.3354
DNAJC12	100.129	2.22763	142.181	7.21722	6.5101	39.0098	31.7003	35.4519	1.1181	111.063	7.78447	6.13443	2.67401	1.5086	3.35014	6.67102	6.7129	1.20652	4.73852	2.86388	1.5567	75.2199	8.78633	1.38514	0.960558	89.8897	0.208826	1.09618	161.597	5.64474	4.64809	2.73703	69.6866	0.495641	0.728425	14.9827	6.50269	101.32	9.83445	31.601	29.7871	10.5318	33.7136	18.3713	8.57136	3.1306	19.9084	0.347233	0.851633
MAPRE1	52.1281	55.6596	38.8721	33.8221	31.2855	29.6014	35.0962	82.0721	41.5343	57.5441	48.8703	50.3199	41.0426	38.8418	59.8467	59.8788	57.8884	35.0456	52.6185	177.021	45.2512	25.4575	31.9781	20.6578	71.9902	45.2243	67.9705	102.887	36.1997	53.8829	56.4198	34.1023	31.9398	100.687	92.5064	33.8425	28.4237	37.5456	27.1987	57.2421	82.336	55.1832	58.1573	99.8044	62.4985	50.5905	35.9729	85.5265	43.3594
LRIG1	14.213	9.246	5.36642	20.964	38.1792	23.4835	26.7747	20.8766	35.9348	14.6789	31.6496	27.5465	39.2108	12.3438	24.6232	12.7759	5.04293	20.7118	26.9517	13.307	6.05312	22.7413	42.6214	7.05443	9.37529	32.107	5.41413	6.3082	22.8562	9.0132	13.9993	20.0589	20.1619	10.3551	3.35777	38.5601	18.9616	32.961	15.0442	29.1683	4.23538	6.12504	62.3082	19.2319	12.3477	12.4519	14.7275	8.66443	13.9843
SAE1	33.4806	44.1205	33.1895	30.8999	25.3094	15.553	30.3292	38.9152	19.225	21.7733	26.6388	23.5795	29.1944	16.3647	36.4467	35.8107	77.2896	22.2638	33.8359	51.9341	50.4645	10.9831	22.5865	25.4012	39.6797	40.1833	47.1822	25.1628	19.7113	39.4487	36.4881	25.2749	21.9383	27.6255	42.4055	17.5377	20.1143	20.7543	29.1083	24.8898	32.6379	32.2075	22.8439	27.9072	23.0656	16.1035	19.6249	41.1647	19.051
MYB	13.9105	4.45517	6.78622	23.0959	17.2689	25.5415	10.4763	12.864	6.68574	7.00548	14.5863	18.9817	21.8959	7.04644	11.5015	9.75967	61.2424	6.34944	9.10996	3.80463	30.9155	7.5748	42.4154	1.87002	1.78261	26.3999	3.13711	17.7406	21.136	2.00627	4.68552	12.3717	16.5102	3.01371	4.61337	9.02008	11.5222	9.61376	8.81511	20.1257	7.26096	12.5556	25.2948	27.163	14.1639	9.06174	5.67481	0.955013	4.11861
PGRMC1	40.293	18.7537	43.0291	88.2266	44.8564	76.3772	67.4638	22.0789	77.0749	52.0518	79.0457	77.884	59.7941	76.0101	95.1066	127.597	130.061	65.429	45.6096	100.091	79.2544	15.8813	96.2303	74.4581	48.0822	114.456	120.869	150.762	24.5316	105.268	33.2745	51.5221	59.8794	50.6616	128.936	39.7448	42.5215	51.1252	48.1807	37.3991	69.456	68.2594	49.3467	62.0994	70.2061	60.2235	42.4066	32.6165	13.9625
KCNN4	16.459	3.24494	15.5705	3.98649	4.72733	4.53964	3.45231	2.57814	33.7036	3.96582	5.27395	2.96207	8.2407	5.31636	8.10831	2.36422	15.1427	4.07486	3.50725	46.1946	28.7959	109.534	3.53741	35.2922	16.5361	1.57308	20.1898	144.5	2.19181	58.0892	8.7329	4.90695	3.90301	4.94412	31.7879	4.6496	5.35331	9.4356	17.1641	3.59175	1.46838	1.9531	13.9026	2.48979	4.41332	16.7939	7.67617	32.3971	1.5106
CA12	3.88827	38.3313	7.62	25.9134	30.4131	74.1316	19.6631	-3.57057	-3.6185	70.8218	102.951	44.2915	123.267	51.3558	24.379	60.86	-3.69892	10.7947	21.6349	-3.99316	-2.6132	31.5706	97.1995	-2.49748	-1.38254	125.342	-3.61268	-3.88946	88.0119	5.61885	3.42987	92.556	63.9603	18.8966	-3.84232	37.6642	35.8422	111.431	16.2983	77.1568	12.7957	162.346	79.0214	160.752	9.16873	-1.94589	45.9902	-3.52317	54.563
RAB1A	32.2561	65.9226	54.6172	45.3842	33.6153	43.0388	49.481	65.0456	42.0549	56.5474	54.9768	46.2409	47.7993	47.1536	44.4571	54.4299	30.9822	58.7748	64.12	54.3627	40.7867	46.4911	51.4026	59.8566	50.0533	66.7599	63.8116	146.07	47.1181	75.5142	74.0048	55.5861	40.4157	50.6021	49.0974	35.6781	42.0782	56.1541	32.5487	51.455	49.7728	51.7938	42.4515	60.0118	55.0858	31.5941	47.3048	50.8682	36.4385
SSRP1	41.2028	25.6366	26.0425	17.9682	26.3753	22.3035	25.0352	24.5042	31.4828	15.8876	25.8143	25.8483	22.5478	17.2119	26.7375	16.2892	84.7781	19.5577	28.4017	56.4765	74.4496	25.0981	24.507	13.0784	43.1699	25.1986	67.7338	44.926	20.1458	15.7703	21.2292	16.9703	17.1455	21.9415	38.7634	17.068	21.4804	20.5946	25.5942	19.5753	28.5486	21.5805	24.8784	27.657	21.4086	33.7916	23.3504	46.975	34.5131
CALR	574.699	250.24	359.589	259.13	303.527	271.906	263.772	400.447	154.263	173.708	195.936	279.379	196.908	230.652	297.029	138.79	172.895	374.78	345.179	228.234	324.396	366.394	240.735	369.713	483.48	240.41	248.931	249.32	182.434	492.617	333.258	401.405	183.04	245.429	312.505	184.531	208.641	213.342	349.207	247.427	220.442	250.981	185.304	410.727	367.484	328.418	278.653	567.457	381.313
SSH3	56.8709	28.0081	20.8591	31.9902	18.1907	21.0064	21.8552	16.2558	14.3639	27.603	24.3177	20.4175	25.9258	15.3701	15.827	11.5585	1.25883	23.26	34.4559	5.68805	7.93852	24.6903	16.7455	8.67142	10.0415	16.5278	7.80265	2.21605	42.5793	5.36433	16.6681	25.7667	16.2173	13.3643	4.20883	17.787	18.1199	32.1345	14.7877	24.4142	18.594	22.1034	22.6126	40.027	11.478	22.3109	11.7695	6.75968	8.55172
LOXL1	16.794	15.8711	34.5042	33.6625	43.8001	41.5603	14.0206	3.91921	7.58272	17.6347	20.4054	14.4033	19.0359	38.5944	43.3595	12.6823	7.84821	17.912	21.3279	7.65502	7.16914	8.72947	28.7228	16.004	12.0718	13.6301	3.25571	13.1779	17.63	27.9834	9.11707	8.14607	21.6803	25.7811	7.46828	17.3919	43.3411	13.525	33.7172	28.9263	5.24928	7.63673	19.8639	6.14161	19.8471	4.04867	29.493	5.02771	6.0162
STIP1	29.8772	52.8984	38.7197	30.6582	25.1136	24.093	24.5628	26.1547	20.6798	21.162	18.3876	24.3857	42.4448	17.5676	33.2757	24.3069	66.1909	16.8548	51.1492	34.0566	68.1861	30.2276	35.4043	23.3115	36.9826	44.8433	46.6696	33.0468	40.7212	46.2228	26.154	32.6747	24.1397	19.1195	42.2297	18.1564	28.819	20.5934	20.0573	30.236	44.7429	43.5006	20.4476	79.3811	32.5333	33.2429	22.9999	66.1886	69.7662
AGR3	172.291	219.489	110.978	36.3244	42.3678	113.921	18.877	206.251	-8.4463	251.245	64.6049	289.53	41.1863	20.8176	13.8976	-0.513768	-8.60551	80.5559	103.922	-8.61787	-8.37571	82.7492	93.8622	-8.62861	-7.58282	183.858	-8.49034	-8.62861	121.009	-8.22181	81.9497	-5.71318	98.7982	-4.2951	-8.57761	40.2756	41.0493	428.272	115.923	222.832	121.06	33.2813	255.431	22.5198	-2.88837	-7.71538	11.9709	-8.615	-7.98394
IDI1	10.8401	14.8782	10.1197	19.8786	11.7567	9.24064	12.0405	35.4692	7.33746	20.3014	21.9457	12.6794	12.4554	11.5158	11.7897	23.174	16.7567	29.2143	13.9174	24.6265	7.46883	26.089	10.2624	9.77057	8.05543	15.2245	18.5968	27.6932	7.38474	19.778	23.3101	13.4593	8.61397	16.6888	19.686	17.5631	7.158	7.37237	9.18058	11.9195	20.6413	10.5215	9.47387	20.2301	22.9081	10.1106	9.39667	9.21021	9.30127
TTYH3	11.2468	13.219	25.6154	20.6603	14.1522	14.8853	15.8146	6.9002	18.6832	11.6755	17.8563	13.9052	12.7523	17.0209	29.5165	9.56826	19.8826	20.6823	18.3468	26.1526	19.1399	8.67374	14.2358	30.8499	23.8055	4.83799	9.48507	10.6254	10.4528	68.1984	12.8367	12.2269	11.7388	19.6884	12.8591	22.3942	13.8774	10.3568	10.3361	14.2676	8.38815	6.16883	16.1777	9.78492	22.3003	8.84934	13.3532	14.4053	39.0164
MDH2	48.7726	60.7277	34.3374	33.0937	44.7238	37.3397	56.728	54.4612	46.3338	39.4495	43.3642	62.9698	54.2767	30.7235	43.3721	36.5855	56.0652	30.0901	51.8548	36.818	74.3861	32.5503	49.0998	30.0024	50.46	42.7293	42.6579	92.0529	26.1641	63.8932	32.6533	26.5749	40.9588	34.7418	57.6533	37.2847	51.8195	34.3538	51.217	46.4913	78.0406	49.7137	59.8085	49.3392	52.4141	39.8675	41.7315	70.1161	39.5609
WNK4	1.78223	1.38099	3.87637	8.3903	10.977	21.4367	11.0226	40.2666	2.21301	6.59912	12.8371	38.7805	4.57239	3.44509	1.97408	3.96746	1.48521	1.74472	1.08213	1.09065	0.998805	3.36033	8.18893	1.00159	1.28068	2.6539	1.17303	1.21889	38.7658	1.03604	1.09748	1.28892	19.9991	2.86727	1.05054	32.0761	4.1397	5.44364	4.28952	2.53289	13.2652	21.6938	1.36003	1.83593	1.94687	1.4577	14.7517	1.90006	1.18386
HIF1A	4.74055	20.1339	10.3707	11.0817	13.1241	8.31271	16.2594	1.69402	34.0871	15.7697	9.6865	13.6477	18.8807	16.0181	20.9187	22.386	30.7868	27.8415	54.1612	41.455	21.3298	9.61864	15.6226	33.2342	28.6911	7.11622	17.2715	13.9636	7.438	60.3974	9.30859	19.9284	6.14086	41.519	38.5966	23.326	9.84322	8.73156	6.10917	11.2163	35.3755	12.7955	37.1253	33.2441	21.7833	35.3477	14.8328	27.3531	22.9406
ITGB5	29.1456	25.5411	20.5088	58.5494	111.145	64.5346	58.8624	108.227	18.8535	44.3727	66.0697	44.3427	83.5445	89.2767	92.8981	35.9725	1.74588	56.5266	32.6219	0.192798	17.6205	23.9689	44.6162	5.51055	11.5841	57.3288	5.17761	10.914	39.8977	53.2075	83.7217	30.4266	34.3781	44.8375	11.9821	35.3152	46.1813	24.2048	31.4006	71.4026	33.8924	64.888	57.1626	45.7581	73.7427	11.8252	59.8911	46.0186	32.1222
PPA1	16.6921	19.5141	32.9719	16.3297	15.8886	14.9674	21.337	25.3699	31.5895	30.7034	18.2862	22.999	17.705	14.5481	22.4352	21.0104	33.7866	25.1933	13.9644	24.8093	18.5035	12.4092	21.5537	38.825	42.2557	20.5838	20.9788	46.3965	15.5411	19.9748	37.8215	29.9918	17.0368	32.6314	45.7177	16.7173	24.915	36.3531	25.646	29.5658	14.5944	7.86376	43.0657	39.0494	24.2747	38.1674	19.122	35.6278	28.6004
TUBA1B	54.2818	79.2133	69.6414	58.022	67.1542	45.4939	49.2344	53.9276	56.3728	39.1647	77.5585	65.8773	46.7151	46.7333	78.3638	57.7404	242.749	53.4248	90.6406	181.178	131.36	48.8277	33.995	7.58736	49.175	81.97	84.1157	49.831	43.8337	47.9054	41.828	24.1459	53.9222	69.3379	83.5981	42.3896	37.7504	37.2388	31.5465	43.8911	63.6337	78.8628	31.592	98.3208	69.4522	57.5909	32.5542	105.179	54.9867
EBP	18.8602	44.1127	27.6765	16.5571	11.5051	12.0288	9.60093	15.5562	6.81778	10.1429	15.6302	14.1378	12.6746	11.0552	15.3331	17.4785	29.1563	14.6779	11.479	22.7028	16.8389	23.0263	10.6785	34.3456	15.2613	23.8723	17.2586	54.3523	10.4078	32.5634	31.5704	19.4119	19.4529	13.8028	11.9878	9.5681	10.1137	13.7845	22.344	17.1409	19.6815	17.5508	9.47987	27.1191	22.2996	14.0249	7.96331	36.0966	18.7686
TAP1	14.2169	31.4199	22.3364	14.1196	11.9153	17.4235	54.3947	19.304	1.54028	25.0709	5.78186	17.3156	10.2353	5.29951	39.7126	12.0507	2.81536	5.76557	20.9862	9.58933	17.1505	4.66734	7.09073	24.9046	160.187	6.7815	13.1936	4.36343	6.90669	9.79536	128.104	14.4385	16.0697	70.2969	105.978	31.1745	8.31739	8.34213	36.9143	12.1324	17.203	3.98959	14.965	54.3412	21.8888	2.04852	15.4215	48.8703	9.13582
SMIM14	11.3755	16.4224	14.3619	37.7928	27.6393	42.1469	29.8848	53.4801	15.1988	33.9698	44.4609	54.6324	49.8403	51.9423	21.9071	80.7849	12.9001	61.3899	28.7299	7.38752	14.8231	59.3192	53.5422	6.51788	7.45724	19.3815	6.75722	1.02972	32.5039	28.7755	56.9993	22.5713	28.3935	12.7255	12.9117	28.7902	26.3863	39.7944	18.644	15.4469	43.4142	77.7393	18.3284	25.0366	21.5702	3.678	22.385	0.799349	29.7984
EHD2	8.8766	28.6623	21.694	26.8391	34.6549	30.6927	27.5869	6.53544	25.1479	31.9185	29.7466	17.6275	38.1695	47.1043	29.5658	49.1394	3.04838	23.524	20.0809	2.29627	7.80439	13.2756	34.118	12.7239	12.391	13.4722	4.53511	8.98738	27.7366	28.5585	9.17641	15.2845	26.8361	26.9809	8.00137	60.5673	44.3942	14.7068	34.0504	38.5036	8.32692	29.2725	29.8721	6.6455	15.3515	3.89004	47.2574	18.0861	9.84186
HMGB3	16.1608	30.1881	8.80569	9.72429	7.78513	4.65879	13.1745	14.0842	10.0823	12.3346	11.656	15.8119	16.7494	8.83561	14.2436	13.2308	29.1174	31.648	16.4385	74.2612	23.4703	3.64939	6.56587	21.6957	10.3197	9.12563	34.1207	19.1245	5.14768	24.7943	39.0919	28.56	8.90898	13.9947	39.2538	3.28425	10.4406	3.44205	6.19096	26.9204	6.46007	10.9431	12.9353	11.1749	31.5708	62.6567	4.9577	72.1669	14.9382
ZWINT	19.2877	19.4166	49.3067	12.5675	13.9786	9.0404	11.443	37.4805	6.70888	13.7207	16.2458	13.946	11.5782	6.28332	32.5485	8.32716	33.7499	9.54484	13.7894	21.8973	25.0257	33.8766	10.3619	18.5498	18.0842	23.1019	16.829	44.9601	17.5624	6.21446	40.2628	19.521	14.8564	13.7104	27.0676	3.55872	4.24563	13.7314	11.7934	5.5819	21.3587	13.2713	2.78057	36.1503	23.5094	12.3188	3.90367	16.1481	25.9391
COLGALT1	27.6595	28.1322	36.0116	20.3481	40.4439	24.1143	22.4872	24.5883	12.2156	18.0494	19.1041	17.3032	19.3957	28.5659	25.9753	17.569	28.3169	23.3041	20.2809	29.4541	47.091	15.9814	22.1802	38.3206	27.1439	20.1121	47.3941	67.8821	20.7444	24.6285	20.3704	16.1858	19.808	33.5921	31.0785	22.7427	21.4461	13.6645	25.0338	23.6882	17.7976	14.8727	20.7582	20.0368	34.7958	110.467	27.9428	49.9247	35.8757
PABPC1	192.437	78.19	314.349	119.778	207.848	137.23	151.292	116.559	323.99	174.579	270.055	337.57	187.745	266.519	128.235	109.87	831.147	152.518	381.985	196.777	409.835	106.519	445.187	147.054	410.123	170.499	627.977	1213.47	367.859	193.472	128.96	896.298	166.542	215.726	388.863	127.708	324.586	175.226	118.764	138.976	217.797	157.432	344.59	254.699	681.552	367.901	263.558	884.115	702.844
FBP1	45.2062	55.4573	78.292	38.543	54.988	30.5657	46.5658	131.805	-2.18663	79.4671	41.8652	58.0224	77.4731	38.7353	23.2227	40.9046	0.277512	11.4335	44.3391	-1.9752	55.8688	95.4626	53.5315	-0.78324	11.7807	23.6913	6.40643	-1.0703	72.1721	4.22561	46.0922	27.7244	67.2554	17.1923	0.949385	40.4533	44.8854	97.2223	53.0855	88.9561	193.736	49.4477	28.1913	91.0621	10.3267	16.0284	24.2071	-1.93482	3.02789
CALU	28.9088	36.4871	31.7785	36.0607	48.5215	43.2068	27.9759	14.2604	51.2279	49.7448	47.0226	29.2755	32.4803	93.1296	67.9958	39.4717	38.3421	65.8025	48.9267	58.679	67.7855	23.0046	40.8964	24.6982	48.8776	54.5367	76.7705	40.4031	31.3234	103.005	20.3057	16.6802	17.7964	48.003	57.9713	22.8826	29.4146	16.1162	10.6946	49.9904	25.6741	35.9877	47.4368	45.7929	66.4946	16.2704	63.7779	72.6816	28.2296
DDOST	87.3636	54.5905	74.7176	63.4855	59.7261	72.7777	67.7905	64.2154	99.8322	41.0884	76.5475	98.2052	66.9223	51.4524	84.7388	83.879	59.4821	41.493	78.5972	114.07	102.441	72.2697	61.1393	44.276	91.9754	42.5521	125.326	257.937	56.2154	67.2873	76.908	88.1717	64.5067	60.6521	99.002	62.4912	67.8805	63.6037	66.7895	45.4104	48.0148	50.0632	65.2351	75.1288	77.4188	96.0466	74.1736	177.9	134.848
SCPEP1	14.1906	28.4118	9.2303	20.3053	16.2713	24.5184	34.4468	4.12367	74.216	24.4593	23.5531	25.3694	19.8165	30.608	26.5169	16.216	10.1456	23.1831	10.1758	9.05773	9.2354	10.143	19.6547	17.6132	83.0387	5.80779	33.3511	39.5874	7.08122	18.8408	27.7529	11.1407	22.3173	27.9711	17.6518	22.7551	23.8342	35.8226	25.6948	15.3558	14.6727	8.4766	32.6176	28.2338	93.2216	8.28622	20.9556	21.8077	2.67537
GLIPR2	3.03681	9.56488	10.0692	7.99268	11.7828	14.8131	13.4195	2.69877	26.225	7.47222	8.654	7.79427	6.15343	14.4728	11.5595	5.29062	4.56925	7.02568	8.93294	35.6515	24.3042	3.42401	8.78582	30.9843	68.2716	4.64827	10.9447	35.6337	5.97376	9.5444	7.99637	4.5745	8.9128	15.3337	42.4771	12.4459	11.2108	3.28012	27.1016	6.84992	4.87041	4.80476	11.167	5.4784	8.80997	5.65196	14.4292	6.43061	6.30238
FDPS	14.5569	26.5295	23.1975	31.1753	15.0863	16.9966	18.675	39.9806	12.782	26.8483	31.3516	17.4813	15.1807	13.5182	26.9216	17.8527	18.4119	60.3809	34.4323	28.528	38.4172	35.7041	11.0827	13.0816	20.8342	20.506	29.378	13.4716	10.3098	21.1044	129.267	14.8402	21.4055	13.937	47.5873	16.3808	12.07	21.701	19.812	16.6278	25.9361	14.0785	17.4604	36.5692	36.4602	13.4136	11.3549	21.6581	17.2109
ALYREF	15.7637	55.3519	72.6702	68.5003	29.3061	26.7003	36.7824	78.4535	23.1112	19.4834	18.9416	22.9699	20.5832	14.7723	28.6572	34.8494	66.3766	43.8974	19.0976	95.0678	96.3899	21.4737	17.3237	53.4502	50.8668	69.1086	56.8652	45.9808	18.2785	26.3835	27.039	36.2283	44.1008	36.9379	75.3519	26.6741	25.7831	28.446	56.2454	16.5445	34.4457	25.1221	11.7087	57.5561	43.7244	65.5913	12.6532	49.2771	51.6262
AHNAK	115.127	45.0838	33.0947	47.5044	92.8201	77.2506	37.1158	27.8918	74.7795	81.9934	76.8529	62.7281	104.279	114.61	76.4519	105.713	2.2136	34.8695	57.1843	-1.52289	37.6241	75.1522	74.1695	2.86852	16.7993	88.7723	8.81628	1.74619	54.4979	34.3782	33.1814	34.4164	31.3214	97.2367	30.5988	70.3275	49.9306	27.1067	25.0524	49.2458	158.368	99.9427	42.4912	32.9251	35.0843	8.01714	60.6673	3.04364	25.4781
YWHAG	64.9511	60.9032	56.618	38.657	39.7712	31.363	25.6627	30.7637	37.1057	60.3208	48.956	51.2552	37.0375	41.1031	47.5653	57.8549	62.0224	54.0203	47.8695	46.7658	68.0477	35.0644	42.1295	43.7783	39.8609	62.0001	29.9778	86.738	47.2797	66.5311	40.5664	37.4288	37.5401	68.2121	90.492	43.518	41.6099	30.2318	14.0888	43.659	93.0455	74.377	41.0662	60.5121	58.7529	39.3056	41.3354	64.4858	54.4766
NOLC1	23.9249	16.7788	9.08045	26.9679	31.6646	22.2594	21.2473	19.1103	34.2163	29.8994	32.8763	41.6215	25.9299	22.8372	25.8335	23.12	62.3013	27.0568	22.9388	84.0318	35.6778	25.3703	28.7883	17.3875	29.6903	44.2181	54.7327	50.4951	25.4638	17.6551	25.1806	30.9793	21.579	36.1194	94.8145	23.6763	26.9744	24.3046	11.3887	22.8945	29.9662	24.0412	23.4385	51.4553	42.765	33.5134	22.7557	51.3775	30.4437
FGD3	11.6475	2.69781	19.7009	12.2512	23.6002	11.069	5.19771	12.3574	1.53723	6.51199	5.46502	6.80252	15.3434	3.72447	5.79897	5.33647	2.33109	3.64708	5.2509	1.45926	1.87759	13.1475	44.0668	2.12161	5.60345	2.59078	3.84045	2.46948	52.391	1.59823	14.6609	4.78098	12.3115	10.3104	4.15664	18.417	65.9604	28.2109	28.9706	13.2197	3.46367	3.47326	24.7459	3.47681	1.98729	3.1392	6.19865	2.15593	2.18378
PRR15	16.7833	26.0724	22.7185	20.4197	21.1359	25.9222	18.3966	68.7844	0.0628738	37.6074	15.5033	43.2448	16.9111	9.92615	7.14831	28.0479	0.163021	49.683	29.5428	-0.0615384	0.372141	43.4603	16.1815	0.544687	0.421046	41.0833	-0.060487	0.244864	29.8721	10.0569	64.1651	4.80511	20.9116	5.73679	-0.0688876	31.4939	7.23594	10.0912	16.912	31.8435	150.562	7.20659	15.0907	15.8377	8.1143	50.9854	5.74649	0.604564	2.56879
ESRP1	20.246	30.3611	40.0737	12.9154	18.9955	13.4932	9.75042	34.0869	17.004	29.4266	24.3337	19.9383	28.4712	17.4764	18.7476	21.6414	54.191	24.8503	47.1143	43.2041	28.3999	18.4298	34.186	17.2568	30.6486	32.7818	29.4906	30.2129	22.527	16.66	15.5297	30.9028	15.6947	17.9704	34.7379	9.07526	18.4319	21.6806	7.90268	21.9208	35.9313	31.6842	29.0202	49.3151	38.4706	28.7637	10.1172	25.8185	52.8346
LDHA	87.3035	104.599	46.8308	47.6529	72.3084	46.8202	56.0392	141.03	25.9365	60.1427	65.5954	58.0017	88.3055	66.7469	77.6762	59.2269	108.709	122.792	95.4442	90.3362	100.835	42.7073	86.934	79.2437	65.7328	65.4022	56.9435	109.717	55.4151	165.47	176.028	50.907	45.6812	57.9558	112.199	53.4748	100.971	83.4026	42.0524	121.438	97.974	46.8033	92.1907	81.0261	96.9918	67.5431	37.922	127.77	46.2797
YPEL3	19.1323	18.0862	13.2969	12.9183	18.9901	23.1803	20.8178	18.1867	8.62218	15.9263	10.2859	14.9345	56.7403	10.1738	10.9827	28.0723	9.06199	10.2285	7.96995	8.2007	6.14698	12.0961	39.6621	16.5573	11.7144	16.9704	6.31771	6.52815	33.3972	9.33294	17.9775	34.7856	25.6089	13.477	7.18453	20.0018	22.09	21.5374	42.8269	19.6873	44.5187	14.3404	19.5602	13.5489	8.18377	20.9231	13.6732	5.67036	5.94079
SOD2	3.50241	8.35546	7.46364	6.8569	6.5751	8.75525	11.3808	4.72256	6.30952	11.4295	9.52038	8.08075	7.62673	6.56857	12.3711	15.3641	11.1625	6.58079	8.16718	4.66091	19.8781	7.28203	7.56051	20.3899	66.47	6.33029	14.0741	4.01432	8.18296	6.11552	8.13243	6.92446	7.49509	25.8393	36.911	17.9003	11.9881	12.7865	12.8055	8.50055	7.34526	8.46905	10.8981	6.58944	9.41314	18.6579	15.0878	43.623	5.78347
IFITM2	3.31398	53.7366	77.8207	59.7548	36.4064	122.332	53.7804	159.345	4.09653	76.5024	80.0702	24.6795	48.1454	45.7075	48.5673	17.8504	-0.677659	42.9912	8.83913	1.28966	12.1501	25.6725	40.0668	49.1087	46.0773	44.0514	15.8729	15.0757	79.569	26.8478	52.8658	71.7193	104.06	53.6319	19.9097	131.313	210.857	114.33	223.909	138.488	61.2432	25.6023	73.4918	26.8949	15.0605	281.635	53.4549	82.9512	11.7635
ACADSB	15.7003	2.05578	13.9467	14.5931	10.5234	7.00411	8.93895	5.29989	6.876	26.7006	12.6133	9.37979	12.4402	12.4385	6.33285	12.8103	15.3956	7.65116	9.92816	5.51071	4.59279	12.8509	12.6116	1.33047	4.42999	15.5616	2.82206	43.7542	23.6132	1.5733	14.0013	8.15203	13.6571	9.15242	2.55784	41.3712	8.55639	9.00979	4.90974	21.0207	45.8568	6.82048	13.5631	9.66999	14.8261	5.45922	6.11606	1.65578	2.79295
SMG5	42.4282	24.1148	29.7016	23.1368	17.5916	24.709	33.3441	48.5724	11.9586	20.3285	21.3767	18.077	16.117	10.2324	19.834	17.5518	35.765	15.7386	17.0352	29.5027	55.1886	13.3745	14.8052	12.2759	18.12	14.7902	37.8135	20.8933	12.3966	15.4807	6.4633	13.0823	20.1778	25.2922	88.4644	20.2413	13.0403	25.9864	13.2978	11.3481	15.1043	18.3595	17.2966	44.1682	17.0187	18.64	11.3635	38.0176	15.9493
MVP	19.9337	36.862	45.4355	35.41	30.2299	36.035	48.0599	41.9329	1.80821	26.4283	26.4605	22.2989	31.3159	26.0385	45.8521	26.2637	1.67928	41.8854	29.8231	1.61414	16.8008	25.7127	46.5532	16.4988	29.6853	20.3377	7.66719	3.10448	35.2042	28.2609	42.6289	10.335	29.0547	27.4573	27.3935	50.6363	60.2829	39.1993	56.6393	34.1167	10.0551	18.3608	30.8086	23.1673	15.0101	21.7413	28.7282	9.00312	5.56186
F11R	15.8569	31.2833	28.8754	32.2851	15.306	29.0915	25.7684	23.6435	16.8653	36.5664	41.0762	29.804	20.541	14.508	42.9376	29.4633	20.8723	26.1012	36.5513	29.0903	30.6275	27.4595	20.2733	40.129	46.7208	27.7709	68.4368	67.1299	13.9069	40.2603	135.304	28.1547	34.4085	16.238	85.1504	19.0294	15.1411	41.9884	17.826	41.0152	23.125	22.599	30.6762	51.6736	52.3508	39.1206	13.6308	32.5177	19.1622
LAMP2	42.5738	14.1891	19.5236	26.7319	23.0386	24.2339	24.7537	17.6242	68.4	38.2654	38.984	37.6062	23.2499	77.8876	42.4677	51.3124	36.236	38.0785	46.9931	19.9016	44.3552	34.8147	29.745	37.4674	38.2361	29.45	50.3324	34.6224	22.5412	41.0126	29.8321	23.2421	18.8038	54.3815	63.0173	24.1085	24.4542	30.3828	16.8582	31.3335	58.0204	44.1848	28.1493	16.6875	43.4088	16.5513	27.5416	15.0262	72.5309
STOML2	31.1902	21.1871	58.1607	32.4776	52.2266	40.6324	56.8657	45.8517	35.9474	42.3295	39.6371	44.228	40.9313	22.8244	33.9493	25.6815	57.1109	21.8464	32.722	33.8131	67.5956	30.2898	38.9443	38.7701	104.156	39.0233	40.9023	66.2573	33.5095	35.7482	40.4247	32.7966	38.9304	37.8356	60.4486	32.4565	45.6773	40.2932	46.6338	50.9314	27.2153	37.6518	56.4446	74.2966	33.6467	29.4443	33.43	98.9899	41.0641
LINC00993	60.9663	34.2211	392.774	158.764	37.2435	214.231	60.383	-2.0061	-2.02395	10.2015	48.5396	82.8969	20.555	5.17598	23.0306	8.02903	-2.14287	12.4435	1.14776	-2.10925	-2.02409	16.5177	130.089	-2.14287	1.82766	-1.82807	-2.12483	-2.14287	87.7431	0.430212	-2.10654	107.376	134.436	-1.9655	-2.14287	25.3664	41.841	174.589	76.2234	28.1255	-2.14287	7.73457	59.2858	3.85142	-2.14287	-2.14287	4.23137	-2.14287	73.6018
GGCT	19.1773	37.8564	22.1401	44.5682	30.1391	23.2545	25.953	32.9661	17.095	20.3087	25.3139	51.6548	21.1717	17.6975	46.9946	20.2049	62.4315	41.7784	45.2243	132.203	55.2461	17.2215	38.089	41.2617	41.432	28.6915	27.5216	45.9514	21.1449	79.5722	92.8986	30.3462	21.4537	35.7661	27.9469	17.0618	22.9428	59.9951	31.566	61.8729	58.5104	18.4667	52.4217	45.0979	73.1572	18.9448	19.5644	28.718	46.5531
MMP12	1.37593	1.4258	2.96127	1.80806	1.59708	1.58302	1.36501	2.11378	1.32727	2.68171	1.53487	1.38353	1.39163	1.53933	1.48317	5.97039	30.6684	1.62033	1.61037	4.90792	41.3376	1.41146	1.64765	2.0399	8.03988	1.68621	7.71606	1.9298	1.54388	1.54955	2.23497	1.39151	1.33612	1.56469	1.79175	1.83261	1.43056	1.41383	1.46854	1.73982	3.29178	1.3659	1.53631	1.36085	2.05301	4.83522	1.97478	11.9562	1.43644
SDCBP	18.682	13.6577	15.9987	18.5377	20.5515	20.1478	31.7381	2.6437	14.9468	24.6422	24.7216	22.4059	16.0084	31.1605	20.3322	34.2858	34.5833	25.2225	25.8035	40.7769	36.004	23.1281	47.1907	28.3829	109.853	16.5545	17.2547	9.8079	24.5553	17.9775	26.5533	19.753	26.5006	27.5516	34.7093	30.1968	26.8298	28.2128	23.3431	32.9127	35.673	31.2148	42.2751	24.5358	21.8226	30.8701	23.8753	20.4948	12.8972
HPN	43.1814	0.522846	17.6333	1.74871	15.9811	20.6567	5.6258	27.738	0.468779	13.2897	26.9185	19.6749	12.1781	10.5254	9.43733	6.495	1.61831	16.078	10.379	1.93808	0.508711	21.1687	13.227	2.06321	5.2882	14.0015	0.487482	0.502448	11.6343	8.92093	0.62325	6.99566	22.9033	2.11635	0.471264	16.0623	10.4116	28.1675	26.8079	18.0759	14.4517	24.0024	13.8754	2.13445	11.4481	10.5812	1.36055	5.047	0.452939
ADGRG1	20.0175	33.0934	36.4934	13.0308	5.19509	8.10068	10.5112	18.472	20.987	12.6121	15.895	11.4587	11.5343	6.23508	11.2733	13.2421	13.4846	12.4054	19.8546	4.37479	13.5736	11.0166	10.351	9.23352	19.6725	4.53772	33.4974	6.72489	4.00584	37.2284	24.6785	12.5925	6.25683	17.2772	12.063	12.8193	14.7063	10.7465	9.35258	5.55082	4.95874	22.4079	9.1562	39.4525	12.8944	26.2218	9.33669	25.6045	17.2385
CCT7	37.2922	95.1285	90.4635	45.3371	43.0636	47.2078	55.6559	82.7986	47.448	55.1387	60.7187	52.3396	54.8497	29.8678	40.47	68.523	101.939	38.2292	54.3516	59.6738	92.4463	39.5392	54.8347	42.1666	53.2456	63.9898	78.206	161.919	52.3612	66.6831	40.6341	45.6666	55.6582	52.5938	43.6231	37.6425	61.471	60.4938	60.9837	45.7381	59.6094	56.188	36.767	98.9673	70.3858	55.5111	58.0543	145.974	67.5896
FADS2	28.9869	103.644	2.7096	3.60566	3.31814	1.81975	1.8896	1.26842	5.93419	7.13864	2.23658	1.91847	1.58679	2.98343	18.5248	3.46408	29.2958	50.4826	55.0473	36.124	34.7659	129.358	6.76728	7.39491	20.6249	1.81448	12.367	37.6659	1.32356	7.47834	35.109	23.8105	1.50437	5.93168	2.56733	5.01256	6.43873	0.685789	1.4427	49.3774	5.3376	13.0468	0.93275	27.7246	66.8256	11.9382	2.29316	15.0251	1.25149
SUSD3	43.3201	-0.445291	117.589	69.8254	67.9459	87.6105	9.82426	53.1019	-2.69573	39.4661	74.1164	42.9857	134.995	23.6432	0.504346	65.7793	-2.27333	15.5337	27.471	-2.56417	-2.01128	37.7371	152.207	-1.16396	5.74128	19.0452	-0.63562	0.808632	6.36881	-0.872612	9.86874	46.5942	132.251	23.8742	-0.622253	24.2805	17.7807	285.975	109.753	112.295	34.2521	56.6099	41.9796	24.4705	0.04008	-1.84512	18.9158	3.10035	-2.93338
SPARCL1	24.8444	26.153	30.2855	65.1059	114.151	122.643	94.5257	3.8105	71.2341	136.099	128.046	107.439	70.7006	112.751	129.738	114.414	2.39234	40.9193	60.9626	9.77006	10.4669	41.0038	117.492	23.0437	48.9894	54.706	30.7361	9.69178	30.0322	48.2885	32.4745	45.9938	81.3799	94.6921	12.8673	185.1	138.786	29.8488	88.9361	7.61909	44.9498	57.5765	136.727	20.4548	44.322	3.89242	146.383	-1.05764	14.5545
MAGED2	520.763	103.305	207.428	435.176	442.21	516.895	184.083	100.823	45.3944	358.789	296	346.678	300.928	87.5682	113.571	448.2	31.7324	213.998	115.607	78.5227	9.30027	319.837	258.123	23.2617	26.1491	461.169	55.4144	4.16972	410.371	132.809	203.27	71.7646	191.06	115.697	17.3656	84.143	267.927	132.116	246.639	235.661	548.016	596.122	127.577	305.17	52.2986	54.4867	188.105	58.8201	125.214
RABEP1	25.9021	13.8275	9.62038	17.4804	17.0721	14.4674	14.6097	33.035	11.9416	26.5811	16.9823	17.561	33.5904	9.4467	11.7318	12.5087	8.62717	23.0229	44.2856	9.154	5.5537	22.9613	37.1345	4.67182	6.5837	15.7919	10.0637	3.69332	15.1755	7.95039	36.5052	13.0485	13.5787	25.4063	6.64497	13.2465	15.2679	42.7826	10.571	51.2732	33.2264	44.2998	16.963	23.9428	5.4663	14.1412	13.8504	4.53515	9.47839
CDC42EP1	14.9341	27.7826	14.495	36.5051	33.0612	27.0416	34.2936	78.3475	29.8652	15.2017	18.191	28.7702	19.3387	30.4322	33.2709	9.88568	22.2328	22.4098	16.1217	17.5238	50.9506	3.32989	18.9295	22.034	44.5637	13.6289	35.2543	61.8482	8.63966	68.8915	8.05797	10.8948	34.9948	28.4807	114.115	46.1019	28.7997	19.0481	46.1896	32.0639	12.5565	15.3761	31.1861	8.70234	51.2886	60.2636	29.168	25.415	14.2869
SND1	33.4151	28.7494	30.7632	29.0767	27.2668	25.8237	30.7688	22.4835	51.5714	24.0575	43.7176	46.3783	35.3377	24.186	28.3453	35.8451	33.0764	34.3563	16.6945	27.1676	42.594	41.1596	29.5685	30.5612	31.7313	46.4033	39.1727	19.7373	27.9858	39.831	18.9076	26.6191	23.0228	41.9433	31.9611	24.6138	32.7739	30.2522	30.7212	27.6829	15.476	31.4417	38.2385	50.7625	30.3634	51.5076	45.1239	62.2998	48.9946
CLSTN2	74.937	0.573285	2.13017	12.9515	5.42745	81.9463	8.21138	19.2113	1.78995	9.07787	19.6364	24.885	3.45135	3.42664	2.34679	3.96313	1.56644	2.38296	2.59861	0.526241	1.04499	18.5213	7.22584	0.614239	0.673021	50.9146	0.713555	0.629888	19.8976	0.870382	0.608598	1.41087	22.4059	14.2186	0.518211	5.96338	3.35726	2.78105	2.24132	25.9656	8.60362	45.9928	16.3047	17.1683	0.835397	0.549131	18.9071	0.693939	8.7282
PFDN5	31.8926	33.0463	54.7451	48.9617	52.663	74.3493	79.2131	60.8796	61.8853	42.6366	70.9837	91.5114	51.1441	34.417	32.0674	40.4563	41.5764	34.6039	43.1938	20.6595	45.3411	49.0528	56.6809	58.2625	53.7555	52.5225	28.9953	60.5045	66.278	34.5154	58.5301	45.7266	95.4268	40.7954	28.6726	60.9183	101.537	89.2628	152.294	70.5601	56.5704	48.4256	86.1808	40.1334	38.1256	90.4664	53.101	53.7382	35.8209
NPDC1	56.7718	60.4115	49.3296	48.357	30.1721	42.255	34.7294	58.2139	15.3892	27.6009	23.2435	26.6025	39.8578	5.0727	19.6566	16.5317	14.7379	24.1387	17.586	5.35033	4.6073	39.8678	32.8759	11.209	3.30833	15.6161	9.0081	31.0363	16.5145	79.3457	13.0399	28.1386	51.1126	18.6165	0.695783	56.4237	39.6399	39.4344	110.283	42.6323	9.86638	23.0107	45.965	28.521	17.5163	8.75456	26.1125	0.640643	12.843
RAMP2	10.4856	9.84112	15.1162	15.2084	14.5404	43.0272	18.3718	36.4859	3.60938	22.1436	34.0076	36.7659	10.8274	7.56535	8.78624	14.3183	11.0663	7.9846	11.4617	15.7571	10.9738	12.2529	13.8081	20.2231	12.6616	18.4855	4.5734	28.7101	47.9287	11.2966	15.6215	12.1509	51.8982	23.6045	5.35316	46.8334	18.6508	57.7964	70.6896	36.1944	34.7081	23.7314	24.6605	7.40176	9.27979	8.47706	17.5927	4.885	8.13783
MRPL9	14.2071	24.9359	21.5242	21.2773	15.7845	29.3391	33.1953	37.8119	20.7263	36.2493	28.2946	32.6616	17.1046	10.9948	29.7945	15.9574	20.978	42.0051	27.4079	46.447	34.7441	20.4728	15.7301	19.6432	37.887	21.5238	48.6232	115.363	13.8427	10.9311	61.1033	17.9891	32.4101	22.6498	64.6909	21.608	15.7164	33.9837	23.8655	25.3871	34.218	13.4022	27.2668	23.5325	32.6125	83.8095	14.0561	51.0651	19.6047
PROM1	1.13098	1.20167	1.09628	1.77177	10.2305	3.17317	8.81977	1.19867	21.9997	3.71504	4.90145	1.86327	5.88899	2.79764	19.851	2.33067	4.83133	1.50359	1.77757	3.08006	46.2821	1.52647	8.94606	34.678	10.9805	1.65995	22.5127	21.46	3.1895	29.1999	1.31568	2.68955	1.54613	1.97495	56.0093	6.53386	5.42186	1.18705	3.80311	1.43059	1.22602	1.13906	10.2576	1.91438	10.7596	8.86877	5.90754	18.284	1.15123
NDRG1	3.99478	18.0292	7.09802	7.13279	15.8011	12.6687	6.93957	17.3119	8.15007	17.1541	7.36002	9.0632	12.4476	9.35673	7.45193	22.755	72.9423	4.99198	4.80148	5.61083	9.2294	12.1249	14.1744	17.3294	27.2723	18.5024	49.8672	3.29981	12.7633	12.0991	3.72015	4.03233	10.307	15.0389	9.79346	25.7107	11.8216	3.69557	14.2033	4.40945	25.54	19.3705	10.4863	8.06066	32.0261	53.8634	13.7204	61.3687	63.9539
KIAA0040	61.2151	18.2762	9.27345	17.1004	29.2444	23.3269	16.1393	5.19672	5.78393	29.5702	40.5447	15.6821	28.993	15.4981	27.4276	28.3685	0.403278	36.1674	8.27773	0.416183	1.87876	37.8372	26.3551	6.04583	21.6391	38.3508	6.29886	7.37854	30.4816	14.4743	19.5202	20.2256	31.6026	19.173	7.78946	17.1153	16.967	45.257	12.2343	52.2608	28.8799	10.0699	49.9728	21.1454	19.0522	17.7968	12.6841	1.94798	15.5689
MYOF	25.9307	12.1724	11.8356	37.4379	26.7642	18.5885	19.4357	27.6528	30.8123	35.7586	38.1176	25.1715	30.4421	36.9993	27.1076	32.8576	1.29493	16.8199	15.5637	3.12154	8.35141	18.9306	28.9489	5.23394	14.0833	31.1407	9.85551	3.42386	24.5613	12.2926	20.8756	19.7183	18.1259	29.5217	22.757	19.9107	27.0052	19.9705	8.10895	21.8523	34.2819	26.0243	28.7851	22.5817	12.5604	3.36317	21.3199	7.72523	9.08112
COX5A	35.2006	72.2144	41.6922	42.1592	19.1928	39.1281	39.1271	43.5176	31.7964	33.839	43.4196	38.7604	34.6118	18.272	24.427	33.2885	70.773	32.3217	55.4289	47.5371	46.2403	34.8579	36.8423	56.0122	50.1474	56.969	74.5484	95.7494	42.8925	40.1295	52.2931	69.7848	35.7516	36.8392	52.0357	25.5477	40.6496	52.9556	51.5801	42.9227	30.5375	36.1449	52.4883	63.6091	36.7313	44.6206	49.5661	139.057	57.5911
XRCC6	67.336	60.5141	53.7465	77.821	82.6014	80.5255	101.637	220.345	69.9479	55.0194	95.8299	69.9685	68.4023	69.0914	85.564	67.2615	98.2693	61.6402	56.8529	156.533	151.521	101.022	60.291	49.3249	73.3271	44.4956	129.283	84.8807	30.6234	84.5799	84.8534	37.0283	79.3137	109.677	80.267	61.8705	46.5637	65.4189	70.1631	70.492	98.6394	57.2693	69.0722	76.9918	97.7057	51.4634	45.4162	101.105	100.656
NINJ1	29.3521	17.8477	79.948	61.0739	68.6301	58.8979	45.0883	55.5746	21.4088	38.3133	60.8308	49.2921	60.9439	42.0808	30.8291	30.7296	7.06255	21.8883	29.5573	7.18742	20.5678	39.9464	55.7987	36.7964	26.7722	17.6124	53.4857	29.601	54.297	31.6078	44.6854	36.1901	55.741	20.7031	12.7983	49.0642	51.1358	69.7272	66.8947	101.045	41.0678	29.7342	70.5899	58.9044	29.8463	9.32291	47.1142	32.3057	18.4324
HTRA1	40.3673	91.8103	89.8343	166.592	265.998	231.098	467.232	7.50844	431.21	96.2942	137.56	108.223	103.905	292.048	236.604	55.242	12.6352	158.215	106.026	0.203649	32.8295	21.2127	196.156	44.149	35.0013	76.188	9.43152	76.513	136.303	224.344	33.947	54.3993	112.765	72.342	46.1774	95.6542	248.28	62.0398	179.394	200.222	69.4601	32.7433	183.631	28.5606	103.3	12.6823	281.416	-0.942813	32.5257
HTATSF1	36.1095	19.4547	18.4482	24.4415	25.8056	29.8113	25.3355	20.2982	26.4349	25.2524	24.2487	32.1001	24.7704	29.5097	25.0832	27.0424	102.777	26.3341	24.1761	25.3655	28.5924	29.7637	23.383	12.3069	27.9724	37.4554	76.0468	99.1007	22.9762	20.7132	25.5463	18.7668	26.2592	28.909	47.4814	16.816	16.835	25.4984	19.58	22.5958	27.4626	32.4556	24.6521	15.7569	28.4789	21.0857	20.2778	51.4362	42.0493
RDH10	2.32853	2.92356	2.5214	3.23365	2.65958	2.11245	2.67627	5.96788	5.88237	5.38779	5.47532	9.51144	3.23361	5.03567	2.76306	5.49743	11.3611	6.50909	4.46966	2.86147	8.73738	2.3823	4.36487	33.7275	26.5407	5.45952	6.76807	3.3577	2.61287	46.2427	4.22467	3.25235	2.77829	8.60706	26.1135	5.21745	7.35231	3.39024	2.28485	2.58839	10.9767	11.9337	6.97616	1.90263	8.26518	75.9712	4.08149	52.2663	28.3106
KCNK5	1.63366	1.74041	1.46558	1.99327	2.46141	2.37451	2.32374	2.0925	13.3156	4.37715	2.46539	1.89698	9.57122	1.82962	2.43867	1.80954	4.00052	2.1502	2.55803	18.3258	7.76159	1.91184	5.77382	11.0649	15.5328	1.77883	13.5984	5.07404	1.5549	1.9412	2.17666	2.90165	2.47339	4.1161	4.49911	4.53233	4.57861	2.10242	3.34548	1.92339	2.38536	2.2199	2.35321	2.33862	3.31338	6.075	1.96869	8.6644	2.82456
IRX5	32.6044	19.4173	19.1888	12.041	15.2819	12.7172	10.6654	36.8362	10.8422	21.6579	12.5093	29.3378	12.3682	11.7676	13.1033	18.5749	1.86133	24.0043	16.9209	4.71806	4.63136	34.8116	15.3119	6.64337	8.30602	58.8539	13.6164	5.60611	31.3192	8.30274	29.8583	27.3482	21.6505	14.2201	5.52849	22.2311	18.4618	9.31779	10.3665	16.562	21.5953	13.5541	8.48187	39.4036	8.14729	13.1391	6.65907	4.15539	42.9172
COTL1	6.22624	18.9066	21.0724	11.5064	11.8712	20.8429	34.2351	3.80003	3.14398	9.00109	10.1727	11.6168	11.5148	8.56305	13.243	10.1111	10.5143	15.2694	14.2528	15.6494	16.8135	20.3087	13.3149	19.6081	57.2666	4.1192	39.6764	9.91525	11.6748	37.1465	18.6102	17.0928	13.5551	31.0409	34.1592	24.2159	13.4555	21.3083	55.6482	12.6772	8.37766	8.12063	12.9269	8.18995	11.8517	26.7554	15.2921	54.3992	7.20364
EID1	64.3192	32.9687	44.9781	68.1621	53.0616	52.0643	63.0692	89.6785	66.2932	83.3642	45.6884	45.309	48.4832	72.2845	37.1753	87.1995	19.5295	83.3041	64.5694	27.6236	40.597	91.5157	57.1821	52.0254	46.8758	62.9451	37.1558	22.1143	89.5967	36.1618	94.7788	80.0929	66.1464	48.9485	47.1268	64.7965	65.2983	57.6878	45.2417	41.2134	63.1771	136.203	65.7295	28.8251	38.5159	24.6665	85.5915	24.8328	54.9338
PRPS2	108.278	28.9818	14.2962	14.2372	14.542	12.7146	12.6612	11.8992	22.9593	17.9357	22.2414	36.9608	4.05714	22.9399	16.1677	34.31	50.1596	18.9085	12.08	95.4317	20.4869	11.7056	14.9891	29.6624	18.6162	27.4129	18.443	18.9257	11.497	5.91628	20.2644	11.6448	14.8531	21.3149	14.3258	10.8444	7.56108	16.0532	7.96134	15.2926	19.2621	46.25	22.3492	13.7648	19.724	13.8854	9.31993	31.4377	4.64593
SET	47.0879	66.7323	91.0403	65.333	84.9479	71.2037	62.7344	89.164	83.3866	75.0471	83.0671	75.5622	69.7374	52.0744	57.033	50.1163	194.572	35.2753	82.2144	110.39	143.649	65.662	71.9661	35.89	93.5706	87.6353	138.443	160.646	101.93	61.4122	75.7797	76.74	80.6548	54.5011	113.116	43.1454	62.051	57.7504	50.3558	74.361	65.5739	65.3569	86.8539	110.455	66.0757	48.906	54.6378	172.493	92.6249
GTF3C6	10.6575	17.5908	14.8128	37.9012	23.1645	43.7509	45.2927	62.4429	17.7963	27.1431	17.7043	30.1046	12.5695	20.7134	29.3457	23.3928	27.5111	36.7608	21.9775	108.916	67.7447	30.0057	27.5704	36.7406	49.3233	16.397	32.7742	32.4104	69.9591	24.9121	35.0206	41.8664	33.2879	31.8088	59.9379	21.5388	32.0087	28.8412	39.8311	34.4389	24.4865	15.4461	21.5441	37.5712	47.5907	116.575	19.0732	58.8474	48.8718
STRAP	47.7015	35.7256	47.2255	44.8037	33.5754	24.6105	54.1442	73.4961	44.5553	50.5477	52.3987	55.9689	41.6917	37.8047	23.03	37.3263	523.031	47.9215	56.3813	93.9861	327.524	37.0799	44.7316	56.8012	46.0564	52.2952	108.879	55.8727	43.7176	76.5869	46.3516	39.5987	39.8236	56.9888	57.0511	31.3254	35.8652	29.9123	26.6694	43.1331	58.9389	64.8215	42.9171	37.5284	53.9436	31.2265	34.9512	51.8037	59.1947
SUMO3	44.1105	30.3846	24.6059	31.507	48.952	43.7043	29.1981	35.8491	26.3959	45.7176	35.5465	43.7963	41.758	41.4914	62.4651	43.443	57.9075	40.8986	34.0733	57.2018	42.4431	45.0418	30.6488	33.71	66.1388	24.3027	68.8092	52.6688	41.7319	30.6118	34.8054	36.9279	32.838	42.7592	65.0432	36.1559	29.9135	27.4638	43.5782	44.1277	40.5755	65.7904	29.1889	77.9838	38.6992	50.3944	35.0133	64.0274	43.8416
SNRPC	32.7163	50.5619	58.1157	38.1624	34.0396	42.0536	54.7664	77.9443	30.642	33.4722	39.0286	45.5752	36.6423	21.3456	37.5066	32.3515	63.0327	29.7586	43.4015	104.688	65.0222	38.7364	37.3533	51.8498	68.9377	48.1251	85.3048	125.812	40.1293	19.6738	81.4991	46.9862	48.2399	30.6296	84.3605	27.1699	42.6657	25.3765	73.9635	38.6679	82.6216	21.3228	31.2417	76.7775	36.7875	46.6633	32.2558	82.5062	52.4305
G6PD	22.2108	21.0006	33.4147	22.3048	10.8612	9.74285	14.5429	6.70158	6.95433	7.51108	14.8146	17.5625	18.6245	20.2195	16.1582	29.0527	7.18787	15.0397	39.8572	31.9416	12.8565	10.6802	16.251	17.9485	13.4293	8.35368	14.8608	9.86572	8.57642	71.8765	15.8255	17.2888	10.1513	16.8829	25.6548	11.1259	15.6852	14.098	14.8357	14.6759	12.3649	17.4011	9.57842	23.9839	22.1554	28.7367	14.0069	24.3138	36.2781
MSN	59.7196	25.5889	38.698	33.0296	34.462	45.9684	35.8985	3.32608	20.4195	49.4485	42.9091	33.4243	31.0206	57.1111	52.1796	39.4965	17.1459	47.3347	38.6198	47.539	47.9894	33.593	31.6089	60.8474	199.162	30.6745	63.4675	35.5619	28.4477	38.4533	29.8221	28.8759	27.5662	84.7036	189.005	73.9043	45.0302	27.9442	39.7052	35.5854	18.869	27.5856	50.6423	14.5407	43.0704	26.0445	60.9243	128.46	13.946
CCT3	81.3834	99.7549	97.033	85.8066	59.4011	76.6382	75.4074	143.111	55.3009	76.9641	121.814	116.849	60.0925	34.0515	80.0228	64.2922	141.916	86.234	83.4382	152.903	119.181	73.633	68.7557	50.4367	134.591	93.0586	163.742	58.0327	77.4424	59.1326	26.2138	57.7443	85.6691	50.7131	263.049	44.7524	67.3622	97.4253	45.3982	65.5077	97.2705	61.8332	72.5549	168.655	174.926	113.921	70.655	123.549	100.222
TPRG1	37.601	1.4987	4.4205	4.96665	1.86001	2.88725	1.73533	1.87545	2.53434	8.79812	7.76404	2.36659	1.64184	1.97196	2.39715	1.85543	1.32196	1.74834	1.67149	1.34436	1.49795	8.46252	1.85358	1.47586	1.5651	14.3343	1.43441	1.43639	16.7407	1.99218	2.60919	2.15212	17.5675	1.83393	1.49386	18.8083	3.41658	18.5457	5.62642	25.5135	1.8919	17.4246	9.14534	1.84624	1.41441	3.24894	2.68937	2.39616	1.34438
ANXA6	58.7342	47.2477	51.9578	52.1908	44.2356	51.718	58.9955	55.4468	17.852	66.233	50.1805	44.3119	103.397	40.7588	29.1726	77.9717	7.17117	48.1716	17.5092	16.1422	34.5273	52.8697	69.8952	37.2516	34.6043	32.1145	57.1807	8.487	61.4112	15.8796	51.9728	40.8359	50.4913	47.5437	60.5295	46.5315	76.3768	21.0999	82.733	36.8423	54.9219	49.4332	37.4608	47.3633	26.133	1.53111	44.8169	21.1893	21.9611
CXCL16	11.8976	20.1812	7.72324	16.9147	16.7545	23.5053	27.5542	26.1965	28.549	15.7058	10.2694	13.6323	27.9553	14.7186	20.1199	18.0299	2.54551	21.6141	30.2319	14.9029	25.5673	14.8197	18.1734	32.5438	58.8964	10.6494	160.941	13.7981	8.01237	16.7683	30.6065	16.296	18.7788	23.816	58.7814	23.5589	17.0369	39.3333	21.5665	26.9042	31.8541	11.8766	38.3873	9.51734	8.98924	5.69954	20.1742	23.163	1.21674
SMS	46.0971	99.3308	30.7138	56.8637	41.8126	42.5429	55.269	50.7089	19.4201	34.9956	49.163	63.1837	66.4535	25.7778	27.8761	57.3375	63.1725	25.2716	23.3134	147.228	61.1766	22.7428	66.9179	83.3358	57.0325	31.5551	45.4767	45.0338	45.7716	153.321	63.8185	74.1999	42.7767	44.658	53.228	21.3583	86.049	34.6332	51.4159	28.5964	41.8555	80.0306	51.484	50.1364	44.5421	36.2899	25.1344	59.3666	71.2027
ERBB3	41.032	22.4741	17.0553	41.1245	26.3396	54.0623	30.6196	51.6839	20.0757	39.2348	72.9214	69.8598	42.92	28.7383	28.9596	37.1603	12.0827	33.9804	70.0444	53.9483	26.3605	73.0812	48.4612	16.0173	7.46798	61.6031	38.2293	8.71896	53.221	7.16001	22.6827	38.2369	50.3388	3.34329	13.987	30.8434	23.3846	37.1067	23.8342	45.908	45.2593	62.4602	36.7609	75.7853	62.0735	34.7778	17.1487	7.63855	5.52036
PAICS	16.984	13.2984	17.1806	17.4503	20.8806	14.062	12.2618	30.899	15.2525	18.1192	21.3652	22.935	14.8479	11.4713	10.3303	25.6347	38.1098	17.1592	13.0278	49.4232	36.6817	20.714	22.7948	29.9379	39.2074	24.236	65.1329	28.085	21.6605	16.5118	13.6789	21.848	13.5062	14.4413	31.1352	10.1426	15.7838	21.9027	7.73011	8.03011	38.2985	22.6129	9.23022	23.7458	27.4455	16.6497	14.5105	38.8596	39.2362
KDELR2	54.8138	75.0014	76.4516	64.5003	46.55	50.3383	35.0498	64.9378	38.6548	60.0087	65.5059	69.9098	44.8503	66.6865	61.1128	76.6209	43.8164	105.064	106.431	58.1208	61.7124	57.8352	51.8345	115.191	70.8282	77.3808	41.3967	61.4908	45.1098	223.533	127.12	66.0402	48.5239	39.7081	55.0237	41.484	48.6391	61.4595	47.5371	69.4906	31.9337	48.8436	79.0073	35.8125	72.3422	36.907	74.4024	165.915	41.6539
CST3	177.713	59.9346	87.0257	65.6625	44.725	76.4877	62.8382	90.2092	51.673	74.2334	57.1739	105.017	39.7392	28.7479	31.4465	47.3453	3.97427	41.213	50.3806	34.3477	44.5233	183.18	27.4886	23.0857	52.7466	98.6864	18.435	49.5784	59.3176	28.2693	78.4529	34.7966	86.1223	87.0703	27.4384	117.272	42.285	112.548	215.381	165.362	29.4034	234.644	31.1991	20.4792	28.3981	98.2824	68.7671	4.80142	11.5594
TALDO1	42.2234	60.2511	95.5602	44.6978	37.5425	41.5637	48.1283	91.4842	23.4366	40.0412	33.233	34.8039	36.4713	32.4964	54.3553	54.121	50.204	28.755	40.3149	25.0916	63.8371	35.4638	41.3625	45.9187	55.501	35.5056	55.1498	55.4611	38.3601	52.0367	100.01	61.568	50.5735	29.5666	69.8599	29.2714	45.8036	50.4927	69.1566	47.9685	61.5315	39.0716	36.5799	91.1989	36.2366	65.7853	23.166	47.0679	30.6408
SCCPDH	19.0613	5.4815	50.4386	42.0074	25.9738	43.4704	50.3471	81.78	6.59946	39.0143	32.8407	42.0829	16.3633	18.1383	36.7094	112.545	21.3825	56.7119	82.4556	20.3372	27.7635	23.3501	40.0825	3.52582	16.5948	54.7413	11.3794	24.6539	17.42	4.9092	49.9457	30.5791	25.2063	25.5996	0.605397	28.8116	18.8167	48.101	11.6247	52.1958	45.1635	56.6007	51.2508	66.9631	5.31583	23.0077	7.37356	14.1774	-0.641277
CCL18	1.61517	3.91806	8.563	4.82463	2.02101	3.15049	3.71296	1.87414	1.38674	3.0344	1.44998	1.67522	1.38635	1.42633	1.50307	2.87942	2.67546	1.53284	3.50351	2.93688	75.0635	1.93134	1.57072	3.20889	22.7026	1.83364	25.3038	1.44301	4.73139	3.65283	28.3178	1.51433	2.09331	3.86752	9.11824	3.68066	1.5358	1.38822	5.07281	1.76928	2.74425	1.5076	1.66736	5.24288	7.14519	1.50406	5.19711	6.6655	1.8716
ADAMTS15	2.14746	2.09171	3.19961	14.2882	10.9394	37.5721	16.318	33.7512	1.02598	3.98425	16.7319	10.2409	35.3884	2.5785	5.39729	2.4934	1.79272	4.84522	20.4814	1.59256	1.13629	6.67657	8.23598	1.08109	1.04088	20.3617	0.888875	0.818342	2.63361	3.65852	3.52442	26.0317	12.1759	4.01422	1.14224	21.1192	8.64491	5.70389	2.60763	8.16739	2.8079	3.3545	3.21729	28.7148	13.7399	0.808414	10.8745	1.75945	3.1504
HAPLN3	2.26429	9.99203	7.41152	4.73099	4.36881	7.66074	10.4165	1.66813	18.8885	3.96993	4.16436	4.83332	3.60322	3.20585	6.79386	3.67512	5.25197	2.90262	5.67694	9.94472	6.22955	2.37453	2.82342	25.6303	42.6651	2.30816	34.9583	5.09699	2.90526	2.66125	5.553	2.98381	6.09795	16.5229	16.4349	11.6862	4.61418	1.89384	22.486	2.29742	1.954	3.70618	4.74011	3.32264	6.44885	3.11151	10.0902	15.8218	2.61477
HSP90B1	160.661	84.4145	174.394	104.812	82.8678	121.062	100.834	153.05	175.028	154.563	95.9442	86.0522	137.187	98.4963	122.626	137.251	112.031	159.615	269.299	153.721	153.729	103.601	112.7	64.5707	246.356	304.944	152.862	149.088	64.7751	198.088	143.81	182.059	71.6836	145.974	289.989	70.0919	88.4244	94.3008	93.5398	129.452	171.935	119.362	116.342	253.65	243.983	195.112	135.241	357.931	79.3214
ZNF552	10.7721	5.19105	5.11311	13.0364	14.9407	16.0404	17.998	25.2484	6.45311	34.6085	24.9332	31.6559	38.1637	5.82285	10.889	15.1124	1.05666	14.5081	21.4705	19.0693	1.90912	61.6226	15.0301	5.49988	5.27591	25.9474	2.18481	1.40974	12.1097	15.786	41.7852	30.9166	16.7487	5.04042	2.10725	16.58	7.23926	6.52909	14.1855	27.4256	45.8368	12.326	13.3224	38.6433	3.69214	14.7746	6.24564	0.823676	3.558
ATP1B3	31.8257	27.2578	21.5602	20.2378	18.7422	20.9697	31.8298	273.012	63.5456	27.2288	19.6149	18.2543	25.4226	22.5135	42.1019	36.9942	20.8727	22.4769	19.8747	87.1359	57.5438	14.5089	19.7911	41.4819	41.928	35.4863	26.637	71.2433	29.2945	35.5915	36.3502	32.3443	22.0511	79.2447	48.6523	33.4656	18.5669	11.4029	20.3561	30.829	37.2557	34.6302	34.6422	38.3166	22.2393	24.6656	26.6047	65.6671	23.1579
PAPSS1	14.271	13.546	17.5678	38.8587	28.1215	26.3665	16.6286	15.5837	58.8153	32.052	40.0608	22.4564	25.8241	17.3102	23.6118	42.8927	31.8389	26.8163	18.006	103.699	84.0082	23.2333	28.9459	58.8402	42.7314	25.6166	245.998	59.4574	27.9833	11.1472	26.0168	18.4891	24.2933	24.6114	75.2445	15.3213	18.7886	37.1822	10.6442	14.8655	40.1584	34.0232	16.0491	18.0353	15.796	10.3231	26.9388	24.8295	19.0293
SEC61A1	89.7547	77.262	80.9997	65.1969	55.8244	61.22	72.6904	101.934	74.4903	69.5009	81.1543	61.4755	62.8037	90.419	104.941	45.1194	51.1927	80.5966	106.286	110.262	75.3509	71.0305	47.9969	67.529	85.2913	78.5068	68.3518	103.762	41.0421	172.077	81.791	58.1068	49.9769	82.5936	87.4272	55.901	56.6787	62.5145	65.8135	70.9113	65.4372	44.3644	74.1891	100.813	107.482	85.1205	54.6769	153.464	47.3236
ADAM15	46.4437	23.2855	34.1266	24.9475	13.2307	18.4541	26.6733	27.7172	10.0407	21.85	38.2614	25.1301	19.8326	11.7167	85.9412	14.3955	12.3695	41.6082	37.1602	16.4993	25.8342	19.915	14.9194	37.1053	20.2039	15.7372	47.242	14.2278	6.1727	101.568	52.4078	29.8266	19.0106	15.9248	59.8224	57.5981	22.8302	49.0425	35.5595	27.2136	9.55226	8.22771	57.2953	37.079	52.2752	28.7704	16.4082	28.8821	12.9455
ICAM1	4.63195	12.1048	6.91312	8.78656	8.47002	8.68324	18.0116	1.55027	2.2393	8.98065	5.73094	5.84595	6.16067	4.88646	21.9099	3.76606	3.12164	12.0989	9.45402	3.35645	25.9515	3.24959	6.59051	7.90169	27.9432	2.06656	8.99536	2.07078	8.73574	9.38256	6.1987	7.08352	8.75679	17.3657	38.9935	23.9531	7.8644	16.2004	8.6641	10.9548	4.83089	5.99066	22.1129	4.44965	12.7894	5.57075	9.26937	53.2105	2.86372
PDGFRB	19.5181	25.4445	36.4225	44.3928	46.2585	40.4165	35.8285	4.27755	4.20587	43.5488	33.2124	22.4207	37.0474	52.5221	49.0122	26.6777	6.96178	33.1681	32.482	4.20896	10.3883	18.5117	31.6893	15.2324	14.5621	29.1066	5.51341	12.2569	24.1596	28.7142	13.1143	9.87005	23.9582	42.1323	15.0587	38.4132	35.7164	12.2407	24.7597	25.7773	14.4818	18.9139	29.6167	10.4999	31.5147	3.2135	54.3265	2.21182	11.8201
TXN	64.3482	210.601	257.854	131.781	110.407	137.575	139.301	238.63	62.9387	88.6128	96.7409	81.2613	74.0922	46.7323	80.0181	138.707	168.905	40.865	124.277	89.9093	197.101	81.8173	110.859	141.548	157.711	55.7539	189.772	445.874	136.458	96.4717	165.935	136.106	159.938	76.8926	190.534	60.7576	97.7793	116.69	131.946	132.607	93.0273	55.383	147.77	298.213	124.416	147.779	75.8306	269.581	57.7521
NTN4	0.259977	59.171	1.71806	19.6709	33.0035	24.9654	30.973	-0.528129	17.3357	36.3389	29.1933	31.5368	20.918	26.2825	53.0293	4.43836	-0.295826	14.5013	13.0816	-0.310473	0.757274	1.62325	60.8888	22.7704	8.5107	1.24037	0.373269	-0.565945	15.0007	14.4603	53.2677	13.4576	32.4216	5.44012	2.04391	47.9239	34.9705	65.4333	23.612	57.1778	5.4566	2.31765	136.043	5.68802	10.1381	-0.317432	15.1992	8.04067	0.6659
EVA1B	67.9772	9.89677	18.493	49.4079	28.5377	76.3385	25.4781	67.3676	1.47401	6.32016	44.0125	63.7474	42.5157	16.6838	12.4115	17.1019	1.17369	44.167	7.24428	2.3054	5.63606	64.2918	58.1911	5.7061	4.15844	5.71996	1.55636	13.3181	36.6263	17.6535	3.74741	7.72176	47.2538	5.98039	2.83993	81.9731	32.081	9.34973	78.8237	17.2074	6.10457	40.2275	10.3842	11.6064	3.53227	78.8132	34.6888	8.38108	3.03936
SURF4	45.3951	93.3028	107.341	67.3155	57.7574	67.2004	52.2887	76.471	49.6484	75.3589	63.7561	57.0679	62.3063	76.9791	61.5125	67.1898	52.583	52.3701	92.2939	48.9088	60.9554	45.7958	50.2381	38.8734	80.0838	51.1425	61.1168	72.7309	45.4212	214.232	64.0367	43.2163	41.5399	67.8692	75.4075	62.8947	59.2715	49.8533	53.0524	72.6672	68.3032	45.7546	84.7418	131.147	68.4296	40.1772	76.6131	98.0076	49.2145
YBX3	2.65782	6.33881	4.91513	15.9061	13.4243	11.4353	20.6082	3.19179	26.6879	10.0081	9.93695	13.6158	9.76806	9.56447	7.05558	21.1586	36.6191	5.97028	7.9496	19.9536	128.41	3.95348	14.6484	26.304	23.3624	9.07205	34.4832	52.6776	13.4189	14.7988	10.9322	8.73962	15.3106	9.73158	23.1249	20.2795	18.0815	13.2303	13.4436	14.3964	11.0724	7.95996	17.8275	6.23543	5.66624	33.4614	15.261	52.244	2.88441
SLC44A4	20.9953	30.3089	11.4344	56.3894	19.6037	41.7221	70.8549	74.9568	-1.30561	54.3905	31.1727	40.6179	17.9283	17.2374	46.2659	37.9929	1.5481	53.7493	31.189	-1.98205	0.985745	87.8239	24.6418	-2.12817	-1.13305	16.0886	-2.03694	-2.12946	52.067	49.9191	209.876	-1.61856	72.9091	-1.29738	-2.17531	58.974	12.2685	40.4882	25.1534	42.2205	115.916	17.9957	27.3181	34.3314	23.2684	26.7272	25.1961	-2.22565	-1.65759
ELP2	66.2133	2.55043	14.6941	14.6713	7.57762	6.17892	8.92818	22.093	10.3828	44.2437	13.9377	10.2265	12.1165	6.91176	4.04655	38.5586	9.71278	7.10791	18.1658	8.81627	9.07498	15.3492	10.901	3.12079	5.8941	122.88	13.4854	5.46579	10.0302	4.55244	5.13701	22.9647	8.6867	7.63398	5.44734	16.002	7.51803	37.8449	7.32007	13.6586	16.6203	14.4999	24.3562	33.0081	7.80781	6.50198	6.76732	4.48777	6.29337
TFDP1	20.2364	16.6294	18.7507	20.4153	21.2951	20.8396	18.6939	17.9434	20.6433	11.4168	16.0984	16.4753	18.602	14.294	18.5243	24.2876	133.194	20.8796	14.83	69.1081	32.589	9.12613	18.2761	11.8392	13.7595	33.6402	180.451	40.187	19.27	18.8333	9.21074	24.5063	21.7511	17.7107	34.0892	15.1453	14.3548	20.0834	10.0293	13.7243	11.3264	18.6743	14.2186	24.2635	15.3016	16.8704	11.402	54.6069	14.4409
DNAJA1	55.7156	64.4734	40.7795	46.381	52.436	54.8517	65.7637	78.3307	46.6106	117.945	49.3869	39.3722	51.0353	41.5883	70.7824	48.1199	118.027	72.603	56.4652	54.7454	119.468	43.4929	62.1865	40.2726	187.661	74.3733	43.7795	56.4131	54.0009	100.358	67.0333	31.4077	43.1759	78.8806	130.658	56.1625	42.6273	42.4973	42.5765	76.5709	80.4353	50.4567	73.7858	136.447	54.1322	33.4913	45.5536	77.8976	72.3313
ZNF146	27.8107	11.0921	21.1945	16.0631	29.2938	22.7764	19.0316	19.8354	30.9022	25.7316	32.055	35.261	20.1104	20.7527	21.6124	25.238	39.7963	18.287	23.3649	48.3162	37.7459	21.0121	27.7598	26.6475	48.8504	19.8815	39.7856	49.2637	26.7802	24.5147	16.7208	20.4941	24.7846	25.3995	33.4009	17.8541	16.7909	12.5112	11.6376	21.0373	29.9454	17.7421	25.5385	15.4131	35.6368	23.0172	18.4621	33.311	20.9622
PRKDC	20.2848	12.4375	4.54331	9.92566	12.8155	10.4952	7.69678	12.8119	16.8857	14.2338	24.4521	13.0123	25.2902	13.804	21.4311	22.1752	115.641	10.2724	16.7241	58.0811	58.5921	13.9465	21.7761	5.77166	27.8487	12.9384	41.4623	10.8119	7.52516	8.02522	8.14322	9.55893	7.2211	18.9338	24.9539	9.60158	11.4971	5.43913	4.42651	9.68548	44.3011	26.0032	10.4684	17.7619	25.4602	17.0719	7.82261	29.6943	24.5115
TCEAL3	37.7793	10.4258	15.7921	16.2618	18.2944	19.1688	19.8732	58.8158	5.50003	27.1674	17.7808	15.4387	16.3458	28.8504	18.8669	27.4608	8.66775	51.4577	11.5823	4.53881	3.04197	30.8972	21.2427	11.1657	5.71526	30.6007	7.07478	11.9363	34.6093	12.5776	30.5398	8.8866	18.0649	16.5001	3.79429	15.8267	13.753	39.9334	24.9053	34.8744	142.948	13.9109	16.258	7.25981	14.1692	7.93189	27.0474	5.04943	9.31081
ELF5	1.0734	6.09536	1.06328	1.49975	1.33191	2.83311	1.60507	1.06892	21.359	3.3364	6.43419	6.65375	4.01547	1.56787	3.5541	1.31341	1.99435	1.16401	1.29025	66.2673	2.32427	1.46614	1.10537	42.1448	20.5097	1.5795	57.4229	37.8484	1.1019	1.21042	1.14421	6.53497	1.28416	1.87552	9.5887	1.34112	1.78854	1.26436	2.11764	2.60816	1.18872	1.1115	4.57393	1.84006	1.55985	1.24323	8.20102	3.16908	1.66135
CD82	5.04628	19.7562	14.1749	19.6757	22.67	13.6138	30.9823	24.1894	34.3125	7.45163	17.5122	21.0938	38.5183	12.4354	24.9168	6.78807	5.71819	15.9423	16.831	14.5246	7.57476	2.38488	20.6489	31.2064	38.7403	2.67355	18.7134	22.8557	11.1312	20.4424	11.9457	8.70519	15.1374	11.681	12.7935	18.2644	15.028	4.23068	39.7154	7.76265	2.83652	7.76626	39.0863	10.6466	9.40026	5.43167	16.696	19.2245	8.9395
MPZL1	10.0913	16.6739	23.0992	28.4738	19.1285	24.0449	23.3307	22.833	68.3	28.9114	40.0404	27.045	15.6543	27.2679	36.9296	22.4207	22.3095	37.462	22.8735	46.9736	24.0421	16.168	17.6471	25.3458	108.068	22.9082	74.6642	75.1836	15.7477	33.4588	17.9312	10.8215	20.3949	24.0698	25.8466	20.3607	20.1056	29.1301	19.676	33.9212	23.0134	10.6239	36.0895	15.112	36.4028	18.1612	25.2685	17.3319	27.5985
CELSR2	60.0024	3.20591	26.5192	25.1802	13.6727	15.3482	4.66777	11.0537	6.21436	6.48787	18.2379	5.81248	21.7349	5.4866	7.86274	50.5986	13.9978	27.6992	13.5161	10.6792	11.975	60.9458	9.45715	2.81621	4.04419	18.2932	7.34957	14.8216	11.3268	5.11561	3.12311	9.27187	10.2592	5.45451	4.79147	8.81747	12.1148	15.7253	7.45967	6.63753	5.76514	60.04	14.5992	18.0055	2.92545	8.07159	6.8743	7.26837	6.15249
ARPC1A	43.7979	53.0235	40.8094	32.5977	30.7078	45.1203	35.982	27.1292	26.8044	37.5213	43.7673	40.866	28.7002	29.8303	31.1411	35.9592	47.5089	41.9321	56.3696	33.1421	49.1388	30.0644	32.2175	54.2317	26.8988	46.9073	37.0493	94.9221	38.8088	62.5749	20.0589	24.5974	54.5761	37.2029	38.0831	34.732	36.4	38.744	45.8314	31.8557	62.9879	45.5531	51.3694	57.2652	33.761	19.2717	28.6566	61.7815	43.2419
TK1	18.0613	99.031	30.5108	39.5635	20.1579	10.9916	4.3631	25.9255	22.5709	6.38351	16.2194	17.9147	14.4749	8.93043	51.7895	21.0216	14.086	26.9046	19.6377	74.3944	39.1685	22.474	16.6683	166.982	36.2559	45.3071	23.117	22.8508	18.4281	31.6454	56.8463	30.8188	18.0312	23.7961	34.8876	5.61046	7.93723	26.5161	22.1466	27.3866	43.1488	10.6309	6.12385	68.13	40.8634	18.5272	15.1519	72.2378	17.2975
CXCL10	-0.298151	54.4798	18.8318	6.51728	8.00542	11.1518	66.5789	1.45514	-2.62456	19.3094	3.45606	14.3677	2.37671	0.808349	109.629	0.993628	5.73088	1.85779	29.4729	27.227	94.0553	0.203711	1.10544	37.9379	362.289	1.94445	53.3163	3.69109	4.06542	1.58676	68.8124	42.4579	5.40928	159.232	734.3	17.8316	2.35241	4.88668	60.3159	3.11864	2.48331	0.583263	37.6518	36.0509	48.1322	3.82404	18.816	65.9805	5.50033
PDAP1	29.7847	51.9008	49.2958	39.0234	37.7958	35.9738	41.5394	32.6512	22.4133	28.5906	28.7026	40.2084	32.5496	27.8934	30.971	24.9292	44.1105	23.6481	35.318	30.0952	58.526	29.9706	29.491	44.593	33.2272	25.6941	45.7383	101.021	33.1245	31.5305	18.3048	32.385	38.8551	32.5016	35.7558	27.859	33.343	34.5989	51.0304	25.8464	34.2548	28.7153	28.1953	42.4056	30.6003	19.5388	27.826	53.7418	52.9976
HILPDA	5.94058	58.8764	8.48881	8.84609	11.0973	10.1101	14.8113	25.4357	4.97115	10.8325	14.2044	16.3881	26.0275	11.3496	16.6399	6.39048	17.161	11.59	5.24909	11.1823	16.121	4.43202	23.4665	23.9081	7.13944	13.742	14.4519	17.6779	13.2509	28.2603	20.9358	21.2412	11.1127	9.23707	10.3604	6.0948	13.3179	7.80764	11.234	19.68	10.4495	12.6002	22.2142	33.1087	18.1539	13.6723	12.0444	16.3607	54.4498
GABRP	-1.74813	-1.42593	-1.70672	4.05643	4.05991	11.5416	2.68365	-1.68777	160.825	4.46104	15.8315	0.0967577	-1.10754	5.82052	1.76005	1.96117	2.93593	-0.49981	1.00483	194.095	33.7467	-0.0795571	-0.251043	172.625	73.1331	1.64894	181.005	110.397	-0.913782	8.44365	-0.669385	0.421688	2.04516	4.18326	149.338	5.1273	10.8475	-1.54288	11.1151	-1.54891	-1.06856	-1.38654	9.92648	-1.28124	-0.897302	-0.692068	18.0455	64.0211	-1.5843
CXCL11	1.49729	23.1438	4.70479	2.6079	3.09975	5.06092	13.1209	1.7376	1.50569	6.32508	2.81151	7.02192	2.51289	1.88837	29.5745	1.82403	1.65502	1.49382	6.549	3.21364	3.40595	1.73913	1.76466	8.01267	77.5373	1.86177	14.2781	1.80986	1.88661	2.38826	21.1946	10.7898	3.25827	59.3855	126.804	6.98095	2.53596	1.73534	15.4824	1.89986	1.982	1.79483	4.85352	9.76865	13.3757	1.42625	6.35198	7.40124	3.86905
MTCH1	52.6977	79.9297	34.5401	32.4993	46.6894	39.3552	50.2437	85.9461	32.3924	56.0569	44.8632	40.3724	42.4621	39.336	36.7028	37.749	61.9362	30.5603	39.8062	92.7258	77.0139	39.8912	39.5592	28.9178	43.9102	38.2245	73.1457	78.2661	42.1418	43.3584	57.961	30.4153	49.4608	51.5513	69.7072	45.0662	43.4423	18.6627	50.7275	28.7644	84.5947	36.4239	31.0909	65.9956	40.048	20.6833	47.4584	46.5737	48.8714
CYBRD1	14.5409	9.68791	7.94983	31.0693	48.6711	63.043	30.2089	105.037	38.3664	56.8774	84.9867	60.2875	64.8003	68.7681	46.6578	42.0401	-0.985964	40.1995	17.1374	-0.0434848	11.6241	25.8467	59.3877	7.03741	13.5187	23.3461	6.53136	8.26439	56.2442	30.6374	19.681	8.3472	52.1239	33.7126	10.295	119.006	42.6795	65.9459	28.5317	87.0617	25.8077	48.4616	52.6697	5.43161	27.7886	-0.295586	40.215	5.03854	3.751
GFRA1	6.57257	-2.08346	11.1976	29.3744	70.3631	74.5886	16.277	-0.591792	-1.83218	100.214	31.0598	104.76	93.5126	-1.30622	-1.05118	8.93569	-0.842871	-1.29085	39.8595	12.1523	-2.1608	-0.69352	90.751	-1.75395	0.843824	31.7801	3.43151	0.17389	97.7828	0.220798	-1.88651	17.9288	32.8338	-1.88491	-2.03828	30.0037	60.4281	78.2498	43.1154	28.4701	46.0841	79.9874	6.28853	25.1036	-2.24397	-1.9772	44.3506	-2.22779	-2.26193
SNX3	14.7872	37.9873	24.1918	47.9022	45.6883	63.2482	64.6731	40.8288	45.0128	59.8828	39.8691	52.9556	13.3215	51.0236	50.3192	67.2199	43.0894	57.9328	41.9017	67.0449	105.717	63.3037	56.6701	51.0575	64.7203	34.1788	41.0255	33.5438	102.155	53.5752	43.2662	56.0092	64.7219	59.6293	118.173	50.1855	52.387	28.7847	47.9847	56.1007	39.5981	41.2623	59.2679	63.7854	49.7247	44.103	50.6665	53.3484	122.063
CERS4	22.9582	19.5022	32.9998	24.0289	32.1227	23.8942	20.1903	24.9243	7.72536	13.8333	26.5851	25.6342	21.412	12.8903	9.87058	14.9301	8.84664	12.7469	17.8993	11.5911	0.447132	16.3676	43.5121	7.40875	6.29066	22.4047	2.63929	23.2242	24.1609	11.5276	9.08705	33.7122	37.4586	7.47346	1.57901	27.3383	14.1122	33.0063	15.2763	33.1416	107.385	24.0696	26.9271	35.4408	21.565	18.6705	14.6136	4.4506	44.9639
ASB13	34.1532	3.64027	24.3863	16.3474	33.1188	40.9314	11.6642	33.0207	7.53439	14.3983	59.3316	37.3561	15.5414	13.2279	6.54502	19.3675	7.92961	34.6855	18.7162	22.0259	6.71368	19.6278	16.671	5.9421	12.1255	23.07	20.6491	12.913	52.0668	3.85199	10.204	5.42277	45.1193	8.94585	14.8273	16.4097	19.4523	15.6393	19.0494	16.4748	24.0929	60.174	15.2768	7.62874	6.81956	41.8869	17.782	12.4651	7.94916
MFAP4	4.96278	6.15266	8.2	63.411	59.7525	56.1319	60.6518	-0.800811	129.035	28.6012	40.2587	64.8467	30.7092	52.7383	68.0607	21.5912	-0.345608	9.62142	12.1449	1.77836	6.50363	9.36627	38.2465	17.8906	15.246	6.45048	1.11291	1.08769	11.0224	20.3428	4.83178	9.84404	50.2074	41.2393	3.33953	89.1528	54.3387	4.16261	72.8684	32.5949	13.7148	31.9308	88.683	3.50727	4.46621	-0.557141	46.1687	0.589824	2.81542
KLHDC3	42.6015	39.0858	46.9187	32.3579	35.922	47.7211	44.7453	57.1991	49.3135	33.2255	48.6102	46.5994	29.7135	30.6638	37.2793	25.2101	83.0291	25.8411	35.0951	127.591	63.1059	43.1424	37.5522	67.3756	48.0838	29.1728	103.341	205.402	60.1496	20.0346	47.0734	32.5303	60.4084	33.9541	62.9312	34.3235	43.1629	22.2503	88.1901	31.0164	65.1648	17.9553	34.4866	57.5617	36.6955	48.899	37.3848	76.1423	44.473
PPP1R14B	19.2257	43.5398	66.8761	42.8952	29.9022	42.7344	34.6274	24.457	17.58	13.8803	16.6461	33.9903	26.0499	15.8797	29.0602	15.5182	34.9797	37.1235	46.902	48.7723	90.2991	23.6001	25.9874	113.222	55.6539	32.5022	69.8786	130.601	40.4451	66.7624	16.7279	36.6817	41.3593	22.6471	44.1297	17.9092	52.066	43.4095	62.2374	28.4516	24.4172	11.6628	21.3371	59.3793	43.8138	161.877	20.9946	138.712	70.8687
RGL2	48.99	31.1277	33.4435	49.5932	35.2014	35.8304	42.8663	62.5791	12.2778	15.5092	17.544	20.1368	26.4592	11.544	20.2815	10.3333	10.1268	17.7595	22.3633	28.9567	5.50514	12.4788	23.0286	14.5133	15.5832	20.356	21.0068	7.78619	23.0237	6.31916	22.8123	26.2957	37.4076	14.8739	10.885	30.1702	16.1472	18.5651	22.9794	12.7501	27.828	21.0679	18.7265	39.5413	13.4881	14.0747	13.9669	7.52881	19.9309
RPL39L	15.1307	21.2233	4.37564	4.25172	12.9096	12.3285	11.9795	4.83673	5.20464	13.756	17.2491	8.82913	5.90049	10.8096	35.8205	10.8554	19.0324	12.3661	11.5715	22.7064	22.3117	3.47853	8.67289	8.39728	12.1221	7.93128	12.7395	16.0409	3.77163	15.629	10.387	5.18166	9.52865	9.59531	23.3955	8.80726	7.87119	12.4991	19.7094	17.0742	23.3362	11.7801	15.9496	18.8161	15.3864	16.419	2.62167	25.1429	8.47623
CYB5R1	9.49679	20.5631	15.8646	19.3532	10.1309	23.7972	26.6038	28.5719	5.94419	32.4711	23.6918	20.4087	25.164	23.9312	16.8396	22.2356	6.11048	19.8579	15.6688	9.88085	1.62268	25.0375	17.8812	6.00291	11.1581	33.722	10.5173	8.45359	21.4016	16.6695	13.506	28.7841	29.9937	8.34203	8.28203	14.5681	14.75	28.9681	16.9708	22.6116	96.7057	40.0212	16.8571	20.2448	20.3474	9.78873	14.7501	4.79219	12.1674
HSPE1	20.8285	40.0549	39.8069	29.1813	21.3639	28.0267	28.5792	43.0918	15.3781	27.9282	36.1141	33.5656	32.9607	18.3331	31.0369	38.1599	43.635	23.8179	21.6294	32.5318	62.4449	42.6504	46.2828	57.1636	62.1037	27.3975	58.5958	44.9357	38.8662	64.4545	49.3471	40.6672	26.3809	28.9367	73.4712	20.2289	30.1107	57.8169	24.5187	41.3796	35.5261	23.9278	22.3438	105.821	78.8792	51.8608	16.6976	106.761	75.973
DPM1	22.682	33.9081	39.7753	17.9134	20.6121	18.3082	26.4304	45.6522	16.6256	31.6549	17.0795	22.7749	20.9218	14.7824	27.9206	77.8299	38.8281	21.8788	57.6761	46.5531	29.5977	51.037	21.1737	10.8897	22.7512	21.2819	35.7064	61.6378	16.6615	29.1452	35.3917	21.3812	20.9488	49.3007	46.6825	17.0955	16.4064	16.7485	17.5006	28.368	39.8678	19.2466	34.9643	108.924	22.9338	17.8482	13.2881	57.027	16.2985
LTBP2	14.3784	13.9846	23.2441	18.0334	33.5568	24.0065	12.3058	1.24836	11.9417	46.3442	33.9222	39.9495	27.0502	32.2033	18.1006	24.7706	5.13004	10.8367	14.3382	5.36341	6.17115	7.77107	15.2147	16.6003	17.7801	15.3682	5.04132	5.15493	14.9233	6.06384	6.91999	9.6796	22.3582	44.5118	14.0859	33.5651	32.5183	8.48383	19.4282	16.3627	9.80462	18.7483	25.0409	6.18013	30.3835	4.25293	41.6858	4.96696	9.45205
PNPLA2	32.0971	33.7223	30.4762	52.5979	42.5637	35.2292	49.8577	66.8318	23.4806	23.607	23.7473	31.303	39.4789	12.2695	35.9055	35.5561	12.5472	30.2881	26.7207	3.16719	19.1081	36.5365	33.2328	10.6283	14.6364	17.6511	10.2523	10.7535	20.031	31.7237	16.9616	21.4865	55.8238	18.7539	19.5421	76.9552	24.024	19.8354	60.1474	31.3928	26.2902	26.4308	33.3586	34.6263	9.81282	11.9684	24.9869	5.45506	7.76704
SCUBE2	3.6232	-2.29145	-2.64136	70.3166	43.0892	132.502	12.6897	-2.1167	0.741939	8.33571	82.4225	36.3222	156.277	24.8578	33.7105	16.2995	-2.09014	8.76711	71.4594	-3.29762	-2.7778	-2.39609	79.3835	-2.92802	-0.354868	89.2611	-2.98417	-2.55077	23.8105	-0.738661	8.57645	54.8907	186.062	-2.57889	-2.96559	50.5335	33.7198	119.801	60.0478	51.3843	24.7573	22.3246	17.1984	77.2885	-0.543006	-2.78751	4.49031	-3.45284	-3.23687
ZNF385A	14.6058	42.9938	34.4043	27.0517	17.9315	12.8583	42.1745	48.0444	7.21576	36.0998	28.3039	53.2895	22.9264	16.7793	22.5195	3.89804	7.43523	25.4409	38.5421	2.90362	8.74204	28.9051	24.5509	7.68884	13.3729	7.47332	6.26292	5.96942	16.8522	28.145	29.0151	36.4946	18.1626	14.8114	6.95644	31.8132	21.793	27.4671	33.0954	48.9335	7.86007	64.8866	23.9917	41.6622	32.9128	9.42053	9.55042	14.901	2.52406
C1QBP	25.3427	17.8626	16.7674	20.7223	18.7682	20.7587	43.2993	84.2453	30.2214	20.6151	20.9296	32.4534	37.2644	12.6173	15.5479	24.9398	39.566	32.5858	56.9209	32.2206	46.0969	11.9414	49.3128	17.8808	34.3788	23.2215	63.4377	46.1872	21.8214	27.7693	34.9985	25.3294	23.0305	39.6179	45.8878	16.2547	45.9686	48.573	25.4663	46.5452	88.04	16.8651	29.2378	33.5732	31.0733	26.7894	25.4201	75.2392	15.6857
CKAP4	16.0851	25.6302	24.5426	55.3871	34.2956	40.407	33.4327	16.5451	36.7891	31.8028	26.1585	21.6027	24.3551	50.5116	75.3706	38.927	37.7961	54.904	56.8867	87.769	47.6774	14.1568	25.8095	21.1941	46.9999	46.2035	55.9712	41.5382	22.5547	143.251	23.6606	15.6997	27.8436	38.1798	52.0202	24.6716	34.0036	25.0456	34.4644	46.2789	23.4668	29.4078	28.3047	59.239	101.444	77.1736	34.5382	48.519	20.6071
PLOD1	27.9393	24.677	22.6839	25.2688	30.1586	26.3131	25.0623	22.6403	66.5154	17.7201	26.5763	19.0096	28.43	31.5045	39.5595	17.963	16.1123	20.7068	19.7615	45.5782	53.6275	16.4394	26.2406	43.4489	56.9584	14.0773	115.14	30.9978	23.4931	40.9466	28.1036	19.5704	19.6436	20.3891	63.0603	24.2104	39.864	19.165	27.7687	31.1966	17.1896	23.4372	22.898	15.385	29.103	13.4505	43.0918	134.74	46.9907
DHCR7	32.0272	20.1174	9.97775	16.3219	8.97125	5.12141	4.9064	124.182	14.3832	17.6918	18.6292	8.57469	13.4114	16.3356	15.5346	12.5762	16.7507	32.9444	38.7832	16.9185	20.7323	130.772	7.9487	47.7185	11.7786	11.8047	38.5698	30.7317	2.70699	46.6812	30.4726	16.3936	48.6364	30.9361	14.1873	12.8901	12.0696	11.6584	7.2968	16.1386	26.8986	22.0443	5.19676	50.989	28.3387	37.0327	7.91803	26.2705	18.3311
PMP22	39.2172	28.1105	65.0969	34.1886	41.8943	34.9139	46.4826	5.09539	51.2219	67.42	34.9968	31.7282	55.2571	33.9053	41.0772	33.8439	3.03572	74.833	21.3695	13.8853	19.0916	20.8937	95.7012	14.9018	24.388	23.8319	48.7523	14.0732	45.1922	38.2134	45.6535	11.4727	32.5953	34.1197	26.916	39.0024	67.9769	72.1863	49.2029	106.046	14.1247	14.9167	42.8279	18.3951	31.5661	5.57318	44.4847	37.0149	10.8935
BTG2	7.23724	43.2456	8.37547	94.2325	33.937	134.577	94.1592	124.035	26.5009	154.768	98.1302	175.996	13.2076	11.4694	75.6887	80.678	0.920855	53.3681	41.011	5.72945	12.1354	27.7456	84.7861	33.3576	28.1875	85.2648	5.80282	-3.91221	95.1738	58.8805	10.4572	76.6482	439.746	60.7782	6.63047	440.09	56.8929	179.761	49.3071	33.7871	196.178	77.4749	179.265	23.9644	87.6277	14.1849	33.8398	7.32775	19.6539
AKR7A2	29.2169	14.5719	29.336	32.7457	29.1751	40.7378	37.8439	33.5215	14.5581	15.2189	38.0409	42.753	45.6138	13.0268	22.5789	20.1745	18.1394	13.8115	16.6253	20.1151	28.3288	29.0404	35.4062	8.55372	17.9164	21.0517	22.6777	30.2144	30.7155	14.3758	28.4037	18.2798	34.3795	11.8665	17.5527	28.2475	31.6025	28.6981	50.0428	20.7204	15.405	37.3224	29.6485	27.3099	16.0253	22.5628	40.4702	29.882	38.7825
AHSA1	24.7612	40.0415	22.4884	23.9682	24.0295	24.3486	27.5334	40.7205	18.6957	26.8569	27.136	27.1493	16.7447	23.3878	26.6506	25.0051	33.0303	20.8727	24.707	18.4317	32.0748	26.8257	35.9909	48.9734	32.5854	34.0995	29.5809	21.7102	30.2418	32.3257	27.5764	26.3596	23.5625	20.3504	48.5555	20.1627	27.5254	26.068	23.9417	35.0064	31.9184	23.7343	27.7825	29.2202	43.6833	15.5214	22.9506	52.7441	43.6634
LGMN	10.0062	20.5556	26.5436	19.086	24.9873	28.2506	37.9265	32.2491	9.01298	20.6317	15.4078	17.795	11.3627	25.5567	42.8446	19.1811	8.17521	20.149	35.8341	14.5472	19.5098	16.5681	12.9081	17.9113	27.5334	15.7793	18.6499	10.3791	16.355	29.0243	35.5873	18.9626	19.6683	48.2787	38.901	41.9289	14.3883	9.47514	42.7856	16.8858	23.27	15.3226	20.4346	26.6189	39.3917	11.0798	27.5666	35.1936	23.1883
IDH2	69.9909	125.421	60.3278	67.5406	48.1389	23.7694	122.546	112.098	61.8097	50.0471	57.6353	257.757	54.4277	36.0889	57.3382	23.9459	77.7953	46.2445	60.308	123.842	38.2832	26.7939	39.5681	98.776	111.559	19.7686	147.207	26.3864	22.8407	75.7121	99.8001	63.3379	17.5855	46.9749	75.5896	43.0332	78.1123	58.7783	79.0328	39.6319	11.7344	23.3426	80.8272	46.6349	101.002	67.8633	60.3427	59.9764	77.9509
SRM	34.2463	28.7719	38.8401	33.7771	36.2024	25.8371	30.9785	24.7186	33.2439	12.5671	21.7708	37.0212	20.6692	19.5333	25.2395	16.8104	32.1645	18.1122	30.6381	24.0412	38.4447	33.827	25.0881	34.5635	40.9623	14.7655	37.799	62.3053	18.1286	36.4205	28.3786	20.1884	33.9006	25.1487	49.6223	27.793	42.9716	28.1041	56.9616	22.4784	15.75	16.5451	22.8005	20.8457	28.9774	31.2882	26.3417	119.412	74.4967
UCHL1	2.41779	39.4299	9.36122	3.61885	4.06882	4.21349	4.42531	1.52689	2.05308	3.64629	2.05395	2.49292	2.90152	5.26252	4.63171	4.6469	43.3219	3.0952	3.67669	5.45723	115.899	1.51475	5.30538	2.77185	8.79931	2.74031	12.5436	54.8734	3.15742	9.11638	3.31424	2.21087	3.64882	3.13663	32.2412	3.15919	4.75456	3.03939	4.77147	3.85182	7.20157	3.68634	2.49793	2.12266	3.63206	35.1779	5.06416	35.7207	2.42318
NPM3	12.5086	11.6848	8.52423	21.2438	12.8883	17.6096	17.9499	22.7676	29.7397	7.17651	13.353	23.9505	10.4921	11.0607	10.1057	7.96804	21.3507	14.4521	4.98089	35.0573	22.8769	16.1383	13.5642	33.664	6.11238	12.8035	39.5484	56.9112	10.6338	8.5506	19.025	9.85861	13.0626	19.3181	78.5228	14.567	23.7628	24.9464	33.3906	10.2764	12.3655	6.10827	9.18825	14.5273	24.3522	32.0504	20.8836	40.0488	48.7789
MRPL51	41.5924	52.2843	66.085	41.6432	31.7772	32.1451	63.7671	77.7029	26.266	36.0233	47.5263	62.0864	50.8738	30.6504	21.8633	40.3749	221.563	34.7513	49.4453	61.5506	254.18	39.0033	47.0551	75.2292	87.5384	43.1981	156.359	144.519	47.1835	61.2377	62.3645	33.4318	51.1892	38.5758	53.9055	29.9712	50.5832	57.8005	76.3634	55.0689	64.7174	49.2974	44.1581	61.1272	59.1057	55.7496	40.8795	89.0398	59.5899
ECE1	40.9224	30.4049	48.1875	75.6637	28.1168	39.6526	29.4056	13.0991	18.3663	48.9054	46.1762	62.2838	30.6918	16.5195	23.9323	84.6138	26.1523	12.6957	27.8463	12.3505	20.4989	27.7775	26.0044	12.3654	11.5046	24.3918	14.8301	23.8508	21.126	21.15	34.1118	22.2365	27.4504	25.3902	16.3493	51.4209	42.1983	40.7074	38.4923	20.2789	24.5337	27.0063	29.5136	38.5798	22.9069	45.0915	38.6354	26.2336	17.6591
SLC52A2	18.1553	34.4993	57.4762	26.0559	20.3366	15.8313	12.5477	36.2508	8.18893	14.4397	18.4377	21.3186	40.8758	13.4694	15.2474	32.8867	30.2364	25.17	24.7837	8.68645	35.9214	19.5578	38.0844	48.2301	28.5054	42.8556	21.539	15.0358	11.9834	38.2615	6.633	14.1982	16.6919	15.9333	33.322	16.1168	26.6569	12.303	18.4541	15.4403	25.7356	21.228	12.8223	58.633	22.2693	31.9905	13.8812	28.7959	103.384
PGR	8.07975	1.21417	2.57451	7.25493	13.964	3.30145	1.24594	1.5044	1.15936	3.26455	22.0118	21.1912	44.6251	12.0436	2.02914	11.737	1.1565	1.36039	5.15096	1.17034	1.22502	23.9552	49.2684	1.17959	1.47737	14.6147	1.1757	1.15292	1.47066	1.21068	4.29127	3.0644	7.17554	1.74811	1.1793	3.81418	25.8358	11.1179	6.64021	10.5234	1.24822	2.02033	10.5213	9.66495	1.27191	1.42556	2.04645	1.14108	1.17065
KCTD3	21.4027	12.0599	13.1366	30.2347	27.3233	23.7385	16.671	100.492	14.2022	28.9463	53.9638	45.6659	27.8231	30.4641	26.2348	38.5196	13.5561	41.6538	49.9155	21.933	10.0319	43.4484	25.4886	6.58356	9.21398	37.1821	22.203	16.3999	25.484	10.1527	20.7299	40.0603	29.2039	18.5367	12.4254	19.1469	18.8082	43.1637	6.21173	30.5947	51.658	24.1669	31.706	25.7358	26.6357	7.24741	12.9096	12.4332	17.9259
CTSS	4.70106	18.2195	13.9978	8.40054	11.2394	17.0085	38.129	6.51013	3.1177	19.931	7.62947	15.3265	6.60222	8.80608	17.9517	9.55036	2.53203	9.51828	25.586	6.79321	29.9064	11.4646	9.68857	15.3677	77.527	4.27591	24.6121	6.48696	10.8123	6.4375	34.6932	19.2035	11.3483	56.4025	51.9	21.0992	7.48258	37.2624	28.0302	23.3096	8.43995	5.82296	17.6121	13.5394	12.4102	7.98947	12.9849	6.91647	2.79724
SLC2A1	9.87058	13.1149	21.9785	12.2822	18.6675	7.95659	14.0837	16.53	7.71276	12.7188	14.9071	18.3174	70.5524	14.4935	14.3648	37.5852	58.6976	24.6496	12.3212	8.4332	14.4058	26.986	16.3823	10.5526	8.89111	6.59393	15.2576	14.7496	8.0544	51.2399	16.9112	24.2902	8.86595	21.9443	13.8134	13.9274	14.1031	8.16217	6.49935	9.44417	24.418	29.5737	9.07036	16.4246	28.9051	19.4549	6.04789	21.0159	19.234
TAGLN2	156.325	294.252	315.606	211.03	138.61	162.233	269.479	408.308	67.8353	172.121	228.602	314.25	104.631	132.618	328.972	135.349	149.414	265.895	239.981	72.3694	456.361	57.0899	109.523	215.817	515.052	281.565	334.758	264.113	108.882	333.318	55.3067	106.515	189.569	182.761	1151.46	232.631	142.775	318.106	288.423	410.418	195.788	178.633	382.037	250.714	526.472	192.255	147.373	298.596	117.666
SMIM22	18.2481	13.9154	48.7395	22.575	11.8145	18.9482	15.4922	43.1117	2.27427	20.6556	5.80907	30.1196	77.5082	12.4522	16.139	22.6447	-0.707329	21.5108	28.9057	-0.379653	1.49562	27.4859	40.9988	16.1505	3.4604	31.4542	1.67304	-0.0406921	22.6827	10.3009	32.0888	29.7686	25.1173	4.54416	5.41779	34.4766	37.6011	92.8904	43.2998	40.7462	30.4059	22.1201	25.2348	24.2866	11.8681	37.5016	1.76481	7.2241	-1.13541
HNRNPAB	71.9282	72.5158	122.251	74.145	68.6559	55.631	66.5227	69.5489	58.8527	53.8478	67.535	80.651	53.6561	33.0685	41.0108	77.2741	89.9869	59.74	117.845	53.8448	72.8802	38.8514	59.7303	115.047	49.3978	96.3915	192.591	79.0875	74.6581	68.6303	64.4962	90.68	58.4953	69.1254	83.0543	42.5332	57.4964	71.4638	60.215	57.6062	51.368	62.4341	50.2922	116.582	77.641	53.3377	48.0622	112.372	73.178
PFDN2	32.9894	66.6216	92.5866	59.4143	35.1961	45.5531	54.1874	108.421	24.1849	46.0001	51.4872	49.2303	23.553	11.5966	52.3772	30.2465	55.7382	44.7733	43.9838	46.5139	146.233	51.9066	31.7239	182.63	117.794	43.5848	84.6645	230.375	37.6985	49.5806	244.476	66.675	65.8672	35.1223	261.835	46.6481	42.1486	114.684	57.3134	36.0551	42.6313	27.1977	39.8	71.8828	85.4803	94.0951	30.6804	137.602	57.3655
BCAM	315.322	187.45	180.751	135.083	62.8713	41.8182	42.2095	185.075	13.8342	65.4005	121.038	134.061	83.8975	85.1143	36.9688	185.021	7.92915	99.8849	33.8783	2.77296	16.5823	1190.95	69.2273	5.73551	9.88064	68.9717	16.2658	7.48725	49.2307	53.8281	21.6473	34.0102	125.286	21.1088	-3.54361	131.429	78.1975	72.3062	102.468	84.0185	135.583	182.332	37.1766	78.7428	30.9264	13.8711	71.9529	18.3085	27.6558
SULF2	43.6523	34.4043	38.1317	65.6336	72.8219	68.3661	26.7991	1.01752	14.3591	60.5098	39.3589	53.5678	49.5224	78.9528	53.7537	51.5508	10.0157	35.3851	52.2562	1.14898	10.632	14.3425	45.8465	11.2169	18.117	48.9799	5.43646	13.3409	63.3439	34.8124	7.24623	9.83559	18.605	19.962	17.4849	23.4449	92.6188	55.6649	26.6502	65.1341	4.72591	22.3955	25.0508	26.4945	29.2856	64.2805	51.5825	28.7171	5.394
SCNN1A	43.4453	9.65611	1.01152	17.7852	20.4722	7.93855	20.5613	25.9287	9.3695	20.2757	32.356	24.7526	25.3099	22.0938	8.73563	22.7808	14.9331	24.917	36.8029	0.179312	4.29932	94.3179	24.6342	4.39474	3.25668	24.7087	0.412776	0.379265	8.22082	41.3948	34.5215	13.171	27.2165	1.8964	1.31537	26.2953	23.4461	20.5666	14.9057	40.5561	4.31551	29.8964	19.6176	45.6498	13.8785	32.2772	17.5345	3.18281	1.45002
RARRES1	0.0214713	4.35204	6.30324	6.48353	3.09768	10.8056	6.55808	-0.0532233	63.2915	3.69595	2.21345	2.94791	1.03039	7.98213	4.7027	8.7399	1.56069	4.19192	4.90856	3.90234	12.3761	0.640223	2.61443	23.0252	70.3318	0.202355	3.99974	22.3821	4.27933	3.45121	4.06855	2.5389	3.11875	19.074	8.53249	13.8781	8.48044	2.78497	10.4284	-0.155493	0.589712	1.59418	41.1774	1.79199	5.1779	11.0209	13.5923	590.589	11.7927
KLF2	10.7556	25.271	14.964	38.4768	15.2556	16.7384	12.2878	5.18039	14.2584	13.9831	8.36737	15.01	8.77447	10.8773	10.0044	10.6826	2.84361	23.9747	21.2339	2.89561	5.94137	13.4391	12.1611	20.199	7.48696	11.8985	4.21612	9.16544	7.69078	24.0451	11.1245	12.732	43.4166	32.1295	8.71983	61.3043	16.8727	11.3381	51.7157	13.7754	15.7056	15.5372	16.6562	5.85873	13.7368	5.65984	17.908	5.26976	3.22922
SFRP2	46.9593	79.8667	261.479	364.038	385.549	325.207	287.173	-17.4416	0.918134	286.871	288.658	239.82	318.594	537.79	452.829	124.922	10.008	241.249	410.904	0.140319	84.7212	45.9071	402.531	48.3598	150.186	176.117	-5.91605	175.699	333.389	318.055	25.5403	118.011	237.387	128.833	104.641	191.67	504.267	68.6801	338.125	162.004	74.4731	126.592	435.274	88.0206	214.724	-15.7473	366.584	-10.8324	24.1412
CSTB	41.8536	17.2702	38.5238	35.4896	24.0496	34.3341	30.0101	67.2486	14.9689	32.8008	29.9462	36.2492	28.8514	24.5641	81.671	56.1959	40.2002	34.2994	31.9753	23.6687	91.9121	29.7883	33.9541	204.05	143.7	37.8186	49.9542	160.302	35.6795	56.0286	45.463	58.6464	52.1317	27.2491	109.863	34.2636	37.2142	55.7649	58.598	67.164	31.0339	54.4505	38.3535	75.0468	32.8338	105.566	42.865	69.419	41.7048
SLC19A2	4.56826	25.16	19.8836	12.864	7.53747	11.1239	7.98456	9.06156	6.61371	16.959	16.5696	17.5663	7.11646	5.00426	9.0127	8.12344	2.80854	17.6667	13.6567	7.45861	4.65021	31.8175	10.0512	5.87249	6.28641	138.818	7.60016	3.20733	18.3407	5.39337	5.81841	16.3521	12.7827	10.3263	3.33903	12.9927	6.71863	36.9555	4.53127	25.1633	34.7349	18.4838	11.6769	35.6558	12.5841	4.13818	4.8699	2.10901	4.3488
MLF2	63.7438	44.432	61.1523	48.2901	39.2859	28.6922	48.6012	64.1028	34.1052	36.4348	44.34	56.895	48.7144	33.1019	19.5741	51.3161	172.201	49.3896	53.9013	45.2474	213.811	58.7938	38.2657	90.0783	74.7388	47.1607	149.413	141.676	46.4472	99.1853	56.1613	59.0112	64.408	31.6244	47.399	41.4522	49.4143	54.9154	53.0021	58.9903	46.0625	53.878	44.8146	74.5512	49.1799	38.3889	46.5462	86.9771	42.8377
EIF5A	78.3429	79.76	156.741	75.8653	62.521	56.8506	117.637	195.597	74.7667	63.8218	62.6328	89.855	96.4037	53.0094	45.6014	73.2778	112.569	81.2764	82.6941	103.738	161.666	55.6956	113.265	232.45	140.918	67.8129	120.571	108.084	66.5819	117.95	151.878	95.545	74.8067	101.648	147.131	68.8334	178.226	150.452	117.826	139.678	58.5163	59.2702	64.0486	88.9008	95.025	116.001	107.641	258.974	69.78
BMPR1B	0.688733	-1.19798	-1.19985	4.65543	7.92977	25.9635	1.57778	-1.28872	12.4818	16.1595	54.1788	2.25331	9.69568	2.04145	8.20929	0.680939	-0.245786	43.4097	40.079	-1.24405	0.933313	123.601	7.1034	-1.26341	-0.614412	151.308	2.88185	-0.732897	83.3876	0.222462	21.3778	7.77741	92.1173	-1.2652	-0.801619	0.651988	-0.31614	103.979	-1.04275	-0.650739	-0.941325	80.8572	-1.09473	1.65911	1.19994	9.68652	-0.11185	-0.109759	-1.27094
PKP1	0.599587	2.31527	0.512155	1.39264	3.15969	9.06032	1.27999	0.813943	27.7192	2.85804	4.55025	9.23891	1.30299	1.43405	1.87528	2.83391	13.1508	2.98769	1.76212	0.781833	74.8968	0.975252	1.19931	0.769808	1.32776	1.11535	30.1183	29.8244	0.713799	3.8172	0.550421	1.05355	1.52392	6.17293	18.3298	2.80015	2.85243	0.561403	2.35085	0.602109	5.46804	2.47396	2.42593	10.5128	6.63997	2.40623	4.18578	0.699905	6.40367
SEC14L2	5.98991	1.35709	6.79911	50.5837	36.3663	60.1899	35.8482	21.0627	1.95376	3.93777	41.9344	40.8925	12.5675	13.2975	3.38881	15.9143	1.97505	60.235	1.88212	0.983879	1.97886	5.88446	21.6286	1.81303	1.9585	8.46647	1.10864	3.03822	11.2775	2.51181	17.3271	1.02164	16.8216	5.95747	2.58963	6.26087	6.92378	11.7772	15.7533	39.9892	1.61897	9.32611	2.81076	1.311	2.99608	4.3573	3.39622	5.95134	1.89872
MRFAP1	90.7288	75.3624	121.522	96.2305	99.2169	118.644	106.851	132.455	83.1958	131.772	110.296	122.687	136.516	126.389	57.6201	194.865	100.212	100.159	74.9928	83.8021	101.171	138.776	108.992	159.542	73.3577	230.49	62.2784	125.565	122.876	93.1836	125.408	104.432	135.993	64.9866	73.0341	92.1373	123.392	116.781	137.825	72.8783	263.453	236.474	85.6892	117.305	95.9293	23.7531	102.561	58.1995	100.162
SIAH2	38.0748	12.9165	12.5435	24.5363	30.9863	32.9121	16.6834	47.3474	3.41126	63.68	49.4062	18.4767	106.966	25.0307	19.2414	34.0522	9.97091	10.1422	16.4386	20.8785	17.1065	47.4812	31.697	11.4552	10.1134	105.23	7.35051	18.4835	50.166	7.62995	18.9595	18.996	28.3127	56.3349	19.2507	17.3488	52.4209	34.7647	27.0889	173.468	19.8607	29.0184	82.4151	26.2899	9.41527	17.7865	11.3499	18.3912	2.03978
NPNT	2.63097	7.41148	11.6052	15.0686	38.0321	35.4898	20.4544	78.7714	59.1311	22.799	24.927	1.45652	17.0894	28.3843	34.0541	43.947	3.11632	37.4194	12.3919	-0.300026	1.83289	46.4702	21.367	5.43362	1.7093	229.074	61.538	7.71343	32.5677	2.97602	12.256	18.7995	48.7382	24.616	0.237987	12.5091	27.0963	67.7179	11.3644	49.5235	87.9428	7.49359	8.86329	32.4695	18.5398	6.75374	6.50492	-0.941341	22.974
HMGN3	14.5276	24.5933	66.2966	40.0801	35.4433	40.5595	54.7309	22.8168	57.0951	31.1419	20.3958	26.5579	21.9176	15.2836	27.8209	22.4555	59.2995	20.9088	19.2636	135.119	118.273	14.3103	41.8117	74.3668	101.184	15.5474	35.3152	70.1737	49.0563	15.9179	41.1525	53.0219	42.0973	44.6089	29.5624	25.8961	54.7617	44.5169	56.5141	23.0904	13.5418	18.0316	28.2895	27.5849	38.7789	22.0105	25.0676	69.6918	92.8005
FAM102A	41.7279	52.8852	102.208	39.0447	25.5523	27.1137	31.0629	38.1781	10.7716	31.4189	29.0064	22.808	35.474	22.3335	22.35	24.5146	10.4343	9.49896	44.8492	16.9379	16.3531	59.889	28.5328	12.8935	17.9614	39.3062	27.2533	19.7066	28.6617	30.6612	40.6602	25.705	26.0271	21.8561	16.8709	26.2174	23.189	44.7388	31.3786	49.6463	19.6242	54.8965	48.0539	56.708	11.2724	8.39362	21.2633	17.0706	17.5791
VCP	44.2515	68.1111	86.4769	71.0707	72.4051	48.4513	64.5253	76.7844	42.5184	81.8636	59.0116	49.4491	65.7188	61.2263	61.4601	52.8602	55.527	64.2782	77.3681	38.093	62.8132	52.7477	55.694	47.6379	177.326	74.4752	43.261	55.9309	42.966	96.2148	96.7037	66.8087	44.3342	75.9857	83.3806	43.8015	52.0366	48.3711	45.8317	67.4704	55.364	95.3578	54.3306	104.3	78.686	35.064	49.8504	73.8929	82.2031
KIF12	22.2482	0.996054	66.4628	22.4927	26.1089	27.8422	4.54235	34.9654	2.87008	7.17218	18.4006	34.1854	11.9915	0.84788	1.54934	4.85963	1.44554	1.5431	1.59518	2.69191	2.45134	76.7281	5.7948	5.55856	1.99921	6.10246	1.58124	2.7636	25.9299	1.27872	0.92708	10.2756	33.281	2.07273	1.60168	18.4862	1.92875	88.6605	27.233	9.78719	4.54155	92.1068	6.85403	15.1046	0.481699	1.06496	10.0752	0.510484	1.37899
KLK6	0.747911	0.749331	0.632889	2.51732	1.92662	1.74012	1.54286	0.812386	5.6898	1.79902	2.11902	3.64696	0.739371	2.00506	0.827451	3.72907	2.68757	2.85559	3.13982	0.645498	3.17165	0.815976	0.919862	11.1915	1.44637	0.891104	3.70387	43.3799	0.662146	7.64458	0.74868	0.770916	1.85423	0.724342	143.936	2.29661	3.00117	0.694268	4.30599	0.651916	1.02828	0.640194	3.50163	0.709081	0.914983	4.11316	2.0502	66.2743	0.64149
ITM2B	16.1385	21.5885	37.7947	31.9555	33.8869	45.4703	43.2171	23.617	46.5871	43.3563	36.1829	41.922	32.61	44.8302	34.089	58.891	38.179	43.1437	28.4019	18.0197	28.7344	24.6906	42.4035	26.2532	40.9389	22.0502	20.0414	21.6687	40.4901	26.1717	31.5669	48.1728	56.1876	45.519	20.3096	39.3182	40.1008	46.4569	54.3421	48.3503	34.7362	104.18	43.7055	18.206	35.236	15.2236	41.1857	19.7961	12.0421
PPP1R3C	10.6151	1.84016	5.87966	5.65484	7.40765	33.7799	30.3105	3.50808	3.51802	21.1019	11.0489	9.06042	2.77579	24.4564	10.344	2.17668	1.91839	1.85695	13.1585	1.42017	1.37637	5.47498	12.247	1.36443	1.81193	17.2562	1.51839	2.37453	16.5603	3.19927	1.50635	4.59773	25.6681	10.856	1.72023	8.43465	4.36131	10.4915	4.81887	35.8162	2.45916	17.7087	6.32938	6.88714	18.2017	1.08117	4.63298	1.77852	4.80838
CSE1L	39.7703	30.9895	31.4895	19.4322	21.4128	17.5093	16.9948	32.1142	23.6809	35.6137	33.1046	30.8266	25.4544	18.4915	34.8665	65.8937	78.3551	19.5566	33.9279	47.5274	58.8554	47.7065	17.8924	16.4228	25.8102	49.8259	55.0725	53.4116	21.8236	35.0003	35.729	28.7737	17.3578	62.3468	68.7233	13.797	17.8076	21.3802	15.121	41.4371	56.9764	40.5195	35.7342	195.577	42.8166	32.0904	13.6481	128.044	39.2665
SPTSSA	18.6394	34.7161	9.78832	17.6178	18.5003	12.169	25.531	19.7082	15.0836	24.8758	20.3377	12.4407	15.3768	20.5023	40.9653	25.961	9.47336	37.9606	35.2488	37.9355	7.5195	16.5166	26.4444	28.6149	66.3013	20.699	11.34	11.8979	14.2085	25.6723	21.7124	18.4499	14.9396	53.5407	22.9066	14.3135	17.3912	42.7925	11.3788	29.525	24.2907	8.52915	18.8603	23.6439	22.1533	6.33927	14.2327	18.3904	77.2013
CHAD	4.8532	53.4307	-0.958335	17.0384	8.81885	6.81639	1.04798	81.8382	0.969097	3.7253	23.9371	31.3166	35.9924	1.88376	5.05869	10.8102	3.35543	-0.649334	19.511	0.477501	-0.53171	80.7351	20.3559	-0.742925	1.06968	1.59332	-0.788633	0.505272	30.0138	17.41	230.805	26.5017	14.0466	-0.729758	-0.899315	58.7386	3.40066	19.8693	56.9634	33.2491	0.104793	39.495	18.7223	14.3768	-0.918171	351.94	33.1003	-0.953994	1.49043
TMEM101	36.2464	7.15139	20.4944	5.80796	18.0891	26.1839	10.8212	65.4929	9.95688	35.1422	28.6121	5.92912	18.038	7.96227	5.18023	137.286	4.76871	6.63272	1.78816	11.2322	1.61742	76.4499	35.8133	4.54638	11.2006	44.6535	4.92896	14.6662	123.597	3.34181	1.78139	9.0688	44.3891	4.62728	6.53278	11.2672	17.6208	15.8708	13.6657	29.385	123.021	48.5239	9.16573	6.58986	2.82034	0.866452	24.7157	8.14126	8.14335
TSPYL5	23.4817	9.74657	56.6664	3.04333	6.70158	9.44523	3.7845	1.11308	24.6732	4.58994	6.4147	3.25119	8.88683	15.9665	3.98038	2.63502	52.3314	4.50796	17.4798	33.8683	26.9327	10.2951	4.7375	15.3765	3.05467	5.9744	7.36329	1.52992	6.26613	7.10338	1.74223	1.88545	6.48371	19.0983	15.893	4.26489	11.8503	4.90254	4.18201	11.8664	6.24883	26.4611	8.42486	29.3613	9.72517	19.4228	15.5048	18.3029	38.2328
DBI	8.06309	113.826	26.6536	48.5057	35.193	38.9648	233.079	65.4871	47.3289	42.7951	44.9401	33.8017	24.8396	46.1376	116.09	29.3733	48.8002	90.6451	41.3355	47.7365	32.9048	27.3523	46.5678	91.161	149.397	30.6761	127.205	75.9959	21.1879	69.2902	111.502	44.5818	39.4122	40.9492	84.7851	35.8245	27.7821	64.7326	55.7095	108.941	40.2811	19.5508	31.3448	101.713	198.536	31.375	27.6749	236.487	56.4795
PDZK1IP1	6.72781	1.76581	-0.416398	2.88504	16.2806	15.6386	4.03836	0.129389	3.91447	3.07594	13.0806	6.67763	14.8743	1.73348	20.6172	1.68721	0.940571	2.80528	1.99859	1.16694	14.6271	0.0681951	22.4614	149.44	16.384	0.19731	14.593	3.94718	0.703792	19.6425	-0.363426	0.160331	25.6435	-0.168359	11.2325	15.1074	7.74849	53.2196	34.9392	33.3142	0.260927	0.411115	13.0746	-0.112441	23.9748	2.02501	10.1731	39.0113	1.5461
POP7	26.9875	35.6313	44.3807	29.4472	22.3226	28.4486	23.0864	26.4362	14.8922	23.6092	16.5242	32.7564	22.1359	16.0916	20.6484	19.2064	38.0579	19.3828	27.9852	22.9555	33.1459	23.6281	21.877	66.8526	27.6854	32.0207	20.604	134.437	20.6493	51.1562	17.294	30.9549	26.0524	21.1139	29.8393	19.5268	26.8323	27.8196	32.0399	27.216	50.7486	24.5377	24.7636	44.2566	25.714	20.4803	20.4347	39.5162	37.5157
PSMB4	47.0324	123.706	129.161	79.0221	46.0934	76.678	102.497	96.7973	46.5626	95.4347	80.4181	77.5002	51.4903	33.9472	92.8636	77.6889	51.306	123.76	131.862	117.442	79.0694	77.0273	44.0224	100.31	213.686	63.5712	140.575	309.647	49.3304	72.2753	55.7576	98.3545	89.1204	52.3984	177.058	78.4449	75.4561	179.859	94.9746	103.25	100.343	46.6609	86.8994	93.879	151.333	394.984	55.1796	190.351	75.8832
NME3	53.9635	58.1566	87.6048	72.3986	35.0727	61.397	32.7775	40.0055	7.08436	28.224	35.2171	49.1403	64.4501	13.8509	27.2111	26.3824	0.158893	35.9727	14.6573	4.17327	18.2551	32.5618	57.2332	28.6857	3.22989	40.9695	10.6238	36.5874	35.3306	22.4486	31.3405	24.6773	51.5679	20.4649	12.9112	55.0721	53.5711	54.1364	87.7326	39.1295	26.4005	27.6725	32.9297	38.7884	22.2321	22.6249	22.0138	7.00349	23.8633
UGCG	24.1702	18.6817	29.6319	16.6278	28.0375	23.6228	20.0543	31.415	3.72029	64.5938	29.8915	10.3746	20.2651	9.78867	10.8102	25.2091	4.49802	8.0035	18.4579	6.23692	5.39757	45.8882	28.0362	8.26018	23.5401	37.3005	4.61425	6.04018	240.206	5.13575	16.9724	30.0345	88.1062	21.0721	9.59341	37.5711	44.8192	62.6798	19.8194	45.8536	97.4227	82.9276	56.0595	13.934	4.2012	4.56735	24.7096	2.51541	2.99373
ACSL1	10.3273	7.96961	12.3615	17.2274	14.4408	17.6913	7.78472	1.60688	6.23703	16.2837	6.20395	18.5719	4.3616	11.5531	16.0637	31.4606	15.7912	37.207	8.17848	3.62168	23.0514	22.7232	4.66474	11.2824	13.0674	6.15796	28.6782	4.91139	7.35541	45.1121	19.9994	11.8672	13.4818	24.7673	32.8207	22.9011	13.7216	5.50236	6.40283	8.08692	9.89759	15.2784	7.03195	10.3806	16.4035	1.28631	15.4212	3.70093	10.9597
IDO1	1.39513	15.5902	3.50584	1.83761	1.71584	3.21377	6.78447	1.39405	1.73298	3.49729	1.91782	4.76642	1.84117	1.55404	6.75777	1.60001	1.38203	1.40705	3.0036	2.01457	3.05094	1.53592	1.64747	14.5811	43.6619	1.35818	7.80743	1.39707	1.64544	1.86602	29.7993	2.81613	1.95128	18.1508	43.0013	4.84109	1.6534	1.37867	8.29596	2.16338	1.65887	1.55194	3.38484	4.49503	4.95318	1.46672	3.22915	5.44024	1.80952
NONO	82.711	41.1375	57.2971	71.1724	57.507	66.1101	54.22	35.5357	93.295	52.739	68.2974	69.5447	54.5073	38.3947	62.2424	53.2069	213.933	53.5858	41.5752	117.166	69.0498	48.3624	50.8424	30.961	52.8088	71.0124	116.374	73.6859	70.3599	31.605	64.437	45.2536	79.1415	55.0525	112.213	38.7518	53.6127	42.8725	45.6384	52.5766	56.328	71.479	60.9481	33.9094	79.2227	80.9578	53.1534	75.127	89.1861
SLC39A6	1086.07	-15.5109	152.195	176.389	9.94236	-3.05444	15.5288	187.078	-2.73904	925.431	358.057	113.112	199.826	96.8076	1.67617	809.311	15.1641	62.9765	380.839	13.3821	0.5521	252.238	93.3341	-31.3552	-6.46018	2029.89	8.11235	-10.5697	56.366	-10.6115	13.1236	438.075	25.4971	45.0092	-12.8482	212.426	13.0936	443.515	-3.16452	319.71	186.615	258.133	370.522	471.725	113.387	-0.890005	6.11597	-21.4049	-6.73884
ARCN1	40.7307	21.3408	42.8244	30.9453	26.9719	33.6552	38.7941	36.1178	53.552	39.1452	34.9836	43.0326	38.0392	37.0697	47.0219	39.6744	60.3548	40.6784	46.9601	44.3358	28.605	36.1377	38.2667	24.1503	35.103	32.7506	61.9439	24.7136	20.8243	57.5028	41.6307	42.3379	19.3813	37.9701	32.8763	30.4648	31.6969	38.9067	18.2603	56.5341	25.6198	43.5941	56.6683	47.8852	34.7411	32.0551	35.6791	46.215	54.504
KRT16	-1.48029	-1.31591	-1.32294	0.216453	-0.015987	-0.578093	-0.0680668	-1.48229	1.7187	0.957713	-1.03362	-0.841418	-0.854957	-0.427075	2.81431	-0.22079	0.326474	9.35641	-1.0443	-1.46233	489.135	-1.143	-0.983409	14.5333	25.1161	-1.27461	38.0535	39.6882	-1.43414	-1.14172	-1.17714	-1.38674	-0.257013	-0.623033	201.79	5.89109	1.41177	-0.6105	3.71251	-1.00644	16.4487	-1.24175	0.821634	-1.33539	-0.926462	1.47456	-0.689094	26.9771	0.581277
COPA	41.2167	45.47	45.5349	45.6458	29.9491	39.0156	38.3431	68.5405	36.0117	50.4278	88.9757	67.1492	38.2588	47.0985	65.0389	48.0344	44.9381	100.799	76.8993	92.7404	54.7801	98.3285	30.3228	34.3768	64.9333	48.8952	91.1631	81.3521	42.7119	68.6308	33.2271	35.2024	42.5889	39.4564	153.71	33.0771	29.6531	68.6045	14	53.5773	86.3149	48.9721	57.3866	71.7253	71.729	38.5072	46.7066	42.6627	27.4851
STC2	-2.34496	-5.01772	13.1321	57.238	441.702	166.245	25.4391	12.1472	-7.25181	37.4658	34.6767	55.8191	557.828	7.58638	-5.16883	112.814	-1.4539	3.7158	-2.53499	-6.58878	0.312436	83.4094	403.377	-3.9553	-5.96814	60.8989	-2.21736	-1.12347	542.651	-3.37686	-4.16056	48.4196	28.0704	26.2611	-1.6538	20.2538	142.821	82.8891	29.0216	151.632	277.543	541.104	7.52998	5.67317	-4.63691	15.9012	279.731	-3.20015	-0.607155
IFNGR1	7.87001	7.93852	17.8636	21.2005	23.2371	27.6216	27.2209	9.80956	21.873	32.9379	18.4329	28.2974	18.4911	28.1283	31.8846	36.9468	10.4033	28.6814	21.39	10.4135	26.5742	14.2704	21.6619	56.3931	56.1487	12.0994	16.9051	17.4073	18.0993	22.7154	19.253	21.319	19.4682	33.3244	40.0786	30.0428	27.3714	19.7869	23.1409	23.5841	18.4703	11.3382	35.0207	18.5992	32.7476	15.7011	25.8554	98.2542	12.1144
S100A11	193.353	679.001	796.812	655.764	312.759	684.021	935.862	322.589	126.311	498.357	575.168	540.901	303.925	307.19	750.218	327.314	-25.2906	633.317	898.081	-12.0153	522.554	-1.11061	400.923	1759.19	963.459	465.364	976.673	1547.49	281.509	1271.2	1394.08	736.07	250.778	366.269	1230.73	188.904	516.958	1151.75	701.643	719.587	194.165	217.144	561.011	452.832	839.635	2375.76	262.462	1086.91	810.434
MTPN	45.2152	26.473	25.8889	23.2753	27.5338	26.2892	21.1721	13.9882	46.1881	47.5602	39.9594	30.9685	35.8038	51.5812	44.0902	40.24	69.7192	35.6637	33.8791	44.0106	44.3608	58.5277	31.6751	19.9733	57.7973	49.682	42.9199	98.4596	30.6813	38.7876	14.8783	21.1696	29.5412	45.0102	40.9903	30.1437	23.411	18.4239	19.3511	43.7172	35.9707	54.4465	38.2443	44.0127	33.1297	29.1156	30.6805	50.1411	23.1051
IL32	4.05364	19.5219	15.1413	9.94945	9.08511	17.5521	21.5208	2.54125	1.4576	8.48579	7.11594	11.1264	6.11672	4.90925	16.6976	4.6259	2.63327	4.69967	9.5534	2.8259	30.4524	3.93006	5.70759	32.5257	53.856	2.59593	26.1761	6.59078	37.1591	6.39434	15.9492	8.60388	12.4838	25.9451	65.9475	17.8905	12.1274	17.4224	77.9099	26.5703	1.98997	5.97137	10.9647	4.74991	10.4655	3.29647	16.0012	40.4182	5.10972
DAZAP2	24.9818	32.5255	29.4716	37.9019	47.0745	55.3318	61.5635	52.3108	35.2792	53.6894	48.5468	53.5587	56.7634	39.7059	42.5104	42.6098	32.3184	45.862	69.8091	16.8316	32.4046	56.3011	45.6792	12.1315	40.1386	38.8671	18.6047	24.4373	48.057	22.7476	47.339	37.2547	56.9638	42.9264	24.8974	45.4141	38.1158	35.5852	41.0876	79.0255	33.1118	42.7347	57.2469	47.3381	44.4001	31.4327	31.786	18.4255	14.2155
NKAIN1	102.595	0.925336	46.4161	3.88133	24.1829	18.3959	0.169311	1.84136	0.0570553	7.03142	30.8374	6.59804	15.5453	0.477291	-0.095021	30.9148	25.2424	3.09993	3.2955	22.3298	8.42716	3.02099	7.21473	-0.0417125	-0.0191348	46.3695	0.389328	2.60149	36.656	0.382397	0.334544	2.71093	25.264	8.07635	0.0236092	0.290409	23.1657	9.64294	3.55168	15.0959	19.4237	34.1683	0.95253	11.5721	0.34327	20.805	13.0774	0.240484	35.728
CILP	10.4057	13.031	23.8923	80.3535	49.1124	82.3569	8.62812	-0.554366	0.377577	24.5214	80.3576	31.4935	27.7407	96.9034	208.599	29.2802	0.624467	9.82931	28.0913	8.22784	8.23455	3.56978	20.2225	8.2759	27.1493	15.4378	5.64918	1.1591	51.8745	31.8514	1.74802	9.60016	19.822	86.8762	22.5323	38.5173	56.3632	3.90934	46.9082	3.14223	4.00497	17.2193	56.2659	3.44603	13.1918	0.604772	129.014	-0.506933	1.237
REEP5	71.7313	39.3233	54.1416	50.5081	40.5351	45.4345	70.6562	61.0771	22.5122	64.9884	57.576	48.4535	67.2464	73.2756	42.9909	105.557	21.664	53.5847	32.9073	12.392	21.8498	56.4545	90.1007	30.6697	26.1908	103.055	19.4598	14.5056	64.3307	29.8611	57.1123	70.9953	40.6804	37.8003	21.1737	32.4782	48.7107	62.2748	37.3616	69.4221	120.404	81.2007	49.2842	51.1698	40.5595	14.8513	35.3374	11.9516	112.132
MCCC2	35.4845	29.922	37.1942	41.7947	54.797	26.7058	25.1956	25.3788	13.7096	65.487	35.0556	38.7608	136.731	34.8214	16.0352	46.4131	3.90545	32.2721	43.9737	8.35842	6.36531	74.0039	40.7351	6.12536	9.75967	62.2848	10.0544	11.011	19.5091	10.6438	44.4937	47.4921	13.0882	16.0828	10.8474	11.8404	27.6716	48.829	8.34481	96.4276	25.4838	22.9396	20.8066	58.0525	17.7651	7.09682	7.66817	6.96869	9.9102
PRNP	41.1805	20.2511	19.8858	18.6851	24.3882	23.1605	23.3903	14.9577	158.883	51.5433	30.6676	32.5528	13.2749	25.8511	21.7465	44.5311	12.9158	31.5806	28.5352	10.9054	57.4291	7.65856	20.5823	21.9777	51.645	13.9037	31.4008	59.5323	8.85596	49.401	23.5368	17.8861	19.4712	62.83	70.4204	31.895	24.4041	5.5062	20.4418	31.4119	39.0938	18.2667	52.1338	15.1161	16.4686	16.2229	30.136	28.1966	5.72052
SOX9	1.58807	3.60614	17.7575	27.8287	20.2835	26.0088	17.006	8.70822	68.5805	10.0588	23.6523	22.675	3.96271	6.61195	38.0248	3.88455	23.6916	27.0234	16.4882	11.2348	92.1154	24.8535	20.6288	109.468	66.9421	5.45219	23.251	29.7548	4.96774	57.3876	8.46184	3.76332	20.2689	6.78654	81.1665	49.986	9.82559	56.7968	13.1143	16.9584	6.03347	60.9943	44.9808	2.6534	7.73017	39.54	18.8131	33.6623	18.811
TCEAL1	42.3018	6.16044	8.66423	10.5621	13.8561	15.4398	13.3457	56.5165	6.80692	67.2048	14.1311	14.3323	11.3347	19.3513	20.2759	22.9055	7.16691	32.5538	8.54696	3.43638	2.22386	18.9473	19.446	5.34085	4.66912	35.3895	3.81965	8.99502	41.1482	4.23435	13.2569	9.9638	16.5113	16.4297	5.86909	14.9057	10.3034	16.4201	11.0398	31.0549	113.775	10.2247	19.8593	3.67308	9.72582	6.57851	12.8601	1.62248	6.02
COL14A1	2.14905	2.58242	3.13844	21.8843	21.9428	16.4353	12.3758	1.07747	8.17594	13.1685	26.6946	25.133	10.7627	38.7777	36.651	18.4662	1.49572	3.1923	9.49086	2.21866	4.2215	6.1118	18.8158	4.49402	6.9952	3.37042	2.10374	2.13944	5.0152	11.6797	2.40538	2.90562	15.2452	11.9787	3.19276	27.392	21.1357	3.19985	16.6169	4.57142	7.69849	14.7454	39.4651	3.01129	6.3359	2.58764	18.1264	1.02304	2.26634
SLC7A2	213.559	3.48049	13.1141	17.8525	9.42788	2.18559	3.44918	-1.04499	-0.416473	244.893	78.0738	18.2331	-0.100771	32.5323	8.34407	83.6411	-0.661371	42.6918	30.9014	-1.07835	0.854832	172.333	6.04369	-0.995015	0.447677	142.101	-0.329912	-0.729974	17.619	1.20203	8.32452	47.4121	-0.474165	2.05428	-0.944556	8.01378	19.3042	34.9836	5.54952	42.8135	10.5322	24.2288	107.133	6.28447	-0.886921	-0.0399881	7.2503	-1.05271	-1.13986
NBL1	4.99838	12.5209	18.698	43.8293	50.9493	52.9214	42.3156	5.11207	6.922	9.59855	17.1991	40.8455	17.1042	46.7853	38.9156	14.1796	6.9644	16.7092	13.1051	1.40833	8.20331	3.34653	25.1184	11.4739	15.7735	8.91072	10.0567	16.4767	44.0129	32.7732	6.30734	5.20956	18.1107	12.8364	20.5023	20.5326	33.396	5.63456	88.1924	23.4047	5.24568	13.8154	15.0734	6.91452	18.1235	9.99946	55.9409	2.31928	20.3605
RERG	26.5224	1.53123	60.8219	14.3959	7.69788	8.86129	3.54351	18.8795	17.2644	21.3851	20.1232	23.0037	11.7649	4.29357	3.35245	10.6802	9.24157	2.7033	13.2869	3.39827	26.4076	28.0185	22.0502	5.4375	3.30473	25.5556	0.461943	1.6922	19.1383	3.69805	3.57861	19.6388	19.7975	12.5425	1.19432	12.6778	15.2029	27.7167	4.48805	20.9852	12.0685	54.7883	30.5404	12.2233	1.82044	5.138	6.66064	1.76164	5.98203
HCFC1R1	25.3267	43.9218	26.254	44.9768	50.0092	42.9666	36.6584	24.2271	13.7986	20.51	45.7432	37.146	99.3416	41.5635	39.0435	40.3816	4.03662	25.7938	15.64	10.4888	17.6912	28.2868	67.8433	36.7592	15.561	47.9127	12.9934	62.5877	30.1665	30.5863	43.3586	28.7996	38.756	18.4428	36.5434	39.7487	89.5155	71.2882	73.5127	84.5617	25.6555	31.2037	46.74	22.1007	27.6181	19.5511	36.9513	9.31724	24.3525
HSP90AB1	611.394	394.66	385.384	402.315	325.864	310.435	174.796	464.678	336.901	562.974	568.534	390.089	200.862	265.423	269.086	459.159	354.373	348.617	386.734	737.556	254.853	498.701	479.716	127.142	311.098	719.247	791.447	430.195	412.275	213.676	479.385	382.358	329.213	308.476	900.797	204.575	338.041	135.087	247.396	277.313	721.44	524.314	311.712	735.033	462.477	326.052	352.676	466.093	689.758
LSR	34.7125	53.9256	84.2367	56.2252	30.002	34.275	24.1848	67.3247	25.748	34.0264	33.4508	46.0546	33.057	35.1335	40.7787	58.0465	33.5301	63.5012	42.1385	42.75	65.2158	43.2835	26.9937	68.8157	58.1748	34.7887	36.7747	212.773	34.039	79.5005	33.6669	42.5838	44.1852	23.3861	56.2702	37.3709	30.2769	54.3933	38.4861	47.1222	45.7327	37.952	27.1212	35.9641	46.861	75.9696	28.3147	63.1142	32.1028
EIF3E	24.1029	12.5785	37.6385	17.0764	33.7703	35.4891	25.6286	20.8453	113.732	36.4677	54.6666	52.7227	22.4261	28.9312	16.4521	54.4502	138.342	26.5993	30.5121	19.4398	77.5015	30.9638	48.3563	35.3867	62.8089	26.7091	65.2613	30.35	53.82	20.1437	19.7659	32.9395	45.3952	39.4157	60.2605	27.8818	62.1317	31.5014	35.1729	30.1031	63.3367	35.7844	72.3553	40.3135	33.3822	115.216	41.0525	63.7083	33.2247
KCNE4	1.38176	2.02453	3.16733	3.71211	3.51769	25.7594	59.2673	30.5774	0.899266	44.608	8.49023	7.72012	4.7414	6.59714	3.84501	5.10189	0.769526	3.16765	5.92549	0.454251	2.08978	8.0856	5.66754	2.62302	1.36454	33.5763	0.7707	0.945241	6.41492	2.01591	1.9515	23.9607	7.08913	11.5271	1.61162	17.2851	12.3687	32.9714	6.27419	49.7891	1.68695	1.94001	14.979	1.00865	3.68615	0.394866	3.03613	0.224757	0.770251
EIF4B	37.2937	25.352	26.077	49.074	51.1576	55.0896	58.905	44.504	121.742	55.1109	70.0492	77.7372	45.8299	37.7496	26.3143	27.6053	82.9792	45.181	79.881	31.4893	48.3058	52.1245	48.4081	16.4249	33.4439	45.7266	39.7404	29.1666	64.1848	17.5753	45.1651	28.819	69.8504	36.7147	28.2618	46.84	51.1707	43.7194	46.874	41.7179	62.6933	55.0178	79.7157	28.8905	49.0069	72.609	57.6054	16.2593	35.595
YWHAZ	60.3178	63.2775	147.741	61.0446	82.7018	47.8457	37.2732	81.7642	44.5939	132.914	87.8518	70.5165	113.71	67.3792	51.7952	136.976	241.158	97.6057	83.12	80.6456	142.393	54.8172	134.252	69.6461	174.221	160.615	156.68	105.88	172.923	59.0969	68.8827	430.998	59.9611	123.825	166.86	40.02	81.0247	59.6038	28.9632	84.4633	198.907	128.712	83.0715	153.553	133.856	66.7209	38.6366	97.504	170.364
CHI3L2	0.736485	1.08174	0.997751	1.48448	1.57551	2.93064	2.07189	0.518901	2.9754	1.90835	5.5921	1.80137	1.87942	3.83255	11.1633	1.41212	0.606085	3.59138	1.34562	0.628041	2.36692	1.10878	1.77897	46.2987	35.8962	0.771321	73.7018	4.526	1.56727	5.52409	1.51756	1.09741	1.60193	2.66711	11.8314	3.9421	3.02869	34.1176	11.7631	14.313	0.64807	9.49158	9.67617	0.716622	3.74838	0.678886	7.54986	6.06971	0.627426
FABP5	3.41083	2.9554	11.2416	8.1216	5.70034	4.6827	4.8276	5.3759	2.96786	4.07254	3.08415	3.23021	3.54173	3.19986	4.39644	3.63198	12.7967	3.78983	3.91502	16.4986	18.2132	3.16529	3.43286	12.5336	4.851	3.971	8.91956	16.8639	6.47837	3.8396	3.4015	4.41968	4.48959	4.97883	8.26666	8.2233	5.06073	4.33827	7.6537	4.44651	5.00225	5.25576	3.54417	2.62769	4.00327	7.79126	7.9924	18.3755	3.20937
BCL2A1	1.70077	4.68591	3.56859	2.27017	2.41652	3.42735	4.95268	1.9999	1.42207	2.89639	1.64307	2.69283	2.81611	1.82539	3.12303	2.01732	2.00198	2.00289	2.81821	2.00016	17.7116	1.96076	2.61284	7.1125	14.142	2.08832	24.9385	5.80009	2.44028	2.52149	6.46868	3.59007	2.28164	10.139	8.40929	6.37416	2.30002	2.78582	11.8422	1.73941	2.57685	2.10735	4.48873	3.1576	2.91659	1.73732	2.74079	4.55885	2.09004
GLUL	36.3757	41.2747	89.9746	67.4617	30.2843	58.3079	71.8644	91.6807	23.0535	66.2267	213.537	147.417	282.509	159.114	69.7969	265.947	47.2608	126.282	85.5368	2.76562	51.6417	95.8094	156.133	41.4558	96.9483	158.565	25.9203	12.3302	95.4029	46.0834	96.4488	78.2523	45.5054	52.1566	39.407	95.2419	122.543	248.321	41.1356	157.01	41.4465	103.357	145.311	121.989	146.37	85.0387	66.4001	30.9319	14.4787
RPS7	29.3061	45.5262	67.4886	52.7667	45.3398	77.4125	84.552	54.0128	142.857	31.7083	63.2433	90.9849	34.9972	24.2111	24.5403	42.3578	126.923	36.6603	40.8413	82.8502	123.92	22.0817	48.7163	122.511	68.225	33.853	93.9723	138.035	117.103	67.7827	52.9328	56.0872	95.0176	53.0523	39.2286	61.8161	113.544	53.5928	131.132	36.8502	42.5551	29.5315	74.9675	62.5532	69.9668	167.033	74.1978	256.85	116.132
CLTA	20.6883	44.1684	45.6243	42.3964	40.0658	42.0258	58.3411	56.7486	31.1855	40.4807	38.276	34.6124	30.517	25.9917	28.5072	23.0005	48.9232	37.432	36.0606	27.6178	50.2884	26.1657	33.9525	57.6291	91.7926	47.2927	32.024	77.4089	35.0013	43.4696	55.8824	32.9759	44.1608	29.7862	54.1284	31.1025	36.2871	38.3496	64.9599	55.1962	36.477	31.9589	50.619	50.2386	32.2491	31.5448	39.9753	43.1491	51.7079
PYCR1	22.502	39.5921	55.7212	63.8236	37.8293	29.0771	19.2669	101.045	16.2014	21.4188	38.9988	39.7894	29.7466	30.5336	25.7004	30.7917	12.7622	73.3955	22.4929	55.325	34.1185	34.2295	26.9225	40.8186	18.3494	48.4556	27.3291	24.6119	18.3921	54.9179	68.3612	23.4894	25.568	29.1057	44.2961	17.9222	28.0194	26.0274	16.0572	25.0799	26.7814	10.5991	21.1933	47.494	54.8484	52.7757	24.1784	21.5633	54.461
AHCY	59.3179	56.3582	42.8057	37.9235	48.1621	37.8633	58.6517	86.1952	53.7552	35.2998	49.4951	104.558	34.4357	46.4335	33.2026	42.9834	51.5395	28.6815	51.7947	86.726	107.538	40.4607	35.1549	19.2531	63.1809	36.469	48.1522	267.653	48.1986	53.3717	57.3659	38.4762	36.1733	61.0038	63.6923	24.0727	46.3685	31.289	21.4093	48.0841	89.2417	46.44	59.3653	55.2013	59.9748	85.6316	38.6991	150.691	80.6338
KLHDC7B	1.52778	3.5683	6.70132	9.50492	1.88192	1.8612	8.00544	1.64571	1.23127	3.35532	1.51935	1.68813	1.69612	1.47859	9.87505	3.19053	1.3077	1.44049	1.61483	1.41357	23.9811	1.4398	1.58235	3.02725	9.26733	1.42324	3.78396	1.45317	2.84255	1.83226	5.2287	9.11658	1.96544	6.00461	4.17512	4.24704	1.64117	5.27436	5.23534	2.54017	1.49312	1.43084	2.24264	12.9708	3.00225	2.71487	2.2389	2.00548	1.77633
TMEM205	7.3672	74.8918	38.2939	34.2172	85.6011	44.5989	55.7771	24.4465	16.5538	23.3776	38.066	53.3543	73.5997	21.3326	34.5045	21.5167	26.8754	16.0444	46.6647	41.8292	0.757191	28.9222	41.7561	15.7416	20.8021	65.6959	9.85673	30.87	32.8083	23.8069	22.8857	76.1085	59.2481	40.79	6.76698	47.1487	63.4684	124.471	89.8997	77.5734	95.9366	48.0156	55.1123	41.7047	28.7408	35.1035	42.9481	25.3991	54.7966
IL6ST	22.1006	5.33081	8.2431	30.5044	20.3376	31.8052	14.8021	31.0909	11.9994	75.2965	77.7317	43.4964	36.1623	36.7278	20.8281	128.723	-0.674136	52.5341	44.6946	3.02317	3.1454	24.5835	53.2962	4.01416	14.5547	133.15	4.22268	1.62661	74.1346	7.73634	13.0003	35.1373	57.1847	22.0716	6.07326	39.7645	26.1124	53.7287	20.1772	114.157	101.714	69.5093	44.0501	23.7177	8.68909	-1.01861	23.1286	-1.3186	-1.59537
KLF5	2.31022	3.09522	4.24063	5.69455	7.17795	6.70244	11.8899	2.9149	39.9818	5.92302	9.71287	10.4477	4.71842	4.9949	3.75355	9.32947	16.6112	4.63302	9.17157	9.26943	18.933	1.9674	3.24028	9.97077	9.51192	10.3039	14.7409	7.37985	5.37154	9.98585	3.43859	2.14896	7.13673	2.77846	13.9573	5.21291	3.91535	2.88734	2.89595	2.2406	6.04853	3.46233	3.95812	6.52538	5.4826	13.2689	5.48212	3.60215	1.31891
DCN	7.1613	19.1876	20.7125	55.9221	143.217	76.3912	54.7686	-1.09127	10.4492	47.7503	52.4855	56.3379	42.0813	186.623	141.689	36.4938	1.17761	80.464	52.5854	3.20234	12.8942	12.7153	84.4474	7.39382	23.886	18.3726	5.20169	17.4544	40.7101	38.4588	12.8565	13.6026	46.0746	34.9175	30.8706	64.671	65.7314	9.06382	42.0967	110.849	16.1758	19.4134	62.2052	7.60019	57.5095	0.77458	74.7758	-0.516243	8.53207
DAP	34.5237	40.797	23.9267	43.5944	48.5697	45.1395	46.6009	35.2984	38.1657	33.4066	41.1719	41.3563	46.9991	53.5786	52.4208	40.4092	22.4039	60.3924	52.3473	38.4205	48.5945	47.8305	36.7778	59.9144	42.8606	21.9313	78.7025	29.993	36.1097	95.3659	77.5627	26.3691	35.3099	23.7192	24.5197	35.8614	46.1287	45.7603	42.673	49.1085	18.3628	29.5104	48.2916	53.5303	82.777	28.8319	40.6349	61.1916	53.621
PDZK1	6.98234	1.21601	1.33185	14.1295	2.89568	16.6944	1.27404	1.12043	20.6545	3.08816	11.7024	6.03481	9.72639	1.04147	1.4124	5.88393	1.10883	2.60063	3.85461	1.00682	1.08273	3.77434	11.2557	1.32033	1.14861	43.0397	1.03283	1.13661	1.59457	1.04557	1.06062	12.1858	6.67633	3.36234	1.07391	2.68328	2.97351	1.21865	14.7616	17.9133	1.15197	78.1134	1.89309	16.4417	1.08642	1.57029	1.89712	1.09949	1.09063
PREX1	91.1091	4.06131	43.9284	31.9572	38.9839	40.4671	9.23584	9.63213	6.11712	9.52089	44.1467	33.014	113.092	11.347	10.2515	60.4019	6.20428	15.1104	13.5564	0.0300329	3.46305	91.6596	60.2345	1.89928	10.1143	45.1781	6.32334	0.758116	22.2393	6.36518	11.1343	19.8181	6.18983	21.3732	8.00777	16.097	21.9054	13.6363	16.0569	16.6658	16.7763	57.1201	17.623	58.5493	6.70863	76.5247	14.2131	1.6728	8.21861
CACNG4	7.38188	81.4805	81.9534	63.7726	62.449	44.0258	23.8345	13.8021	0.495541	19.7599	38.2459	47.4853	61.4744	48.0736	7.90876	24.1249	5.76208	110.361	5.76581	-0.890255	-0.237052	4.4345	46.4897	-0.827895	-0.404136	145.641	1.26897	-0.661732	60.6915	16.8135	1.40816	11.9192	8.4277	35.0718	-0.971646	5.53803	19.9019	49.9589	10.3943	68.4238	73.201	44.6982	2.26923	63.8437	1.20987	-0.5971	38.9066	0.152669	-0.216406
RAD23B	30.97	38.296	44.3843	36.6167	49.6431	31.3176	35.5045	51.906	27.4209	56.3601	48.2492	29.4872	56.2427	39.957	46.5731	29.3936	88.3926	25.9331	51.0653	45.7598	56.4537	39.7854	47.1971	21.6406	42.1624	27.3867	84.3683	74.5826	40.7191	24.9853	40.9615	54.4137	31.0214	32.5696	50.8601	30.2628	33.4498	45.0645	19.4916	55.0238	53.0764	39.5226	52.5465	60.0055	58.0669	18.0689	24.1741	33.1721	30.7006
PSMA7	170.505	147.098	186.551	54.013	45.5106	53.9501	69.4044	84.7764	29.8798	57.3725	41.5477	48.9602	50.0311	35.6298	70.2055	294.944	105.606	49.2802	36.9222	63.2013	118.989	147.976	41.3108	77.9586	105.379	79.8599	129.779	93.2959	39.1657	87.5412	103.795	102.159	51.2479	125.555	155.327	52.7193	50.7896	57.6605	91.0215	71.7484	35.0397	61.4996	54.8902	234.748	76.8887	88.0494	45.0998	164.04	91.2104
PHB2	59.7405	48.5129	73.7084	73.5746	47.2321	50.3977	71.856	42.7498	90.0758	42.9412	65.1599	90.8832	49.7737	35.2054	24.578	55.0786	296.224	37.3629	71.0409	81.027	302.029	42.9921	44.6538	86.8107	82.6555	48.3342	175.379	152.586	60.6458	42.8616	55.0224	45.9699	82.5705	53.5762	78.882	56.279	70.5405	54.7804	87.8864	59.1305	53.6112	36.3636	61.3022	56.686	59.2971	62.5486	60.6781	110.073	90.3114
MTDH	31.7647	13.5508	19.9858	13.8959	24.9734	13.9568	12.7412	21.2891	17.0582	35.6816	23.799	16.8707	23.8619	24.6803	15.7675	29.0306	62.1186	17.4703	37.3716	40.4376	21.9055	17.9646	26.5974	8.69076	29.6745	27.6982	24.2044	37.5865	13.964	17.8938	14.6722	25.7952	13.4877	31.6217	39.3593	14.0632	12.8623	11.0461	7.76669	15.9875	57.1358	29.6022	21.5629	20.3729	34.6186	9.4899	11.6283	14.4547	29.7127
HTRA3	15.6948	12.0739	47.1955	49.8237	128.513	97.6378	36.3748	1.75595	0.262298	42.1784	21.381	22.5634	52.008	56.279	59.7315	21.2406	7.61982	114.627	97.4568	1.3561	15.2723	6.54257	35.6148	15.6818	30.0149	16.4461	5.0896	16.7815	50.7994	50.1879	19.4986	14.6055	36.8438	30.2806	22.7595	6.39245	40.6327	33.2368	69.1594	74.7864	3.15792	10.5842	23.6076	1.17658	31.0017	0.950636	45.0742	-0.0975598	9.20029
QDPR	46.3797	1.49745	13.8384	15.8318	15.6257	39.626	22.5273	92.1228	6.98307	70.5137	86.5169	65.9262	6.09716	34.5608	6.6079	13.6428	7.82465	13.2276	5.4862	11.4093	15.6928	93.6793	13.5349	11.2369	9.48575	75.3403	11.4967	4.40668	54.0828	15.6809	34.5846	8.9026	40.2895	7.82841	9.72932	16.1478	11.4873	9.18809	18.3013	21.9882	29.4399	17.5198	46.5325	9.9546	9.12651	3.06386	13.3434	14.7718	24.649
PFN2	27.6917	27.1764	36.6211	23.7873	33.6281	14.9979	16.4917	-0.336409	27.8347	20.5813	23.0574	19.0303	43.2805	41.5075	21.0894	23.8939	44.4105	18.8482	18.6562	95.2333	24.6361	2.48078	30.2806	33.0601	44.4358	24.0173	76.6539	196.263	34.8881	33.1319	12.3635	13.4991	22.0005	74.6232	65.5218	8.29591	28.4966	33.0103	8.32932	20.5763	27.5927	29.0692	24.5941	14.3575	5.40233	40.7567	26.466	23.1287	25.0904
SRP14	82.1755	25.5236	107.06	111.518	85.4785	126.6	121.168	136.011	24.5772	103.451	109.386	65.71	84.625	63.1758	47.8163	110.933	64.1645	73.2849	85.5763	84.7035	57.1981	77.9126	96.4555	94.6431	75.2011	119.492	73.7004	154.024	159.543	67.6079	130.355	115.798	121.608	69.6714	75.6589	83.8758	134.275	149.155	147.873	113.932	74.1145	128.702	117.705	109.188	61.02	61.6256	87.4347	77.8199	150.349
TIMM23	18.9715	20.7175	54.631	33.1772	28.5079	33.1058	42.1406	64.935	22.8925	33.8838	40.2002	43.9258	39.0607	27.5209	30.2794	24.9993	46.6301	29.0341	25.102	24.21	26.1142	27.6429	38.2634	90.3873	61.8264	52.2212	26.5525	155.889	31.393	52.8257	50.1519	46.3927	29.3165	27.4677	60.5433	21.8723	38.4865	47.2861	37.7821	43.2481	35.0611	21.6921	33.2314	72.8906	40.1893	35.3311	27.3527	45.0236	50.2389
TMEM219	41.2961	34.1994	54.1664	38.3362	32.6704	51.4032	45.9396	46.7781	15.1815	27.6484	44.8803	49.634	76.6677	21.7538	33.5385	26.301	7.27053	22.8311	23.7389	16.7409	24.193	22.5406	59.9412	52.0296	37.5723	36.2727	29.9898	18.9785	49.4889	25.4463	44.9516	33.2951	56.3264	26.0845	22.011	50.8845	64.3826	103.296	91.7389	59.1614	38.9345	47.9668	53.5429	23.5575	29.8619	56.6092	35.19	26.421	58.8269
TP53INP1	6.12005	18.5889	5.81514	18.7608	29.534	28.8007	23.8058	9.02047	7.88681	17.734	18.049	15.7992	19.5932	18.2569	9.38619	8.97358	11.4284	17.4144	33.1993	4.88702	4.17231	7.11374	51.9214	5.20689	14.1838	19.0688	4.48591	3.14991	25.4821	7.52364	32.3286	21.9764	21.541	14.0262	4.9302	11.775	18.4188	29.9968	9.66095	16.1203	25.9871	34.4169	24.7781	20.1867	15.8486	6.28446	13.0705	3.74121	45.4828
KIAA1324	77.7935	14.2481	49.599	45.6467	28.1766	43.6228	31.7275	96.1933	40.678	44.2613	61.0106	40.0194	45.2979	57.9025	82.7887	59.014	30.1306	30.4835	31.5698	115.338	9.18757	118.898	27.8759	18.7957	8.18603	35.4521	1.31905	32.5768	27.6031	48.5808	46.6108	44.5447	20.9444	15.5755	-0.935388	26.4429	16.8828	87.3273	27.2247	34.6222	34.6067	65.0567	64.4295	150.24	33.2756	33.1412	30.9852	0.0796946	72.843
CP	0.730177	1.90529	0.704935	2.29393	0.872113	1.20549	2.34098	0.626367	12.047	2.54188	0.970181	0.89374	0.943475	1.07405	0.816377	11.6261	1.18241	27.8434	5.68368	0.808783	11.0135	0.788845	3.50388	5.54324	8.25083	0.685477	1.02887	0.613943	0.661011	43.8326	2.17964	0.737159	1.29679	1.19793	6.52752	3.58746	4.92505	17.1168	1.37225	0.855545	1.30557	0.870738	3.80858	0.770668	110.545	71.2137	1.244	21.6148	0.621837
MXRA8	17.1642	25.8628	40.1687	101.399	93.9535	83.7827	61.969	1.3797	8.48404	36.4236	33.4105	36.6992	42.3628	67.5078	54.1816	17.2281	10.2115	65.3794	23.3042	0.262192	9.45417	5.81128	48.5652	13.2529	20.4074	15.4908	2.13738	21.748	41.9419	57.2003	13.709	114.895	45.7697	25.0089	10.8478	36.685	132.247	11.154	70.0672	66.4979	12.9085	12.3848	35.9161	6.86788	46.5824	12.6075	69.0896	0.752163	49.8875
AEBP1	46.8558	182.058	123.563	195.559	357.88	232.528	202.326	0.0417195	35.0779	169.822	107.801	81.2435	252.145	494.423	266.232	74.757	19.4147	237.263	138.528	6.56249	35.0742	26.1491	244.644	119.66	107.522	124.966	22.6005	99.0306	189.093	229.792	62.1575	42.5933	108.011	124.943	86.3798	93.2035	250.765	48.8204	165.823	269.284	36.3959	55.3524	109.457	48.6104	266.969	37.7004	426.702	0.305152	83.8323
TSC22D3	35.8957	20.2225	44.7386	33.4542	88.2077	39.9233	60.9938	13.3265	13.2307	30.1442	29.3447	78.7346	52.9467	20.7468	35.1669	118.224	20.4935	63.936	22.6905	10.6059	9.37767	38.4294	37.0342	24.6901	12.7114	27.2514	9.2718	4.34506	22.4091	33.3236	35.5065	22.7071	43.8129	55.9271	11.4423	32.621	41.3333	12.1299	34.0176	32.3296	68.991	33.0012	27.8202	16.1191	44.059	55.7118	30.5122	0.0906837	10.3663
FLOT1	47.3496	125.05	80.4496	60.3124	49.7022	76.6594	77.6988	126.934	15.2911	59.2758	54.2218	48.4144	27.8896	28.8198	45.8267	45.0146	59.1677	51.0912	46.815	44.7209	34.1177	64.8401	63.8204	52.1669	32.4856	66.98	32.7993	37.0803	113.703	27.319	88.6013	35.5152	109.022	34.2368	30.049	70.5399	59.8181	47.8302	102.127	49.6484	91.0977	33.4043	56.6131	78.9563	29.188	55.7692	46.3048	27.8861	52.7019
AP1S1	51.5143	20.1212	44.9196	34.4549	29.6087	33.1643	37.0988	31.1194	15.2938	23.4355	26.6344	37.1485	31.6649	18.4417	28.3338	21.9139	35.386	22.2592	35.0541	25.5617	38.3521	22.4236	25.0883	31.7001	28.8725	24.1216	42.051	75.1355	21.222	34.8033	11.1935	17.7576	27.7525	23.6523	44.7258	19.3917	22.5963	33.3921	31.3462	33.9078	22.06	27.0559	37.5783	70.7213	21.3487	16.2242	14.7861	44.8203	39.4013
SNRPD3	19.4931	20.018	25.9766	38.2192	32.3424	36.9125	35.9633	80.5483	22.936	22.0953	39.74	37.1569	31.4485	19.2556	35.6717	49.4809	66.72	19.2007	19.2815	60.6942	42.0496	26.9567	33.69	54.9046	25.9955	54.9705	51.4396	183.25	18.068	38.227	43.8154	27.2186	35.8004	43.6539	39.7563	27.0923	22.2016	38.6345	31.6568	33.5924	51.8415	27.394	27.3371	37.5125	67.8113	24.0303	16.4122	65.019	45.4524
SLC34A2	0.658146	0.642612	0.617995	1.21609	1.73979	4.09563	2.26022	0.593619	29.0227	2.67961	5.53397	1.17548	0.987237	2.86605	10.3674	1.5439	1.16425	1.22976	4.01892	0.991501	31.8175	1.38405	0.855229	21.1397	36.267	1.81663	4.08856	2.08407	0.593619	63.6681	0.951845	1.03731	0.942069	1.99284	26.4827	2.64338	1.20484	0.676833	1.94588	0.657664	1.39833	0.633576	25.631	1.08784	0.705894	30.6943	6.06995	8.58975	0.727523
ALDH18A1	26.906	19.0731	21.152	23.5175	31.5798	27.2916	35.2616	52.2008	25.7142	33.5689	38.1681	38.9311	29.6156	35.4936	36.9519	16.9218	37.7945	35.0376	26.4516	98.3625	28.8391	28.5683	28.2676	59.0805	36.2464	18.1268	23.7132	56.533	26.8534	198.634	30.5682	21.5387	19.2663	17.9122	32.8256	17.7389	28.1181	32.3373	16.0168	28.2144	23.8058	13.5025	35.283	46.6597	60.5207	17.9905	43.9028	39.3799	32.2115
SLC3A2	40.8825	37.5653	25.5894	35.7747	27.2374	20.7045	25.6376	78.066	26.7119	19.7959	22.7432	26.6139	31.3549	23.2122	17.9627	76.832	36.4531	24.3415	26.5395	13.552	51.42	17.0049	27.8179	33.4792	21.4746	38.7805	24.1305	32.1641	32.5956	23.7542	41.6657	38.2059	22.5053	28.8971	32.4821	25.6509	26.2816	33.3566	37.8918	22.4003	61.0866	19.7573	24.4378	58.8783	19.975	62.4813	24.3077	24.1928	24.2634
S100A10	20.7617	131.85	34.3745	119.839	93.8602	88.7953	94.9799	4.58906	6.55697	94.7473	69.541	37.4319	92.2267	108.755	94.4555	140.565	7.96085	99.7145	17.6981	10.9831	237.75	1.47442	103.707	82.2223	84.8181	84.1748	372.39	139.125	68.0033	276.579	112.048	90.8896	32.4931	96.2095	202.46	47.3873	137.377	287.765	103.563	177.375	45.4216	60.7775	84.5036	37.7787	56.7236	143.363	80.2916	133.093	217.142
C6orf62	56.1239	44.721	40.011	34.9287	31.5242	63.4984	57.2498	48.3475	35.5774	40.9237	38.1616	38.2502	30.7678	32.9953	32.7771	36.6546	52.0051	38.7567	41.0547	51.3811	35.7582	23.9479	37.0476	61.5763	50.7768	45.4048	56.6252	24.6234	53.7429	26.4981	67.8566	44.963	48.1142	53.7071	61.2423	39.4036	35.1529	23.1317	35.5974	22.0402	79.5227	22.1005	27.7834	75.4762	36.5979	40.7341	34.0358	43.9923	37.6964
EIF2S3	90.8691	38.1807	29.9446	42.9837	37.823	48.0797	71.0636	33.376	76.7663	47.0161	69.1707	84.0023	38.626	29.6674	44.7527	68.0414	46.7697	37.291	84.9963	85.9214	26.5186	59.3841	43.5076	54.0524	71.4912	39.7	76.9565	211.886	53.454	112.4	52.5727	38.6311	48.6258	85.6344	41.7041	38.1868	45.2245	52.309	46.0757	57.5764	42.5745	57.1298	120.39	57.7888	58.4434	33.5718	57.4486	212.85	51.3981
PRSS23	143.303	7.10371	16.3963	35.492	38.4705	22.9734	6.07057	7.2701	2.23753	18.5438	43.2408	7.45073	7.71484	36.476	20.6498	153.441	3.60386	86.9437	11.7377	2.01552	8.0353	131.175	14.8081	6.798	8.93176	48.3949	2.57947	8.29013	30.864	14.8235	14.1306	5.21732	12.3001	9.71427	11.449	23.8488	11.8468	2.17333	13.275	35.4844	2.9759	102.215	8.61424	4.19594	13.7876	4.45983	11.0884	2.11833	5.84536
SLC39A7	50.6892	65.5851	46.6202	62.2486	56.3711	58.9423	77.2504	177.562	33.4091	56.7621	59.1682	51.3492	73.9896	56.0129	57.4614	28.5207	30.0467	68.181	71.173	73.502	67.0511	64.8602	45.0242	49.4011	77.5338	59.9473	86.884	44.1106	29.5335	84.652	119.453	47.2369	53.0206	44.9056	64.2197	41.2412	40.7653	28.8253	64.1211	30.8986	81.0157	36.0637	36.8604	96.5883	88.1147	36.5664	60.5793	35.1145	98.1772
ASPN	1.27946	8.53582	16.1027	123.302	223.034	129.252	22.4053	-1.37024	-1.03943	49.7649	70.4657	29.8487	40.2055	472.475	319.146	22.8076	0.347448	190.118	130.3	0.493179	5.49194	4.24745	122.734	4.61078	6.14497	24.8228	-1.46217	35.2963	113.642	62.3794	3.33621	8.46499	16.7292	15.4055	57.0177	11.1789	104.952	8.76141	24.3752	103.095	8.11256	6.43616	38.2043	1.4407	25.0612	-0.0550105	115.05	-0.936099	2.77381
MGST1	0.555253	12.2967	50.221	28.6149	2.79795	5.81583	19.4938	23.3451	14.6257	5.11283	31.5051	6.91572	4.57605	14.1623	8.10573	28.3743	37.0045	20.2798	6.40406	19.7246	60.6763	2.15367	11.8905	17.4035	21.0297	21.089	20.4542	24.4331	2.07253	30.3338	41.179	36.6833	10.066	13.7246	18.4102	12.6194	8.176	8.59198	6.49263	16.7029	1.32926	15.2285	5.30816	36.5619	44.3739	11.0418	9.58656	22.0968	64.2908
PRDX6	28.7066	45.7687	102.943	53.3046	53.2058	67.4816	86.5076	115.605	49.5697	55.4524	83.7282	104.378	43.9726	37.3102	51.4054	91.1093	30.0317	89.9282	72.5177	66.1097	75.6062	56.5654	52.5176	78.1367	123.16	95.7497	98.211	69.0882	49.1396	88.8615	61.3302	68.1414	88.6875	65.2932	86.0123	47.6903	61.208	73.2366	67.9434	84.7306	87.8542	66.4403	85.7247	119.836	163.921	128.955	54.6095	206.388	33.9094
JUND	75.2671	138.485	119.386	98.8311	188.271	63.1857	48.5078	134.734	48.8797	52.4635	70.9493	109.656	56.7128	33.3439	54.5207	27.7865	33.6155	76.8966	32.8722	19.7566	58.2601	129.252	76.0715	527.426	67.5848	119.72	20.8688	188.862	65.9754	114.973	110.926	196.926	162.778	66.2652	16.9128	273.633	62.6515	96.219	329.806	215.592	71.5593	72.6562	193.382	51.7396	24.1743	215.35	38.9007	40.7158	69.5901
ACTL8	0.818667	0.761679	1.31526	2.30607	0.771352	0.775191	0.761679	0.761679	0.761679	0.784465	0.776564	0.808738	0.802054	0.761679	0.767938	0.761679	2.57595	0.940745	0.76861	45.6002	1.53404	0.77013	0.846311	7.80173	0.769827	0.761679	1.63783	0.761679	0.761679	1.67446	0.776142	0.919945	0.761679	0.796986	101.81	0.761679	0.930169	0.790641	0.788268	0.761679	0.771441	0.800458	0.761679	3.18846	3.27099	59.0132	0.832909	0.965231	0.761679
GANAB	223.526	105.334	93.3131	55.0514	65.1447	70.8894	55.6485	46.9189	99.4859	57.7909	64.2043	70.886	83.7716	70.7322	96.3434	115.035	98.6986	37.6832	153.256	84.2649	155.163	143.204	62.1069	58.2962	86.9751	75.6075	136.455	87.8849	61.3326	83.1904	88.403	74.8507	38.393	59.8005	46.5432	59.9244	56.5534	70.8137	43.9056	80.888	173.274	77.3296	83.9584	151.921	86.3198	87.0046	80.1459	103.552	114.006
TCEAL4	76.525	5.11202	65.5873	38.019	43.7356	51.4025	37.3613	81.599	18.6848	184.242	49.1559	48.349	32.8875	47.3708	55.3924	92.6284	14.9375	133.17	27.4449	10.3457	7.78955	41.9575	84.488	44.9316	21.7142	73.5777	26.098	39.2609	193.028	21.8769	60.016	37.8216	43.6666	48.952	33.4544	30.6288	44.4401	112.98	42.8975	105.367	435.75	33.7602	35.7718	20.6032	32.7453	27.08	41.6372	18.8931	29.1769
UAP1	11.2138	28.6138	12.2057	20.4789	17.59	22.0195	23.2688	58.8717	24.123	20.7489	30.065	44.8349	13.578	11.4877	28.0713	13.2467	23.5264	70.8372	41.674	31.5635	22.4808	31.2893	17.907	20.0869	54.4891	27.7461	51.9935	29.8236	14.2505	37.555	145.93	11.5081	24.1585	16.6454	55.0436	21.8509	12.9319	47.0173	11.7662	32.287	24.5002	8.33437	44.6609	31.0354	41.2988	20.8419	12.2558	55.2364	15.8287
MMP7	-0.420303	0.66235	23.0158	1.58025	20.4181	50.9132	19.4831	-2.10461	15.6687	21.0748	10.844	2.84056	6.95878	6.52999	0.363625	7.09693	15.0468	4.47855	8.4821	0.562836	292.342	2.44	6.10106	95.1718	651.55	2.85379	16.2925	31.6915	2.08191	1.14152	7.06539	1.12076	20.1049	33.4239	787.303	24.2516	23.4087	-1.51922	19.2276	0.245508	1.76428	-0.626341	16.9759	2.91067	4.41309	12.251	36.2605	172.619	0.530188
AKR7A3	11.0553	10.2492	20.3412	13.8894	13.0891	9.63421	25.4644	8.72479	1.01089	3.08341	20.6161	27.9696	73.8548	0.557934	1.18981	10.1442	1.15755	2.99554	12.6119	0.697247	0.996439	27.2274	30.2955	0.982832	0.714646	8.80201	0.631991	1.63399	38.3127	1.27415	39.7123	16.5801	10.6502	1.57561	1.0936	13.6935	16.0011	11.1547	21.5103	2.49091	2.69763	11.5645	8.92562	4.94012	6.73009	7.38547	42.676	0.810071	53.7286
EPHB3	26.4167	14.1293	9.33937	12.291	9.64275	16.0927	8.10277	5.67541	92.4778	10.2122	18.7281	6.07222	3.09474	16.7923	11.8516	8.20359	34.2719	11.5505	17.1125	236.987	16.5864	28.939	5.95758	44.9702	32.7352	9.34302	69.7628	67.9728	3.61778	15.1116	6.23315	2.62329	13.1814	7.13701	20.7437	7.45982	6.59824	10.5259	14.2421	7.13519	2.95729	14.1206	25.6809	8.82624	4.97051	12.7867	17.3027	111.873	42.4616
ITM2C	7.36071	38.0814	17.9077	22.6326	15.0393	27.9262	25.5798	11.7762	188.811	9.73903	14.4877	15.7058	7.9298	22.9266	24.1657	14.7846	67.5444	14.9035	16.4251	28.0773	45.7866	5.61921	14.8228	21.3033	58.3837	7.63653	77.7632	41.1453	9.7864	44.1664	43.591	7.37633	12.9289	41.207	29.0365	18.5828	20.7038	3.37947	58.8169	8.53444	5.94801	4.66457	20.4086	3.86366	10.7143	28.2379	30.3488	33.1216	12.6253
ATF4	60.0017	46.1009	76.4249	122.309	97.1979	124.721	125.255	277.798	101.496	52.5748	53.9094	79.0828	56.8255	35.3333	53.4305	34.3642	172.619	89.1051	52.4608	51.5199	269.186	58.9381	61.3957	120.313	97.4761	70.8216	124.104	330.014	80.354	162.288	207.933	102.527	114.822	104.662	109.938	84.1054	66.5669	88.1922	122.03	50.3446	31.3826	30.2416	80.8674	76.0914	95.3993	246.082	45.5676	85.2912	105.87
HLA-F	7.2128	19.3327	26.5088	11.7235	9.61862	17.374	36.1484	15.9884	3.84387	11.4831	4.75815	13.5475	5.2048	4.57848	16.3851	6.3532	1.97586	8.31126	11.8923	5.3281	9.21727	4.2532	6.44515	22.0435	68.226	3.42964	13.4201	5.84755	6.92931	9.57413	70.0668	11.2522	13.1532	41.3641	32.0979	22.5822	10.9254	8.33698	73.1203	7.73864	4.82096	4.19254	11.1244	20.0084	10.0932	3.84384	11.1794	12.5644	5.24961
IGFBP7	95.8982	111.253	178.783	183.088	137.2	240.257	175.226	30.3932	14.5983	230.821	106.778	156.607	109.582	105.539	93.41	171.835	24.0994	147.177	120.29	13.6589	80.2843	92.7504	149.713	246.539	93.1979	104.468	40.4648	146.906	140.555	173.586	138.894	98.8275	238.797	243.149	62.6299	356.694	215.74	67.1211	331.593	123.225	104.25	132.352	201.321	64.9323	142.574	15.3509	146.412	34.2714	54.5092
MKNK2	57.7335	32.5187	29.6348	54.1175	15.5704	43.8495	35.92	28.0185	21.2595	20.3798	37.1439	43.1485	43.3812	18.5212	37.1542	19.3125	5.42281	17.4541	23.1783	17.3488	26.7505	62.0299	34.431	17.3976	22.0286	15.7064	11.0928	7.80533	31.5279	43.9829	30.3514	32.8097	60.473	21.7782	15.6812	58.662	47.1201	42.6956	58.4747	36.4819	18.3166	27.2929	62.3174	19.2053	27.528	17.5903	23.6435	30.1196	40.3022
CLDN1	2.71227	1.16341	1.14563	4.98664	6.26625	7.8525	2.13105	3.51769	6.90463	11.4681	3.22566	2.85537	3.45709	11.3468	5.37833	2.53928	12.4228	10.9252	3.54753	1.18215	15.2769	2.34608	3.56962	12.8949	4.94154	1.94836	8.57649	5.38047	2.30278	6.24122	2.70502	4.36917	7.41909	1.37237	15.4296	3.80534	6.22666	7.23356	4.33808	10.8241	13.495	2.3129	19.6546	1.21131	1.97393	1.41773	5.02801	5.02356	1.09038
CYC1	34.1565	74.8068	87.0252	40.6844	53.9258	36.7095	44.9556	82.1389	23.2329	45.6109	29.3984	43.996	81.3158	13.2668	31.19	50.0293	91.8043	14.107	69.1795	8.75975	100.266	46.3149	69.5609	63.6185	76.9363	63.8915	119.994	22.6231	47.4926	27.4947	20.0296	42.7111	42.839	33.3574	83.9233	37.473	70.2399	52.6119	40.6612	32.9124	98.8052	65.4279	32.1488	110.639	34.8962	57.1087	31.6066	107.504	99.7359
RARA	33.3862	10.7567	117.941	23.3576	27.9141	21.8097	15.7444	40.7838	10.2415	23.55	25.3559	25.8149	13.6579	21.7324	10.282	14.6039	2.84205	191.924	42.0765	3.59502	3.80588	14.8815	26.3765	10.2649	9.05015	22.7775	4.5678	4.76959	26.6877	50.395	5.82802	15.6453	28.4509	18.531	4.5059	26.1175	28.522	30.162	17.843	20.9245	22.6568	52.2646	11.6096	16.6204	22.4782	20.0774	21.6696	9.5583	9.04548
REEP6	11.9528	12.2177	19.1411	49.7078	11.0476	30.2539	30.185	9.76989	2.80049	7.29908	37.3423	64.2451	102.872	15.4601	64.9358	7.36788	-1.02208	37.1926	14.2174	3.49335	-0.430034	21.2215	61.3292	4.9444	0.714993	0.976828	-0.329013	-0.986541	9.89653	38.0842	1.7931	47.6799	19.4896	3.60039	-0.363687	57.3474	72.7795	77.3114	27.3433	64.3374	12.5037	25.8375	18.754	10.8853	16.7452	6.42444	59.193	3.34405	7.86015
COL1A1	195.926	764.726	759.366	1814.62	1846.36	1087.05	1246.34	-39.7828	-1.25039	434.931	1004.13	383.387	692.698	4221.16	2784.05	260.659	45.1599	1252.02	1151.62	-3.4455	200.988	16.4479	1475.87	267.628	281.836	453.687	2.17939	314.933	841.09	1317.87	207.567	73.2309	341.824	460.47	475.914	580.817	1929.48	194.216	451.596	2414.68	201.081	244.514	594.995	156.104	717.078	-19.8474	2205.83	11.0256	468.473
MRPS30	51.2358	3.67482	32.489	12.5273	5.26598	4.40966	31.4541	43.8439	5.1076	44.3462	6.6201	6.36806	8.66457	4.09103	4.35205	7.73164	4.24018	3.76587	8.36532	7.7101	10.2011	8.59442	7.42011	3.04133	4.78286	24.2348	4.54877	7.38658	57.0291	3.39439	6.96539	5.02139	6.54226	4.74579	4.66396	5.46718	20.3795	27.7764	4.54958	13.9003	11.1335	52.8585	21.6575	5.60793	9.77862	4.87293	5.67138	14.0468	3.60911
PHGDH	6.40981	6.32285	1.18508	5.4618	5.24364	4.10481	3.68284	0.672232	36.0908	2.77694	13.2747	3.05391	0.949637	2.57754	20.405	3.08106	67.346	7.87556	3.04929	39.9984	62.5361	1.12247	1.9109	34.5508	11.2563	1.26731	32.0935	118.596	1.7629	21.2331	6.67534	3.5802	4.3954	15.024	13.303	7.85941	5.38277	16.4294	18.3822	1.10855	1.59543	6.26708	4.40104	3.01409	44.0051	32.4924	6.67828	29.8003	38.6659
SLC16A6	5.06947	30.3732	5.03087	14.067	8.83705	7.09237	2.19731	39.9457	1.83667	10.2095	6.737	4.21865	3.56387	2.67275	2.4692	17.9864	1.80032	138.986	30.2901	2.13304	1.55034	3.69712	4.24397	1.5963	2.1327	11.2367	1.61424	1.46319	8.8927	4.51018	6.55447	3.36442	7.23244	6.08597	1.75678	6.80594	2.15431	5.50569	2.16061	7.49713	8.1565	8.47761	11.0207	7.48405	1.85516	1.92094	5.00667	1.35365	1.68976
EIF4EBP1	16.7667	39.4239	197.063	13.9816	19.4513	16.0489	20.5824	122.599	20.8217	6.15599	20.2367	56.0482	20.5931	8.73275	26.0069	22.7368	310.698	21.2683	11.8814	53.0847	81.5652	11.7369	34.5834	94.4177	21.9552	14.1758	50.2671	135.437	13.3637	80.1808	63.8351	13.5441	18.0455	11.1918	111.538	12.3801	34.0412	38.0009	46.3307	24.2526	19.224	16.8804	35.1976	42.8962	50.0349	86.0026	93.4754	92.9894	213.896
ZNF703	49.0396	0.786994	210.074	83.8276	51.7603	69.2644	41.6417	244.772	-0.839621	43.1733	59.1844	39.1568	94.1478	10.8414	4.23862	129.49	18.1606	10.7777	15.1909	-0.696163	7.08167	11.5192	60.9605	7.6673	19.8572	100.118	5.09778	0.940758	271.09	15.9091	6.99884	22.4755	75.6691	4.82739	9.50568	38.1855	72.5023	92.6665	67.538	75.7793	106.364	128.628	44.2269	66.2727	16.7229	57.6107	102.709	-3.31134	31.9131
DUSP1	11.8563	22.3396	25.5392	50.3136	62.8017	8.18112	42.4586	112.485	47.786	132.037	25.4845	96.7733	38.2856	8.04781	52.5292	124.532	5.8129	65.9867	53.5302	5.80071	36.5401	74.6103	78.2566	90.0066	22.1893	64.4223	9.25295	6.17873	49.9423	89.2602	75.9511	65.784	358.217	53.6141	27.176	235.114	62.4495	105.386	144.936	14.7547	54.1132	65.2714	113.048	5.96958	38.6004	4.76794	141.872	3.93491	56.7252
WDR45B	25.4718	34.5566	39.912	42.3763	29.6	22.8671	36.5502	37.4144	23.1406	23.7996	21.7525	24.4085	23.5924	24.6931	19.7214	25.1063	22.1509	28.7961	13.0485	34.4894	42.2632	14.3539	26.1778	35.87	25.8443	33.032	24.9835	28.1051	19.8451	23.8544	15.9316	27.1578	24.5178	31.6044	45.1467	25.005	24.4006	20.1458	13.7814	19.8245	29.7973	20.8376	16.5465	43.7828	34.6507	29.1594	15.8525	15.4694	37.3433
KRT7	-7.7042	189.532	-8.33242	220.035	169.794	45.0479	174.963	1.81714	219.685	14.0124	88.2888	59.7891	466.23	116.522	196.648	21.6447	47.5214	93.7151	56.7236	38.7104	333.446	-5.04432	154.652	138.614	60.095	14.3252	115.325	94.514	45.3356	148.541	42.4403	151.426	38.5391	-5.8454	287.156	40.0505	177.405	65.3598	198.225	105.193	-7.4523	-6.76113	54.4101	105.523	86.5788	98.684	65.5244	93.6637	217.121
COL6A3	40.8102	44.6179	72.4246	107.094	143.428	73.5531	69.8376	-1.19181	-0.59915	52.4082	100.474	45.691	86.3602	208.125	150.482	56.7713	9.92196	89.9141	85.7835	8.34537	15.6576	8.73233	89.9224	12.628	30.9715	62.4662	8.09132	22.6297	92.0282	76.7271	15.5187	17.2509	26.6226	85.8211	34.238	62.0734	107.839	21.05	25.6741	75.8883	25.5763	31.6759	45.7213	14.139	58.8992	1.62049	183.507	2.23605	31.3095
TSPAN15	22.2429	51.9854	78.5788	42.976	52.3739	50.4342	53.0278	79.2186	2.774	63.4197	30.9767	57.0033	43.428	40.9994	36.0128	14.2421	2.61869	62.7539	15.9483	2.1163	8.95351	21.7241	62.9996	9.16838	8.51487	23.4465	12.5457	21.2618	24.9677	45.3217	51.0607	27.9722	17.0031	38.107	8.66983	52.0993	54.673	103.56	67.232	44.804	13.6919	21.4469	55.9901	44.0196	43.1299	17.533	22.74	9.48681	154.31
STARD10	85.4046	63.1587	57.1097	54.4255	29.5733	20.9873	48.6842	194.486	2.65168	71.1387	19.4355	53.2587	106.373	26.8083	16.0317	102.745	2.72193	49.7218	97.0526	5.47615	6.61558	937.605	52.205	11.8161	3.86283	78.7491	2.84834	1.57204	18.9339	55.121	98.7231	69.0425	166.569	59.4562	-0.0760336	39.2842	40.8841	36.687	94.6381	24.8756	32.8889	98.0445	20.4461	104.258	19.7112	36.5006	24.9398	10.5697	24.4485
LFNG	31.9416	10.6112	11.6523	27.1313	15.3803	30.0781	8.71983	28.2532	21.7654	9.57793	7.91815	20.3693	16.031	7.9783	9.33127	13.3536	9.0316	116.16	53.2315	1.28197	8.80928	67.5676	11.0793	3.12203	5.18093	34.8567	1.98075	2.49245	34.8643	31.4332	14.6439	4.5161	43.4355	8.19937	4.44156	16.6131	5.14159	10.7658	45.1945	6.12579	3.75368	31.6064	6.70113	12.5281	13.3621	33.3269	8.17193	5.05107	75.9301
SQLE	16.207	26.7355	24.1702	16.2059	10.1403	6.08599	6.11949	30.6819	4.52502	31.554	32.2939	15.6384	10.26	37.9609	15.0036	31.3455	44.0311	24.4482	15.8316	8.55369	23.986	26.1195	24.1292	8.92805	13.2857	53.0401	32.1712	37.4718	14.1447	46.9011	19.8738	125.209	6.17936	23.5278	15.1599	6.91451	8.70225	9.5305	2.47179	6.49012	95.873	49.3213	11.2199	70.4748	31.9392	8.40269	6.46121	12.7288	23.9869
CTSL	28.5032	25.4211	46.8072	15.9623	25.281	31.9361	51.8109	53.346	8.06592	54.6346	14.8255	16.4821	16.5487	21.7654	35.2223	25.4696	19.0496	22.2153	42.26	16.6686	25.5635	11.0449	22.8865	22.3764	51.4532	22.5472	30.9847	13.1868	25.5924	25.6315	39.7804	26.8017	29.573	62.0397	83.4168	32.9024	21.2942	18.3213	37.0995	20.3379	30.0643	27.6322	27.218	40.0748	44.5201	20.6409	41.0268	17.5291	25.0552
DDX17	64.6763	32.9601	31.089	52.6955	55.8419	70.9238	48.279	59.288	76.0955	41.2096	33.371	43.2646	43.767	28.5663	41.2097	13.6563	53.0708	38.3498	25.0688	31.5362	31.5774	28.6246	51.0922	24.1704	35.0572	33.8386	40.38	31.7235	34.9929	24.9576	37.5444	38.7488	56.4556	68.0601	30.4403	62.8956	30.3307	69.0559	21.0605	31.9955	30.4669	38.2627	45.0118	36.3439	32.6904	31.7163	23.515	24.2907	29.5795
MMP1	0.216476	2.99618	16.8995	5.29542	0.678446	1.45384	14.6971	0.911924	-0.025934	4.5694	0.643465	0.000584902	1.71749	0.186086	3.44884	5.46935	0.668347	3.06545	4.85941	1.30072	7.56581	0.306596	0.866907	0.194525	31.2443	1.27208	13.2277	4.28043	4.89301	0.943918	8.15397	6.74353	0.0982867	1.16498	22.6167	0.255366	0.804523	0.241426	0.114722	2.70553	3.12058	0.0498264	0.193567	4.52716	8.27681	0.302758	15.9246	14.7096	2.35477
STAT1	10.9011	45.8558	22.0561	23.4624	45.4606	29.6693	120.299	18.4797	12.8584	64.164	18.6398	27.9435	32.3741	15.55	93.4669	27.0242	19.04	17.7995	42.0806	53.6201	26.959	18.2666	14.8636	26.3497	133.893	22.5326	27.2419	13.8028	13.1794	21.8959	137.457	41.0257	12.5444	212.388	91.5528	47.6846	13.0757	12.2682	43.4699	28.3655	20.6193	5.19548	20.292	104.68	57.0954	4.01463	25.6667	78.6053	17.766
SERPINB5	1.87042	1.24648	28.0671	3.27335	2.66051	4.03712	1.86565	1.15413	27.2166	6.70522	4.65491	4.09636	1.64235	3.60131	2.13129	5.32618	3.56373	1.87876	2.68721	11.7059	27.6258	3.28435	2.76282	1.81574	2.07154	1.70692	47.439	38.0745	2.42173	12.6954	1.79884	1.45961	1.90895	1.8203	19.9952	3.94864	4.7811	1.27213	2.76277	1.33971	4.1072	1.26401	6.05033	1.21081	1.59392	5.90212	3.80698	4.55633	1.0898
DPP7	64.103	60.6505	94.5956	44.668	51.3537	54.3427	39.8921	63.3421	11.928	37.2138	31.8348	29.6623	40.7175	20.1205	22.1088	26.8087	25.64	19.4645	27.7452	7.02976	29.2974	72.8586	27.723	20.3517	22.5539	19.9222	25.7886	59.5359	27.7518	47.8732	44.2762	53.6424	65.8407	26.3283	7.44345	69.0273	42.2545	53.1037	83.0064	51.8535	34.2684	39.0107	47.6727	13.2713	17.621	5.79813	52.3272	46.3867	17.1341
LCP1	5.0653	20.0757	39.0522	14.5071	16.16	24.3965	35.7146	5.4706	1.57109	20.6376	13.7556	29.2634	14.9459	38.7974	24.7703	10.3154	2.11291	26.8998	26.0939	157.357	66.804	22.0436	11.3263	17.6735	90.23	13.5352	49.6586	46.3155	11.8704	4.72028	22.8319	16.7627	9.93196	113.649	30.6298	41.5815	9.7872	9.83651	63.6521	42.8574	9.98627	17.3814	15.927	14.3316	28.7202	2.95472	22.089	15.795	23.2327
FSCN1	7.33535	18.7598	21.8009	20.0349	19.9716	21.157	21.4413	3.79913	25.3872	13.8092	12.8644	8.89561	9.61639	24.7442	17.0032	6.40921	29.4056	16.6056	11.5582	10.2061	44.7647	6.91828	13.2045	25.4561	44.0036	9.95625	14.5099	92.3128	10.8883	15.0136	7.50925	5.41833	13.2102	19.8848	40.4196	32.913	17.5294	7.51942	38.8361	17.2972	8.63546	6.47168	12.2988	8.80772	10.5344	3.73264	25.4893	84.5869	8.73589
SPDEF	117.04	245.829	82.6289	136.932	102.415	80.8788	120.124	401.624	18.7666	106.246	51.618	157.314	179.301	83.447	88.1525	43.501	3.35536	172.393	109.52	179.997	-5.95212	270.279	112.148	11.5385	-0.225416	105.831	-4.0484	-6.50978	81.0491	69.6329	113.482	75.4062	89.2097	26.6598	-8.47621	76.0112	91.9676	47.4954	159.342	98.165	122.617	53.7288	61.1398	111.532	71.6384	72.3589	61.0955	-8.34621	184.6
BYSL	14.1054	9.38619	12.6261	10.2291	11.252	9.95466	8.84307	23.2322	13.0897	10.045	10.5701	13.0068	7.98562	6.07722	7.51746	7.24462	20.6465	7.03675	9.08342	25.7336	15.2475	9.02838	9.43954	9.99252	13.9679	13.3222	11.1965	36.5061	9.80584	6.33467	12.9941	8.98179	14.2355	9.06547	21.7943	9.03934	9.13414	4.79111	8.13146	5.94332	19.3036	7.27082	6.5209	17.848	19.1549	14.3471	7.7385	17.8425	15.3227
SRRM2	69.5549	46.0409	42.1992	41.8626	48.3634	40.5756	34.333	32.1325	68.5989	36.408	48.4453	45.0173	60.7526	28.2659	41.7475	26.8979	25.7894	21.6053	37.2233	34.311	32.5068	27.8713	73.2309	22.5974	19.9284	34.8126	33.0885	16.0304	52.9402	14.4769	26.8156	39.4671	33.5907	43.3271	49.4594	81.896	46.4903	51.0029	20.9685	22.4831	24.6641	57.3171	29.2277	41.8948	39.7664	21.6586	29.8821	22.5005	37.6395
UQCRFS1	13.5221	12.4076	11.2416	12.1845	15.2538	12.9132	19.0018	28.2036	13.7476	13.3745	13.3369	17.8737	14.0461	10.7607	12.1454	13.2041	19.8997	10.5309	16.49	5.32668	18.4056	10.0907	13.4761	10.4735	20.6716	12.8772	24.3332	44.1044	10.4946	17.3173	16.6381	12.0378	12.2891	17.2297	114.548	12.7018	12.0243	9.8019	16.452	16.2326	26.2629	12.3352	16.3769	10.7311	17.4421	8.72094	11.822	15.0294	9.3504
MAGED1	45.6753	37.5904	46.9352	52.1949	38.5262	46.3656	44.6617	30.1684	42.744	51.4897	60.2006	23.3988	9.31768	53.8545	39.1103	26.5137	24.4141	84.7522	20.1192	70.285	32.4286	47.1598	23.3158	52.0793	59.363	45.815	56.6803	30.0007	18.9518	90.3794	95.5657	13.1845	28.3817	26.0029	32.6926	24.7199	25.205	25.5258	41.2307	43.3631	11.8127	45.895	50.5256	66.0951	46.2215	46.3177	57.2162	62.5513	46.1593
PFN1	159.709	260.567	290.126	198.668	153.321	213.052	328.19	531.206	92.7046	131.146	124.625	178.825	208.786	108.817	145.145	123.784	167.189	220.275	377.263	210.974	289.963	124.295	200.727	388.732	440.769	136.289	537.968	195.356	164.67	236.367	341.541	178.565	179.009	254.258	423.5	187.111	258.519	315.772	586.578	317.463	388.69	155.321	146.553	223.128	188.158	269.929	271.774	390.995	205.414
ACKR1	2.0197	4.74697	5.0278	25.3195	3.68214	20.499	28.8834	0.720748	2.43555	19.7452	13.9584	20.275	9.4907	1.11836	1.76365	25.3851	0.976208	2.90952	3.96188	1.81464	5.29452	6.32225	4.15811	4.01283	11.0922	3.04039	2.36721	0.717067	4.49022	2.4583	9.35546	7.05385	40.8528	22.0128	1.37866	123.57	29.7241	5.23334	125.797	1.20814	3.39098	22.7027	21.3486	3.51168	0.650424	0.600277	16.9278	1.1182	0.834657
GLYATL2	0.556638	0.129468	0.336475	4.33171	2.99182	0.661054	0.771596	0.638358	33.8331	4.41924	0.795628	1.56734	0.282304	4.84765	26.1008	0.808328	5.03473	0.897977	12.6172	12.0351	20.3476	0.047071	1.13556	10.9055	28.5273	0.210505	40.2351	0.382902	1.93876	145.072	0.0482168	0.396045	2.60347	0.120479	4.63985	2.11403	6.39599	2.89315	3.71097	1.85558	0.419485	0.648301	11.2852	5.6428	0.102642	78.7169	1.25756	2.79556	29.1247
IFI44	2.99113	8.39391	5.17721	7.62526	17.7702	8.59886	19.0113	6.47398	5.02191	30.1213	3.45535	4.05518	5.26115	3.24919	17.7377	4.87727	4.09483	6.96433	4.74301	21.0272	6.96518	3.1019	5.40954	23.5321	30.7128	5.47775	7.59392	12.4575	4.6868	3.54816	51.2756	24.4265	6.50006	58.0709	37.4598	26.5492	5.7894	7.92678	16.3945	5.8494	4.22093	1.89016	8.28955	40.4654	13.694	0.973793	5.60545	25.1966	4.26239
FCGRT	18.7496	24.8275	38.2594	15.4936	26.2002	32.3485	60.1857	74.7123	36.7046	27.7877	24.9932	24.3944	32.268	21.6574	18.5373	69.0794	5.27175	17.3171	9.91187	15.7519	11.9527	69.8465	24.3841	6.15098	21.9708	24.6108	10.2294	18.5307	24.7794	14.9308	21.1205	45.6922	48.7886	26.6749	9.76288	52.0293	28.4821	16.6992	62.4084	29.8106	97.0237	18.8768	18.7922	69.7162	9.49356	33.8683	30.2512	8.06424	9.28026
SERPINA5	32.3433	-0.0215273	15.338	4.49069	7.47405	14.0954	0.449095	0.291273	-0.195634	51.6724	76.0384	10.3227	4.92298	2.19997	3.56986	86.9864	-0.27669	10.1742	31.5868	1.04034	0.120629	124.998	16.7047	0.172718	1.08014	63.0664	-0.227223	-0.299284	11.708	4.24071	7.62027	15.7686	7.19939	0.81424	-0.274139	2.5017	4.14841	42.6715	25.2159	15.7648	68.1679	14.9177	4.60053	26.1561	1.1508	0.273153	0.815411	4.07851	-0.222808
KRT6B	-0.374886	0.546049	-0.381525	9.07929	10.1973	4.72061	1.10161	-0.381525	3.34069	15.4332	2.61089	6.2888	1.83126	5.63501	-0.126275	9.09224	1.4093	5.79379	2.04918	3.58154	177.399	0.452478	1.61322	5.96477	3.32636	0.308379	1.21157	59.0801	-0.381525	-0.23264	0.786206	-0.180742	2.89245	1.36057	49.1891	9.36262	8.94141	0.197175	16.8723	-0.282676	17.6439	0.0612469	10.3944	0.239714	2.80042	8.79262	2.20359	266.683	-0.232572
AGTR1	38.8204	1.19253	1.19155	8.5448	1.91072	1.93452	2.80965	1.06682	1.14097	9.12425	2.58007	1.60375	1.42201	2.37957	2.02294	3.06876	1.02863	1.50075	1.91067	1.07995	1.98568	1.6456	1.8142	1.04532	1.29497	3.15395	1.04393	1.05871	45.2875	1.58046	1.10236	1.5338	9.16433	1.56111	1.26062	20.3667	2.29174	120.232	1.65836	42.7856	1.40691	1.59197	1.55913	1.25022	1.33635	1.00427	3.23477	1.05751	5.97679
AP2M1	70.7802	92.6538	83.0909	74.175	61.9712	71.1884	96.1167	69.5847	39.0056	47.1828	50.7072	53.851	51.7136	93.9067	97.6281	42.8737	39.7928	56.9203	54.5306	94.7527	100.258	82.1582	46.9526	98.2395	51.6074	50.8312	72.4011	132.46	60.7671	51.2099	58.7405	39.1458	65.2173	39.6341	80.3898	48.5427	68.2759	57.5301	67.7613	63.7272	37.6746	46.9365	67.1135	58.8695	56.327	42.4242	66.3363	146.453	55.2437
SPR	37.4642	41.9037	46.1493	24.3144	16.4706	21.4184	25.7734	46.7556	1.59186	49.529	23.7374	22.8764	40.3538	19.3457	15.7089	24.8096	5.98836	16.9984	43.9362	6.64019	12.0146	30.2472	50.3763	19.5648	19.0622	69.692	20.0671	13.5586	33.2081	17.1939	24.4027	47.9638	35.053	20.2176	18.6208	30.4682	31.2428	104.194	26.561	48.8971	31.5693	43.3569	19.0093	49.7159	43.2142	14.7845	16.6479	18.6601	19.9934
SPARC	149.231	326.647	416.707	933.112	1115.38	1011.15	665.249	-4.57064	760.527	491.255	737.423	369.84	432.337	2261.16	1774.72	380.481	73.8945	841.442	828.167	6.61298	198.512	143.002	826.506	338.202	214.34	432.241	29.7985	291.312	883.004	668.444	230.022	136.337	380.741	314.413	476.615	359.134	937.046	140.358	369.399	1150.58	267.998	244.406	607.977	181.519	543.709	8.69581	1210.8	67.8697	223.928
ELOVL5	112.77	44.4718	70.065	62.432	70.0309	100.472	31.9436	57.6547	3.83848	154.432	85.1416	77.4796	80.5878	311.665	41.2839	141.192	13.8728	124.5	15.0065	16.9577	12.4396	294.169	92.8139	0.199127	12.4229	57.7672	6.27558	3.23112	61.9674	57.0203	57.4835	33.7775	39.1816	80.8773	3.83078	50.1921	54.8546	92.1559	7.61868	295.624	43.0466	47.5375	92.9854	25.8246	51.1912	-0.199597	38.4358	6.71445	8.09275
TSTD1	30.1966	58.2963	52.8881	96.8803	49.3834	67.844	62.0264	111.736	13.1168	35.9111	76.8673	55.8192	47.8041	21.4058	34.3033	32.443	10.037	66.8634	17.4798	10.1973	24.658	84.1551	48.4819	21.9586	18.3065	83.3682	34.4795	106.882	30.9626	39.3187	171.05	23.4883	78.7201	14.1596	24.2908	56.7928	40.4765	195.461	84.8052	62.8324	30.9428	34.2948	54.2911	39.6709	35.3668	4.43151	29.272	21.526	18.8446
CYP1B1	3.84562	7.61304	6.59392	12.2487	7.78063	11.1231	6.01665	1.4236	1.62247	13.0015	15.9421	10.8031	10.9691	19.7522	13.3522	21.9814	2.61284	8.87025	8.10503	5.04355	11.3866	4.28749	10.1045	8.1528	69.3543	6.14993	3.89028	3.50915	5.73245	5.94326	3.9331	5.61725	6.79645	35.8259	12.2025	15.29	15.5401	1.39404	8.12486	1.22337	5.70786	9.91444	4.19669	2.42357	99.6319	1.96077	16.6739	32.0989	1.24496
VAV3	27.8676	6.64151	29.8663	18.0121	11.4939	44.5565	24.5674	15.4878	6.82092	17.8232	26.2721	42.0721	37.4218	13.6274	24.6421	12.3925	1.58007	8.73828	19.0483	1.70995	2.66906	0.726312	59.6681	7.44723	7.40306	7.7666	1.7503	3.85835	51.8755	17.1476	24.1475	7.04093	11.7486	9.90577	0.921753	14.3357	34.4059	27.1831	10.3556	17.3583	17.5777	13.0294	58.5331	21.5763	11.3092	5.32086	19.5287	3.26778	21.4652
COL1A2	102.741	366.068	348.262	872.472	1191.28	615.132	663.745	-30.9836	37.1988	313.643	667.167	232.608	444.508	2747	1797.55	188.736	35.4985	821.61	743.136	-1.59368	109.813	24.3619	809.387	112.832	132.257	296.053	4.76226	151.927	589.969	597.912	117.849	41.1459	188.672	310.389	300.601	261.307	791.06	80.5384	219.453	1144.05	178.573	122.958	384.407	93.3123	474.838	-17.3337	1265.97	-8.29619	222.01
PARD6B	5.37807	4.14159	3.46094	3.58449	4.41407	12.3253	4.40116	9.12061	2.96	12.466	6.56246	10.3326	8.27703	2.0167	3.63006	11.292	4.32173	3.33205	8.85838	2.25446	4.21672	6.92636	12.1635	2.34283	2.78101	34.9655	3.75626	2.53186	20.364	1.90118	3.36152	20.2842	5.99435	8.33629	9.44851	3.4969	3.83416	10.4771	2.82363	10.6219	8.24144	18.3963	10.3321	31.3455	1.91205	2.17392	4.46297	3.3243	2.22459
CRIP2	27.0354	88.561	52.9122	138.29	20.1882	117.204	45.5171	36.3625	14.8628	20.3748	28.1505	52.2891	49.1077	21.5544	41.6667	11.9427	14.5933	28.0173	15.728	21.7648	15.1626	3.4785	35.604	46.2755	18.6101	25.4963	11.4239	3.36216	21.089	54.2884	3.23977	26.4339	71.3367	14.7008	15.046	47.1146	72.4246	56.7089	97.4426	61.0995	17.4754	24.0084	48.589	40.2206	20.9667	20.2709	19.6877	19.756	16.3447
MRPL14	36.4158	42.8147	36.7237	41.2213	29.9641	36.2658	36.2952	93.9599	15.6666	33.1104	33.5484	38.292	18.8564	17.3022	25.0555	18.364	27.0384	23.2111	45.2664	55.331	26.7077	27.0525	38.0003	75.108	38.5349	44.2922	70.9328	95.327	42.9504	24.5868	116.2	61.6495	40.1233	23.721	64.8623	31.2305	37.1702	19.8626	60.8616	31.7839	115.523	26.412	19.5303	61.099	41.9221	52.212	24.8546	48.8852	40.9034
SLC9A3R2	26.6654	23.1088	18.0778	28.2351	15.6979	23.2178	18.681	33.4847	7.79552	19.7126	16.054	48.8149	100.224	8.60351	18.3496	8.82982	2.45196	37.8308	34.2729	4.05394	8.84825	20.3192	65.2468	12.2251	13.1228	16.6961	3.97726	6.4581	25.8078	20.8199	44.8231	19.6031	38.7701	8.64929	12.5157	40.9657	76.8586	28.3733	90.7634	17.6592	11.1166	21.6773	25.1811	35.987	24.3359	20.675	29.4927	5.07634	16.0261
SEMA3C	17.5129	10.3429	10.9448	25.7963	28.3442	17.0943	9.71049	10.2214	28.2699	25.8321	51.045	36.4971	27.6876	23.2699	39.0768	17.9795	0.844185	11.7884	14.9837	0.423193	5.65253	32.1346	25.9443	2.61271	4.19475	46.8048	1.64977	0.0510791	12.6043	10.4307	12.0314	6.41456	5.57374	13.8528	3.19321	10.201	15.1165	15.2982	5.48266	17.7749	40.2345	37.0515	54.6615	14.1712	15.9014	1.53802	26.1154	5.42964	6.13138
CDKN1B	51.4014	21.8163	12.3231	41.7744	29.8541	24.0852	32.2823	25.7865	13.9722	65.2195	35.8392	22.5118	21.0501	17.5401	21.5269	43.2532	111.62	47.5	39.2323	35.4754	71.2904	50.919	22.554	12.3667	24.0551	9.22358	36.7535	30.6094	68.0572	14.7177	14.4271	35.5132	85.4046	44.0969	25.2998	43.706	20.6447	24.7971	31.0495	22.0959	64.5408	50.6088	35.9128	18.736	9.23784	17.253	19.7847	10.7391	0.537552
AQP5	0.364856	0.264506	0.272545	0.408281	2.21057	0.759362	1.03802	0.306069	41.3785	1.15242	0.605094	0.401013	0.268247	0.43624	2.34788	0.354234	3.99921	3.15749	0.402887	253.159	1.61436	0.344106	0.277371	52.9341	1.6926	0.453414	18.536	107.756	0.282973	162.729	0.273722	0.43175	0.515425	0.304599	0.32555	0.851651	0.96907	7.66738	5.20632	1.01038	0.271579	0.413144	0.999544	0.545213	0.308254	12.5713	4.88622	3.04143	0.297389
CCDC167	22.6106	26.0497	20.565	14.0793	15.2748	19.7081	19.0375	66.3219	8.1544	14.9971	19.8446	16.2786	16.4451	6.16704	18.2232	9.06171	33.0842	14.7553	16.2647	38.8588	20.0787	17.1317	17.3353	26.5571	56.9809	36.7665	39.3487	54.1453	19.3254	14.4484	46.131	18.6045	23.6369	21.4945	3.2874	13.3409	23.0332	15.686	38.3244	16.2075	58.14	10.3672	10.4008	29.7981	35.2788	24.6897	17.9959	28.3159	33.8067
SNRNP70	54.4303	49.4796	68.9828	52.2538	65.6991	57.6331	48.6197	39.114	26.2465	21.5834	23.3872	36.865	25.9266	12.1577	19.7064	14.7228	30.9101	19.1914	21.9129	19.9108	24.687	12.8581	36.3523	32.2502	26.5992	20.1575	25.9935	26.6924	24.1047	20.2193	22.4681	29.633	62.6787	32.0331	26.4471	52.8248	24.3361	43.2575	66.5037	12.3817	19.9096	28.7014	18.384	31.1801	20.0038	26.7318	18.0249	25.9055	18.2304
MMP2	9.45943	105.872	52.0532	136.147	278.467	199.202	334.042	-2.54149	53.2455	72.6886	106.993	65.9662	117.16	313.605	379.242	40.9545	3.18413	128.353	136.025	3.20041	28.54	16.4669	225.331	10.0835	157.979	33.1569	14.8003	24.8294	85.7631	106.357	22.9913	19.4589	58.1253	75.2028	63.3549	130.634	187.394	19.6683	107.964	126.144	29.5202	25.0473	107.099	20.956	79.6233	-1.43013	199.158	9.19507	31.354
FKBP1A	90.7395	48.4599	82.9254	62.866	41.0752	74.8872	65.3801	25.2741	40.6468	64.6733	44.2322	85.7417	39.0524	40.5385	62.5142	81.9774	53.2447	44.0905	56.3742	45.8911	87.2972	76.0671	43.2577	121.728	101.732	61.9936	70.0619	93.8508	58.1594	69.2487	62.9435	65.3535	74.4365	106.942	59.566	80.6924	49.2997	45.1587	104.921	83.6676	54.6857	75.7504	61.6799	73.4481	89.4668	59.8115	58.101	86.7996	78.792
TSPAN1	98.814	17.0859	24.698	38.9817	9.10947	23.1822	66.4965	41.6429	-1.75531	11.545	4.38938	99.6655	11.0884	30.0994	35.1725	0.325908	-1.8303	18.9347	6.19964	-2.60603	0.904484	19.6651	17.06	-2.45837	-1.45232	68.6916	-2.16591	-2.63235	14.6874	166.755	78.0434	24.2406	5.45593	10.4466	-1.95322	66.8802	15.9864	19.9107	125.625	41.6311	37.0429	2.10314	90.9842	45.5034	12.8537	-0.226213	2.12155	-1.03877	4.337
MRPS35	26.141	22.542	23.7484	19.9146	29.3873	27.5334	34.9806	59.5624	22.6814	27.9333	28.3824	48.272	24.8881	18.861	11.2962	20.9383	169.377	27.2429	36.7053	59.2931	103.846	32.7092	31.0704	19.7299	27.5046	31.0893	50.4587	68.6551	22.6346	25.8591	34.6097	17.6735	28.2225	24.7999	31.9358	17.024	23.7368	29.0929	13.9656	36.9728	63.0119	39.4087	33.731	24.8629	46.9444	14.8524	23.1153	24.5287	28.1105
CXCL9	-1.17005	190.413	53.3586	6.66127	4.19865	48.6894	147.214	-0.880503	-1.95384	12.9565	6.93107	60.2482	2.46453	1.28374	69.942	2.43704	-0.028605	-1.27886	44.9784	22.0314	7.40886	1.94164	2.94753	16.6243	265.501	-0.0873665	79.0828	0.330184	1.0665	1.91996	96.4842	21.508	10.767	304.318	137.01	43.1956	2.68021	-0.528352	74.4929	-0.895583	1.32586	1.75269	13.2627	35.3766	54.9441	-1.97763	38.4561	20.8745	2.96664
SMOC2	8.34902	10.8884	9.5702	16.927	37.6347	24.1468	9.2465	22.2808	40.9712	25.9777	13.5592	23.3959	78.308	48.1679	23.7478	22.3049	4.29238	30.9462	12.4955	0.932365	9.98578	24.1984	32.1241	4.30229	6.46059	4.27779	4.73479	4.97279	8.865	11.8135	6.27609	21.3965	25.177	14.3201	11.5552	31.5992	39.7339	24.4528	20.6972	24.9809	7.4572	9.0288	42.0924	3.1638	13.339	2.29658	17.5724	2.81223	14.2907
ARPC1B	27.1311	34.81	60.5309	25.1615	21.761	34.0969	36.6011	19.1873	3.41753	19.2218	16.3961	19.5452	29.5856	29.6575	33.6746	20.3976	6.12021	45.147	50.1743	2.50893	19.6212	17.7862	27.2105	32.5517	38.5412	12.0956	13.841	13.5907	13.7388	48.9983	15.9417	22.5498	27.838	40.0527	22.535	40.1075	31.8651	30.1468	81.8013	26.3848	13.8101	23.6053	33.811	44.5623	42.9794	27.0838	25.5459	64.8583	5.09508
AMFR	30.833	19.1238	21.2947	21.5687	23.4105	23.0647	11.332	67.5584	15.2948	22.395	29.8323	24.9487	33.0331	16.0925	16.7143	99.1599	6.9902	13.282	18.2529	6.23963	8.0891	37.4278	28.6768	9.10529	26.98	55.2585	22.6976	9.06195	49.7906	30.9761	37.3818	45.452	16.9388	72.9409	6.40778	19.0072	18.6212	16.0055	14.7831	31.6062	26.3625	50.8168	41.1022	39.0728	20.9715	18.1808	17.3741	11.1748	29.8753
CAMK2N1	57.5296	31.4784	31.6817	33.538	25.7111	64.4373	44.9472	56.8794	0.511457	18.6899	32.4578	57.4335	28.869	25.7167	6.74932	27.0337	63.9022	16.4082	32.9069	0.0491637	2.72238	2.70573	44.1981	1.45848	4.15182	28.5698	15.8647	35.1699	31.6179	32.9233	3.99759	46.8624	39.9666	37.2781	7.22827	36.2068	35.6137	16.8417	39.5664	6.86735	50.0129	151.753	19.7763	5.33795	22.0496	8.27503	23.2682	2.71809	49.9631
FLNB	38.6826	10.1789	30.1013	27.6777	60.5232	45.4511	16.8306	21.9756	42.9937	44.9394	72.2552	37.3974	116.395	16.8907	29.4367	76.3761	13.4281	28.7139	39.9595	78.7931	32.1526	75.3012	65.0947	9.34094	13.1088	53.4391	19.6244	12.236	50.5427	18.1458	16.4996	30.6522	34.4986	13.529	29.2118	32.2375	50.576	18.8251	20.3846	32.525	24.4291	84.0345	43.4593	37.8966	13.7468	29.1265	13.9961	15.2695	9.4096
ELOVL2	10.7767	0.961389	10.1274	12.4332	9.85011	5.77029	1.19914	3.89916	0.819421	4.59555	31.5537	0.910102	27.1031	0.791933	1.10041	26.7855	22.2508	2.97455	4.79363	3.61957	2.85852	19.1219	39.3476	0.768138	0.676044	25.4235	0.9995	2.12384	8.98153	0.666192	2.1517	12.9734	2.48937	0.910222	0.788534	1.80121	13.0611	3.44281	3.26199	2.30878	0.758557	20.0829	0.904131	66.6159	0.792375	0.630568	5.4945	1.29263	0.738586
KCNJ3	99.7426	0.810849	27.2897	0.398693	0.324487	0.408943	0.596124	28.5722	0.327968	0.438988	1.20015	0.376395	0.330425	0.454117	4.37284	1.08061	0.422429	0.329189	2.84492	0.356479	0.446193	0.660086	0.424063	0.337317	0.411364	142.302	0.329768	0.332573	1.97195	0.335674	0.329804	3.12844	38.2077	10.2717	0.324487	9.11044	0.338783	44.1179	0.370109	7.72595	4.37695	1.13721	0.441381	10.8905	4.11615	0.338675	0.736978	0.324487	21.2393
NDUFB9	19.1994	57.7322	45.5324	29.1888	40.2306	31.8842	39.7807	79.3817	22.857	33.0297	38.0916	39.5996	61.9076	35.6234	30.0672	33.9568	81.1988	22.3322	29.2094	14.0147	59.2352	24.4428	89.9326	62.1337	113.702	65.3017	80.1543	112.784	47.483	28.3301	53.9641	621.055	36.4525	25.4839	45.132	25.5808	63.6929	47.7022	47.8126	39.2098	84.5182	60.1343	27.4268	60.0977	42.8876	72.3422	28.1709	65.8174	100.481
COL3A1	145.785	404.763	402.636	1153.32	1534.62	916.449	949.818	-51.489	185.974	417.804	1164.74	553.231	594.299	3905.48	2875.32	351.884	52.514	1114.24	1203.63	14.3966	215.488	43.3997	948.904	126.037	223.693	380.172	24.4573	175.862	831.683	853.736	94.6414	56.39	318.27	541.173	414.656	403.695	975.28	62.0746	281.281	1276.39	253.652	195.608	800.342	135.76	647.824	-39.0408	1686.39	-20.7573	276.348
ANXA1	3.48778	12.2452	24.4193	23.3142	29.3847	24.354	22.4426	4.15568	53.4619	25.0258	21.4878	18.6399	12.6431	31.9729	24.6546	21.52	276.513	23.389	16.8911	17.2304	115.137	7.17385	20.0765	46.9916	25.3077	11.2438	23.3424	17.9708	19.2876	35.5106	41.2319	17.8805	23.7803	24.4541	43.6861	40.1329	31.2945	13.1347	38.282	15.2616	20.402	10.2241	46.1137	5.7509	16.6719	3.73334	34.7489	97.0571	3.94445
PSMB5	35.7392	63.2307	91.9353	42.5508	39.7019	44.4497	54.8622	77.8521	34.6075	39.7	49.271	59.9255	40.6405	34.082	46.829	45.5208	28.903	39.2217	63.039	100.144	40.9041	43.5354	34.6523	70.055	64.3708	55.6143	47.546	68.1483	43.456	70.2676	81.9058	52.531	45.4156	57.1332	74.7221	35.8549	44.5319	48.7904	48.2275	42.783	61.5517	32.7324	36.4502	156.572	70.6892	105.135	51.437	59.3726	66.2632
MSLN	0.596764	0.294278	0.403452	0.289803	0.213236	0.876748	0.305802	0.316192	3.12746	0.348929	0.261483	0.31822	0.388522	1.70946	0.278183	0.485593	0.197709	0.442667	0.211413	0.233649	84.2103	0.267612	0.434686	51.028	12.4271	0.222012	4.63969	0.613934	0.243469	0.229509	0.223294	0.287975	0.341283	0.408645	8.92135	0.638191	0.482791	0.473301	0.63439	0.350239	0.282388	0.298018	0.257459	0.229337	0.263589	0.294686	0.347982	11.7936	0.23025
POLR2K	17.1663	18.5362	46.993	16.1439	24.9652	15.6299	19.8077	46.4371	11.8603	27.7988	19.8076	23.1431	39.8956	16.6823	16.7075	34.331	81.3598	15.6152	22.4171	25.9399	37.6484	26.0165	47.4038	22.7969	40.9337	41.5731	41.9072	127.775	29.9263	16.9528	25.2893	37.4152	22.3584	19.8204	33.3554	15.0412	27.3342	27.3317	19.3682	26.3365	59.4787	27.8537	27.8417	42.3926	27.7479	14.202	22.564	28.0054	46.0894
KRT23	4.75088	1.84995	-0.460651	4.47393	20.906	5.20731	27.8365	2.50795	129.581	3.102	3.24402	14.2784	52.3688	4.5476	7.28852	11.181	1.39408	2.76041	3.66171	0.122189	19.3957	0.516797	51.1919	67.305	31.097	0.692611	129.462	57.5146	-0.229321	1.08067	0.68818	1.46081	0.580601	-0.0263153	68.5818	7.77851	34.7463	1.89267	7.67932	5.16897	0.0127741	97.8854	32.7657	0.0532099	-0.212099	17.0376	3.10786	4.66068	-0.319947
GALNT6	49.4631	42.8441	20.9766	35.873	27.9257	43.5414	33.1925	55.5284	-0.286479	65.1223	27.2981	44.3287	14.1489	45.8998	36.8282	13.0893	3.21888	98.3595	40.2375	0.670255	6.34425	56.3141	30.7557	4.7374	1.67421	35.7022	0.963317	1.212	38.5055	17.0098	84.7607	17.9726	63.2622	13.9083	2.72361	22.6636	11.8727	0.59848	22.1453	29.5024	91.6217	29.7173	0.987183	48.4889	36.5632	32.211	3.13145	3.74396	11.7254
MZT2B	39.6945	31.5092	47.1155	47.7441	24.7757	51.6094	18.9066	29.6897	20.5413	26.2385	41.4969	75.2482	35.9695	18.3123	19.8417	31.3212	22.3304	24.8852	24.3877	15.5418	19.3165	56.9156	30.7567	12.587	11.6829	72.3276	6.49721	20.389	21.257	31.4608	12.2432	11.1635	66.2146	30.996	5.28657	38.5205	35.642	36.0851	141.736	38.7802	19.6381	30.1267	19.0719	27.8179	16.424	17.3161	26.1896	118.45	15.011
VDAC1	55.553	37.9371	67.6089	58.0029	51.9842	35.4771	29.4375	62.9521	31.3217	61.9805	45.8605	60.8837	68.4353	46.3849	30.5888	87.5474	55.7284	68.7097	86.4727	41.1503	56.8503	31.4027	78.5051	34.3425	48.9192	76.1429	50.921	45.8328	54.8498	73.5228	48.9183	70.6523	34.6154	35.4673	60.359	25.364	61.8109	47.2401	24.3539	48.1341	66.5269	72.622	72.2296	99.6998	56.1962	36.8491	28.1355	109.882	26.9386
GLUD1	24.7218	32.4844	29.9714	28.8497	52.6524	39.7537	68.9101	98.0009	35.4774	49.5908	44.8776	75.0044	62.8635	42.1026	27.5246	55.4587	49.4403	58.4688	29.3174	21.8148	27.1544	75.6091	80.1787	16.0811	26.3997	51.3858	24.2594	32.5902	75.2232	21.5199	76.5557	32.6916	38.2766	27.3169	46.7626	33.2748	41.9084	57.0292	35.409	69.3088	86.6328	39.0493	48.3749	60.32	34.3772	52.7535	28.3298	19.9534	33.6752
BLVRA	21.2289	47.0816	53.0607	29.8894	14.8606	29.3217	31.4261	39.8474	10.8323	27.5273	47.0639	47.1456	18.5744	27.96	34.2786	77.6522	6.02205	26.1251	76.762	13.45	12.7132	24.3426	22.7184	11.6053	42.3654	78.8435	5.5476	7.04524	12.4687	54.2272	73.3642	24.8099	23.6202	24.3571	15.6587	27.1903	27.6161	66.681	40.307	21.635	81.6341	23.6752	24.4703	53.2425	18.1518	57.6488	24.4304	17.1451	2.57177
PDK4	5.25448	3.84859	22.7948	5.96769	10.4574	5.2967	3.90541	1.67692	10.2534	10.8614	9.76044	32.8449	12.9867	2.61219	2.17478	64.7213	1.53679	6.51782	3.19809	3.53261	10.0805	8.85881	4.06025	2.37579	3.09556	9.26903	3.61892	1.30093	13.4926	2.39117	4.32571	4.19741	16.4925	7.83056	2.71685	25.4173	18.4625	3.769	4.50935	2.31458	28.8182	15.8038	23.4712	2.25633	16.2748	1.80502	36.6248	1.42798	1.56472
CSTA	1.95777	85.8113	3.16845	3.27315	2.95153	4.18366	7.29962	1.80444	6.887	3.07514	2.66831	3.84184	2.84038	2.85113	8.89526	5.19621	1.7585	2.8044	3.14629	1.77986	8.41731	2.80357	3.64334	10.0411	8.43306	34.0794	3.35485	12.1541	2.8174	5.11653	5.94743	7.45811	4.11468	6.56392	3.24177	4.96686	2.91077	3.19403	8.12346	3.27962	20.5337	2.74203	6.21106	14.471	82.5701	6.70232	3.77132	17.2314	2.03599
GPNMB	12.5449	30.3348	20.7975	18.9321	38.7306	42.8727	82.8136	6.77838	1.66287	35.2881	21.331	23.3251	28.7457	34.7816	30.363	17.8586	5.66596	26.6166	52.6591	8.35469	20.0079	16.7375	32.7945	27.9617	63.2232	16.3416	18.7973	33.498	26.8113	31.4448	30.5436	17.667	23.064	27.3761	29.9696	29.3765	29.697	14.2768	17.4706	20.9027	22.0967	12.6176	31.1005	19.8587	34.4673	1.64457	47.2537	3.24769	12.0361
LY6D	0.435107	0.435107	0.435107	0.508736	0.817734	0.921004	0.684886	0.435107	0.582661	0.744665	0.8098	0.525362	0.531902	0.459028	0.660204	0.530284	2.40272	0.481102	0.501574	0.435107	5.73496	0.587066	0.607568	8.06872	1.7243	0.604108	0.943006	0.435107	0.444415	0.471578	0.487116	0.442133	0.520275	0.540912	8.89454	0.956293	0.481715	0.461145	0.79632	0.435107	13.7403	0.435107	0.602788	0.467429	0.483621	0.458235	1.23557	16.3761	0.511732
CALB2	2.29548	2.5466	10.0234	6.84273	2.75416	1.8851	1.64982	0.999544	1.26668	4.18776	1.63286	2.09787	2.33731	5.58567	1.69141	5.3251	2.5068	1.49133	1.34182	1.2251	1.42477	1.60871	2.26643	31.475	18.9586	6.3186	11.1764	8.97818	2.61419	4.12875	1.17017	2.11041	9.02102	2.98008	5.74318	14.2711	4.87745	2.31008	4.58687	1.58753	1.73609	32.4936	1.85642	1.49248	5.75573	1.78981	6.89071	15.6829	4.42855
MUC1	105.502	19.1473	1.28809	286.806	59.3067	103.201	110.163	339.046	-7.21209	190.677	175.195	91.4093	51.5517	102.332	217.815	-6.02806	-8.85466	422.18	201.605	-9.448	-8.00358	134.053	45.3897	12.2186	19.2547	34.6711	-4.81453	-7.85129	17.4027	58.6175	1026.22	60.4699	118.43	-3.76047	25.3374	329.571	63.1954	196.327	127.329	280.733	-5.12393	22.1037	188.814	-1.40899	64.4993	149.644	25.538	16.2187	-10.9463
PPIA	59.2522	88.4641	85.1934	67.1209	64.0685	63.7597	64.1244	50.9277	55.5318	59.2095	62.6779	80.404	49.0667	34.0085	47.3006	77.0034	51.4261	55.0086	64.3662	60.1451	88.217	48.2112	61.5142	137.074	87.8103	103.823	75.8107	53.6863	68.2665	75.9128	64.7967	86.9033	68.6345	45.8061	74.715	35.119	72.614	65.2213	79.6916	65.2021	78.5624	55.2967	68.5482	35.9057	73.8653	111.145	50.9713	126.883	31.2075
RHOC	62.1041	70.8689	115.014	55.5862	42.1976	73.3389	74.7077	68.3686	18.4701	41.4155	61.1494	56.0059	61.0863	46.9712	46.7628	19.1485	5.52862	92.4922	44.3963	13.7688	36.9464	56.1132	41.0572	41.9324	38.4248	37.323	16.3827	39.1796	44.4173	95.6822	42.3461	62.3716	58.2624	25.646	36.2176	39.3372	78.4068	80.5642	115.281	53.4365	51.6141	52.519	81.2097	70.8695	39.7323	38.1855	52.9466	28.0354	60.1873
TMSB10	230.106	2557.93	3725.36	2250.23	936.029	2552.64	1991.46	605.116	595.288	1134.96	1867.84	1985.79	878.865	879.744	1791.99	1026.08	826.859	1362.42	570.637	2242.03	2455.84	251.356	950.931	6718.36	2368.07	588.606	1098	4452.35	1132.21	4071.98	1172.67	2033.88	1992.85	1650.09	2443.58	1108.93	2150.32	727.523	5006.41	1226.62	240.245	295.873	724.793	2496.83	3662.38	2196.18	1029.51	4187.71	2840.68
HMGB2	28.7521	47.2802	52.8522	32.35	34.1958	29.3647	11.8938	51.1177	22.0312	31.2469	40.796	33.542	15.8427	9.9515	27.5453	46.5715	163.806	25.6385	30.7844	70.3586	85.882	35.1318	30.0591	27.9814	70.5027	116.798	113.712	147.357	84.0596	5.71086	51.8109	61.0486	54.8164	32.0996	113	21.3958	11.8919	95.7627	41.3532	8.57674	47.0267	48.0146	11.3242	56.4561	24.4476	75.2559	10.9995	105.113	60.8044
CCND1	440.093	21.8977	71.8562	155.226	73.0051	58.8775	6.85176	267.695	96.8942	171.271	113.406	23.3385	96.7348	29.1706	2.23732	211.882	-8.61188	346.328	190.457	-9.9485	212.542	741.169	58.2898	-8.78654	21.3503	109.413	-5.16801	6.20129	466.635	27.5784	71.5038	68.2505	350.153	54.5267	43.2573	38.861	42.5483	84.9884	32.8662	51.5162	213.197	289.676	24.632	25.7942	7.79506	35.1555	37.9548	15.2119	25.846
NDUFA2	35.7954	32.6743	47.9484	34.0925	27.4195	37.0724	27.1962	14.1709	14.1725	27.2509	26.0472	32.9121	29.6647	9.84692	15.477	39.6596	11.9366	23.9963	38.4035	11.2233	12.7203	47.281	26.2428	52.0074	25.7064	48.7029	15.8103	50.8869	32.2854	19.7039	50.3901	42.6354	33.0365	17.8207	16.8788	37.6903	38.3178	51.4068	67.7825	49.7965	45.5751	35.7838	29.2416	42.2818	16.3358	14.7946	20.2948	36.5067	23.4016
LRRC15	2.81882	14.9436	18.3391	53.4497	77.9933	54.9589	22.8689	0.748281	0.0598728	19.2236	25.7247	15.9437	34.505	163.397	94.0148	6.51597	2.33569	56.8437	59.0523	2.39336	7.47374	2.95148	61.6518	2.42288	13.629	11.8993	1.59996	7.1407	37.1281	31.527	6.62873	3.00063	6.4658	17.2005	26.9955	3.80285	38.4685	3.05397	13.4495	70.4189	4.08696	7.29256	13.6034	5.32373	37.6129	1.39311	60.5426	0.902583	5.30131
LRG1	2.70449	1.80762	29.281	11.585	1.91903	34.7246	5.42552	0.110701	0.104008	2.71342	21.1488	18.9825	13.7336	1.21422	14.9458	1.03121	-0.0292865	6.80739	11.7634	0.63316	0.11412	12.5324	24.7417	10.8324	0.822374	0.536817	0.102998	-0.00694478	3.20485	10.1913	0.0568323	12.6643	5.70151	1.22121	0.217947	8.63278	14.5042	48.0591	19.4002	19.7993	0.770726	5.11437	29.2343	26.9529	19.946	3.5485	2.56107	19.6564	-0.0212437
ANKRD30A	19.2772	6.49195	35.2045	18.1985	6.99781	8.90859	5.2644	1.05184	1.05976	4.3243	17.2576	10.0981	7.73858	3.37866	17.7458	9.53346	1.03427	5.52063	5.91235	1.0515	1.05796	9.37085	19.6182	1.03483	1.29817	1.08401	1.03426	1.03159	16.3883	2.62283	1.03428	15.681	8.46775	1.09066	1.03553	5.13017	9.47392	26.5919	4.09279	10.1869	1.03159	4.6216	8.16385	2.56542	1.03159	1.03159	3.26276	1.03159	13.9809
PPIF	15.1964	13.8537	29.8464	17.7717	25.3516	52.3477	30.5648	24.6513	17.3157	19.8825	18.1113	63.4652	112.791	11.5212	17.574	17.9887	41.8979	15.7452	30.9535	20.437	33.9125	17.9265	17.7423	26.5817	31.6382	27.5533	42.0338	48.4231	13.1508	112.736	20.295	48.7982	15.755	35.0526	57.7616	18.5601	14.8264	15.8785	27.0372	45.265	16.9754	48.2832	15.8781	74.7194	39.5649	17.4978	14.8329	47.6703	18.5365
CLIC4	23.8082	17.2354	18.654	32.9203	40.3265	31.0382	17.1212	2.82424	37.9166	55.8806	39.8929	23.4434	41.016	70.0873	67.353	67.2571	67.0911	35.3188	30.1749	50.4981	85.9757	31.2202	45.3435	27.705	40.1669	20.7224	64.8328	37.6529	42.7518	42.7148	36.0642	20.3739	17.9411	67.0604	83.8896	30.7255	36.9285	20.3695	14.5145	23.1157	17.9835	29.1986	35.4099	18.8756	47.4324	30.1113	45.1254	24.5254	31.5667
CRYAB	1.27412	2.20388	8.23213	6.40443	7.061	9.1801	5.5319	-0.1078	69.8038	16.4114	12.4042	10.522	5.33099	4.86474	3.10246	19.2889	1.27256	1.05902	2.07259	2.20894	8.92231	1.38966	3.038	67.9551	12.5206	5.53452	33.0865	15.2372	5.19192	1.63753	1.32937	5.62196	19.7596	3.42424	53.324	18.2412	18.952	1.54048	35.2386	4.26175	1.58021	8.23427	11.565	0.946672	3.08597	0.229753	21.9953	105.684	3.01775
P4HB	246.763	180.05	153.795	259.183	105.022	115.257	137.253	142.69	133.948	88.6051	131.823	122.165	136.457	155.804	180.264	159.606	41.3998	231.587	126.927	138.176	121.395	123.887	93.2489	452.21	206.315	233.62	150.815	115.377	90.085	364.577	153.431	269.458	96.1023	85.5188	115.342	87.7104	148.952	131.66	112.069	115.907	168.097	120.431	82.0881	162.674	225.08	323.253	175.282	120.166	163.971
PHPT1	24.9066	88.6825	66.5194	77.972	41.9264	47.388	53.8085	86.2839	13.6067	26.2219	20.2267	31.6842	31.5546	16.3257	25.5708	19.1693	11.6992	11.3885	33.7454	5.36958	24.8039	53.6191	23.2404	29.9609	23.1594	14.9667	26.9307	17.5504	37.966	21.8739	41.1865	23.1804	54.1726	13.9754	15.1847	42.9492	56.92	72.4124	79.4742	44.7158	23.3248	27.7628	30.776	24.5552	18.9619	32.9133	43.7248	32.4874	20.4636
TNFAIP2	15.682	10.9513	8.84608	13.1221	18.5404	24.0082	23.1765	9.45982	4.41033	9.21422	9.29487	3.44376	8.25121	7.12318	15.2126	6.06357	28.7385	9.23968	12.6155	2.16768	60.8362	6.39827	12.6372	12.6682	59.7393	11.6067	19.9095	11.5667	16.572	5.71595	7.99264	10.7065	19.9201	17.2401	35.5149	30.3221	10.9589	53.1059	19.5738	28.967	23.0325	7.12481	13.0984	10.0015	11.3685	5.8379	11.2671	34.2192	11.1548
COPG1	56.3641	76.0068	74.1744	47.4157	39.2437	33.4555	44.8725	91.9209	36.6261	55.177	57.1852	46.2385	41.1378	69.4821	71.0301	39.6051	33.4431	75.5599	64.0911	113.655	46.5226	74.5879	38.8799	58.1966	52.6236	58.4359	29.7768	69.5067	37.8626	105.435	103.039	55.2245	34.7896	47.4481	65.414	34.5305	39.0799	70.369	34.6021	66.3146	33.4098	53.2578	57.7669	76.0088	78.9232	30.0176	48.0198	107.606	40.8341
POSTN	63.1403	99.2281	192.16	220.769	517.028	361.145	336.129	-15.3742	-6.17416	192.964	340.273	106.087	234.715	528.917	540.746	159.01	53.1274	169.566	410.404	7.76894	63.198	-4.98011	274.307	10.8109	52.214	213.281	14.9662	63.1364	280.808	186.898	12.9169	43.7546	42.398	238.125	90.5019	95.0725	267.928	19.873	47.2155	212.446	137.444	48.3486	209.122	69.0169	177.683	-10.2904	620.303	-8.17693	49.8476
MEA1	45.9053	67.3345	42.4	50.7436	47.5497	57.3931	65.7488	78.8795	25.0159	37.6724	49.3674	53.2754	46.0909	31.3901	45.2541	30.4176	53.6553	44.0439	45.0049	93.1029	49.0833	44.4245	43.6828	73.6639	55.9153	56.518	68.3857	212.712	51.5375	25.2977	109.177	54.3752	62.2484	30.3282	48.5895	36.7472	51.3104	40.2272	77.8315	42.437	93.7576	32.1302	33.7153	68.2467	49.463	46.2099	39.6533	57.9166	74.2856
PTP4A2	84.5594	19.5044	21.7473	39.2478	32.9495	44.2615	61.9813	30.4523	12.1911	37.7894	58.8573	57.8847	33.6863	37.8388	29.3862	51.2291	31.9964	73.8883	31.1162	23.0699	41.9635	107.249	60.7192	20.5592	29.2174	42.3362	23.3781	25.3906	67.4854	21.4258	44.2499	35.6436	51.8058	35.9479	28.9081	40.9339	64.6885	83.1878	44.2665	45.4737	49.745	56.081	37.7518	29.7489	20.2313	45.024	21.3707	37.542	9.63434
CCT6A	49.01	49.5383	47.0827	39.0365	32.0095	40.5377	39.8663	39.5262	52.8493	38.686	45.5032	49.8331	37.3633	22.2521	40.7693	47.9769	90.8568	37.1881	54.9437	73.7954	112.137	38.2005	39.77	55.8213	65.3196	49.8444	68.5161	59.4282	39.3557	54.0673	39.5988	42.5827	33.1437	38.7452	63.5779	23.5876	35.6418	30.2524	22.4534	34.3569	74.8698	45.7353	40.6931	39.3003	43.9123	47.1524	30.2011	71.6332	803.181
THBS4	3.31474	1.47183	10.2607	8.9861	17.6916	12.6658	2.33387	0.749351	5.18476	28.0976	12.3535	12.2145	28.615	6.14134	37.8726	27.5413	1.35327	1.63651	2.78193	1.06191	2.69518	18.9175	3.37821	8.06309	3.97554	6.60854	1.42415	1.748	8.54766	1.57829	1.07277	6.79698	26.3292	45.9583	3.73474	59.4152	17.3106	3.88579	41.5942	8.21699	2.07314	46.4045	30.0692	1.88755	4.2844	0.910193	24.9255	0.737458	1.1817
DUSP4	40.2938	76.6623	5.78983	46.8296	58.3987	11.7461	22.1644	8.79366	6.50066	14.605	25.1039	8.89564	59.4441	43.3103	7.46566	5.95148	2.79154	88.8595	15.4506	8.65954	1.59301	80.6281	15.2143	0.78977	4.3269	0.958457	3.69291	1.4433	8.17857	26.5179	17.6223	11.4182	27.875	23.7241	1.59821	35.7984	10.0339	10.5552	20.7552	29.4142	16.8578	5.1141	62.83	3.77768	11.9676	22.8426	12.3107	16.3401	52.1812
LRP2	14.0514	1.15434	2.46928	1.54179	2.93903	1.33494	1.28374	11.481	1.4313	7.86408	20.4842	2.84591	5.59788	11.0715	1.42588	3.40263	2.19027	1.18019	1.14012	1.13892	1.14277	24.2028	11.994	1.53638	6.33854	6.22232	10.5829	1.13876	3.35173	1.18205	1.46144	3.39832	1.40939	3.65874	1.25494	8.48761	4.91261	9.6108	1.70544	2.45878	9.83405	18.5717	2.78254	1.35766	2.32334	7.35522	2.64089	1.73305	1.14416
RAB31	11.1398	17.6174	19.0523	27.3353	52.3957	37.0817	31.2642	3.23371	0.971923	21.9788	18.2363	9.6198	69.5155	51.4912	44.1979	40.2547	6.92976	32.244	27.0987	1.7709	10.5304	7.52438	53.2726	5.10249	16.2397	18.3863	4.10051	6.00144	40.5361	14.1628	6.59001	15.2247	6.24621	20.4018	17.2908	10.8279	40.7451	39.7725	13.3738	38.4067	8.88448	20.8479	40.5239	13.3991	24.5238	2.91255	36.0903	5.7496	4.9077
PTMA	107.4	217.82	208.448	279.466	221.304	198.292	148.32	145.149	207.446	149.026	196.733	258.559	116.071	67.98	179.697	182.18	640.646	182.763	203.449	271.521	439.976	226.182	243.273	601.534	348.185	226.527	301.478	408.674	348.77	142.866	310.809	229.95	265.323	239.975	367.303	145.615	177.115	303.952	231.724	136.686	91.7446	146.169	129.715	170.48	192.222	280.046	106.905	332.513	299.548
COL5A2	23.733	48.3891	59.3133	96.4112	182.043	98.1856	68.2267	-1.97175	21.4125	72.8913	113.547	37.9217	77.3431	363.365	289.771	45.9021	14.9013	141.686	134.243	4.43056	25.5851	11.657	101.802	23.4877	30.213	52.423	8.44844	27.3004	85.6975	83.2782	19.8154	17.3546	24.0198	75.6831	58.563	33.1976	93.9354	10.0652	18.9661	113.12	25.7278	22.0438	64.5221	20.2735	108.504	0.399418	154.006	1.43458	37.8796
PYGB	33.5939	52.9211	19.8598	20.705	20.6946	23.0299	30.8542	80.3907	184.172	37.5085	42.1166	46.3385	29.7618	23.5586	27.5627	37.6681	31.9583	34.3428	42.0012	26.7951	110.193	33.6376	14.7648	43.3588	56.8274	33.4955	15.0405	9.22698	17.9956	40.2881	89.7263	13.7829	25.3858	32.8799	68.7603	45.0011	30.5635	43.1805	29.7112	40.9606	24.0382	51.034	16.9713	21.7728	25.2201	37.0597	37.6796	52.3881	36.8534
PSMC4	19.5788	70.6743	56.4986	35.8894	26.907	22.9476	31.1399	43.5317	17.2067	26.4733	22.5896	31.4139	33.2218	18.9991	28.1518	53.8705	29.0118	34.7515	42.2151	70.6888	28.1885	107.47	25.4922	60.8128	51.7781	44.7407	27.4338	89.8104	22.0824	23.1996	53.794	45.0238	24.9254	21.0083	46.3769	23.4938	28.4927	46.6278	32.9816	42.7673	34.947	24.3439	21.1844	71.04	25.5381	27.3798	29.4503	45.1309	20.285
TMEM147	37.7822	26.0348	42.4555	31.6035	34.7867	31.2409	27.7451	44.1275	13.5987	29.6967	31.2672	41.3651	27.2151	21.2471	21.5174	37.94	23.7184	33.5522	26.7543	27.7866	30.3183	22.1924	28.9275	49.0041	43.3318	42.9686	23.9313	122.506	27.6077	45.1076	36.8656	20.7705	40.874	27.9756	29.8439	27.5654	32.8704	35.1921	44.1829	51.2292	45.123	35.2211	29.5754	22.0573	31.8546	48.9458	28.7172	48.5274	30.3744
ISLR	32.3345	45.6617	85.4141	90.0626	124.871	88.568	97.2554	-1.37791	6.33086	49.5161	47.4717	68.2524	60.8571	124.465	103.357	41.6139	4.66858	64.7889	50.091	2.7836	13.412	7.6302	71.8401	37.5733	59.6478	59.6823	149.789	29.2537	54.7311	73.7316	22.136	15.5003	53.1228	48.2504	55.0841	50.3239	103.617	34.9583	93.922	151.882	18.4897	30.2964	55.391	12.3346	79.1517	14.7553	197.506	0.840367	35.4834
PSMB7	31.15	85.8174	119.251	47.7594	56.188	44.8361	72.1386	55.8623	63.2611	44.5501	45.2366	49.9438	54.3232	31.6361	49.1781	32.5188	79.7063	21.7827	56.8853	36.6066	66.2982	49.0457	50.2665	134.834	77.0244	76.026	95.6219	266.123	40.755	53.892	76.7515	54.1734	51.8711	38.6276	79.5385	37.9092	58.333	53.283	61.5009	67.7479	44.2038	62.9023	60.224	74.7036	43.7843	48.6441	41.5815	101.268	70.3419
COL5A1	27.0294	51.7186	62.7306	103.247	99.8169	79.3199	60.1992	0.382089	25.8466	33.7992	61.0623	22.2834	45.8903	262.24	158.425	28.6574	11.7294	90.6857	76.1399	3.17316	16.7058	5.65706	80.985	21.9483	21.5358	33.0054	8.6349	19.5521	56.6444	85.9752	11.6685	8.02391	19.4421	39.8979	32.658	28.5115	92.0329	11.0974	23.7574	91.8274	13.0246	19.1205	34.3437	12.7184	52.9139	4.52186	128.256	7.27848	30.0395
FBLN1	9.41576	17.2951	11.0998	80.8573	99.1239	63.32	35.0291	11.1985	35.6887	15.377	44.6079	34.6235	35.5233	154.696	120.291	74.1342	35.9353	45.6687	28.4736	29.1342	18.8969	13.7603	60.6486	4.0606	23.9006	7.57096	16.0754	14.0646	18.7058	87.3323	7.91283	8.64787	30.4732	19.8511	18.372	42.8921	52.5469	9.64301	63.4636	65.0781	11.8609	17.7777	38.0012	36.8738	21.9275	12.6221	53.0547	38.2879	17.926
COMP	22.1862	41.5077	64.5596	43.4999	127.705	80.2305	0.458486	-0.00122112	135.202	52.3502	46.5689	37.5563	57.7848	152.133	232.576	40.4422	-1.28765	21.0182	28.0534	2.69755	6.14596	12.4527	71.0702	64.1522	48.3927	59.0433	6.99732	30.4979	90.0806	30.9353	8.15845	16.3332	22.0835	79.161	69.9655	10.78	136.121	3.83095	19.734	39.557	-0.422631	45.6923	7.96419	15.5168	85.0971	23.3943	100.914	-2.65247	18.552
SFRP1	2.68523	-0.888644	-1.18487	8.74918	12.2829	14.6352	4.85513	-1.58384	159.859	13.8245	78.5651	30.9091	1.35774	17.6902	3.82829	16.0697	63.017	0.560417	1.40599	53.8314	23.2635	3.6491	1.04977	38.5127	35.5294	8.6603	243.874	95.0528	-1.07042	-0.458011	-0.332064	4.66425	21.6985	5.47151	30.5818	29.8999	47.7274	-0.842499	31.8043	-0.475365	0.491515	3.443	39.5652	0.19541	-0.773638	-1.28534	61.8397	159.75	-1.43432
FOS	-2.41651	14.7578	4.5903	23.2325	15.7802	-0.710478	15.1863	8.74784	128.077	150.71	10.633	48.8281	24.8159	2.04554	67.0339	53.9133	3.36277	18.2685	32.4579	-1.544	20.8519	72.3609	141.609	190.663	9.5696	28.6998	0.409075	1.74916	34.9856	98.2131	5.48643	58.9242	475.32	35.3368	42.2904	199.865	129.164	255.527	68.1728	9.47358	16.9521	91.0191	104.725	-1.0979	19.5354	8.95293	115.374	5.4774	4.09343
KRT19	299.947	489.072	1435.32	724.916	940.598	845.341	1757.39	1485.95	-25.5481	495.303	541.189	543.909	1482.32	821.709	182.022	940.363	11.5943	868.604	130.724	32.9832	460.551	361.647	1216.03	380.117	278.992	619.471	72.916	6.8223	861.739	106.736	403.826	1046.83	477.837	196.871	363.233	270.985	616.896	347.057	503.116	486.13	1144.72	1978.26	84.6517	715.751	319.672	727.676	793.251	198.898	147.61
MYL12A	49.0248	45.912	78.7733	65.2116	71.9261	62.8946	77.6774	72.7303	54.6713	64.21	66.043	72.2985	63.6714	59.6578	60.8057	52.517	22.113	59.0912	64.0701	34.9202	73.7213	43.2634	62.6119	57.1435	69.4429	73.115	65.366	96.3432	70.6556	41.8478	51.225	68.7998	67.5587	76.0886	115.692	60.3833	81.3234	49.9445	101.857	88.6221	49.4392	31.8928	119.723	78.8471	74.8935	50.2306	70.3036	75.5761	31.6254
CALML5	-8.54766	32.8143	-3.01296	143.063	9.7711	-6.54546	-6.02082	-8.47683	261.584	-4.1388	-2.19634	-6.68939	-3.29951	-7.58531	224.007	39.3418	31.5042	-4.76905	197.787	475.456	7.38218	-3.18227	-3.98148	97.7259	-4.62894	-7.49624	157.351	2.03651	-8.54847	301.398	3.27864	-2.96497	-0.580183	-7.896	352.637	142.758	-7.61061	0.548531	3.74269	-7.16483	-7.59241	-8.39727	189.36	320.817	-7.63586	845.861	-4.14795	-2.59362	5.50123
CD63	61.8615	166.772	293.091	265.896	133.68	220.306	223.712	186.323	99.4019	169.293	184.033	219.501	123.721	167.078	110.555	127.252	33.3786	252.581	243.088	68.3739	136.646	139.746	124.591	173.218	207.116	206.6	121.939	267.079	163.653	378.679	217.069	170.71	235.758	105.884	102.632	189.125	213.101	265.587	362.745	244.625	157.787	283.17	163.042	251.872	161.834	132.545	180.899	145.636	67.2769
SLITRK6	20.8387	0.671048	0.919005	19.5269	2.82197	25.2318	2.39344	19.5475	40.2682	0.777529	10.5731	11.0954	-0.0728205	1.03537	0.0412585	2.36025	2.44331	10.3842	11.7198	-0.289331	0.835408	0.0475076	0.146512	-0.13278	0.0206309	-0.144079	-0.188791	0.178746	0.641179	0.713524	9.02995	-0.231196	9.61801	0.272643	-0.24101	54.9829	2.2773	18.5898	1.81856	24.9921	0.0271405	2.33843	32.1934	-0.222351	-0.232762	0.89237	0.504179	-0.155972	-0.289845
PKIB	10.791	4.11315	22.6303	18.6495	2.13755	5.44438	9.61152	2.19259	3.5661	23.9295	8.06123	4.93281	4.22338	8.70668	10.3559	20.6625	1.1354	7.6886	13.9859	1.06694	4.24948	63.3728	7.02082	3.19208	6.53237	49.2747	1.89032	1.5973	8.73984	37.7789	8.93883	5.47198	11.3827	6.78074	3.34645	6.33616	8.92842	33.782	10.4707	30.6822	13.5623	8.17842	7.90026	18.9214	10.0302	2.16513	2.60617	2.14649	2.87859
TNNT1	1.00584	30.3409	0.88387	2.61517	35.6636	4.3118	-0.00559978	42.2079	-0.111312	19.4039	37.176	0.438088	7.96389	0.497339	7.70493	9.30796	6.29624	28.6225	5.32529	32.6055	17.0868	0.395707	7.84385	-0.111952	3.15419	13.1748	1.04583	0.362046	0.260566	39.9242	0.774547	0.997737	35.6561	14.0057	0.699305	10.0213	18.9966	16.0798	1.66105	1.25063	18.7716	0.413236	5.01186	89.7681	0.297513	8.27895	14.8705	4.51146	0.154956
NOP10	62.1716	28.3485	72.0884	67.7848	68.5073	89.1796	79.9517	120.3	32.0558	67.7217	67.3686	51.8653	65.598	49.7823	42.6097	46.9156	24.5308	63.1245	68.296	70.7284	45.246	34.2281	69.6804	111.833	102.844	89.8383	57.7681	75.764	70.6966	71.9266	122.93	80.143	75.2847	53.0154	122.303	63.9893	73.2002	70.1691	119.683	78.7286	48.3812	61.1944	102.024	77.3509	65.2288	55.573	75.2824	105.912	116.654
PKM	89.1907	242.926	77.7634	133.144	70.978	103.539	111.406	76.2677	39.5997	62.3119	120.607	51.7352	77.1974	82.6033	95.8436	120.72	115.714	122.601	107.352	176.719	120.022	165.55	86.3774	45.0931	87.6069	84.7967	99.064	32.8985	45.5067	109.483	71.1926	77.0068	64.1019	52.5467	111.933	70.5114	100.247	100.633	118.682	101.539	31.9237	75.2493	56.7302	152.592	87.4595	134.607	97.0306	168.409	132.973
PBXIP1	36.2309	39.8418	31.9343	46.7072	27.6611	59.0762	44.6628	47.157	39.0939	48.9323	59.4587	34.0417	30.9471	36.0588	49.5462	30.7114	10.2487	78.5539	37.9051	33.2452	19.3307	57.7859	23.1457	16.1095	65.1242	14.9888	36.7298	25.706	17.9413	16.9199	122.981	15.5528	53.4728	38.324	40.7901	46.4828	28.5161	50.0596	57.9743	38.9095	39.482	23.7595	33.7922	33.1266	56.4655	36.11	37.2533	7.0507	28.8644
UGDH	5.75516	14.2417	20.9799	35.5564	22.8767	69.7375	28.9668	31.0964	13.1217	21.5906	19.9957	51.1374	11.2521	33.2034	14.8766	153.141	8.99443	60.3172	34.0555	6.90499	16.2771	13.3895	28.9975	2.58483	8.95857	9.54492	8.29474	2.73728	12.5816	66.8265	48.4971	4.38351	16.0341	10.1239	13.4715	18.8386	27.8038	24.9041	13.5227	11.6916	42.217	114.922	21.3669	16.8452	37.3113	3.76184	14.0745	4.2089	12.4061
CLIC6	93.0158	0.318113	17.1662	0.046901	50.8197	0.600736	0.598639	-0.649979	-0.58891	1.56684	19.107	32.6188	0.0933156	0.55204	0.62668	13.259	-0.512307	-0.0355851	-0.0376068	-0.621583	-0.305517	-0.179939	62.7269	1.65377	-0.00965028	-0.542058	-0.384614	-0.27574	28.7287	0.0491235	2.90235	13.5906	0.317085	0.0682776	-0.0761898	8.63639	2.01683	91.5428	1.59715	50.3642	1.43375	45.9445	114.669	0.523122	-0.0375116	92.1629	8.72639	-0.644375	-0.566062
RPS27A	52.6434	75.3627	137.208	118.682	97.6276	182.236	168.709	138.094	204.833	85.3806	162.196	148.272	62.5074	59.2778	59.477	64.5119	151.879	72.5944	80.0409	86.5563	193.218	87.2802	80.4728	250.041	141.173	113.622	437.376	229.606	175.538	89.1349	126.698	75.3585	205.798	115.765	131.14	103.029	127.941	130.221	343.281	78.8581	86.3308	66.5259	176.859	106.651	116.959	256.438	176.753	370.75	192.302
PSMB1	13.5519	62.449	99.6446	45.7686	44.4012	49.8742	69.5259	39.8662	33.6052	52.5319	26.1198	48.5169	51.5032	24.2349	52.6044	77.9177	55.6084	36.3258	39.0523	24.9795	91.0467	38.5029	49.9564	89.8995	72.4032	31.6175	43.736	54.0178	50.1309	45.6534	133.732	71.025	55.1298	54.7358	109.31	38.8782	64.5509	42.4873	66.368	60.4215	49.2639	29.8074	41.8263	88.4185	25.5027	61.2724	29.947	130.375	77.6022
IMPDH2	62.8641	30.6728	34.4491	65.9289	70.6452	47.3857	68.4546	88.9752	162.357	49.3776	96.1423	61.9769	40.1205	29.6825	29.3228	32.8913	29.4993	62.7288	48.7547	78.5996	102.63	50.6984	50.3278	28.08	55.0229	70.1214	40.0795	17.3783	60.362	27.7249	86.5558	70.7469	71.8505	21.3567	49.3536	48.8761	75.4653	53.2642	83.4976	68.2895	35.5337	18.5614	150.626	22.2157	36.3179	81.5957	63.3259	57.4869	47.7276
OAT	33.0349	28.2119	13.3176	46.7256	37.3716	37.3325	61.3983	18.1322	73.587	51.7796	41.5648	54.7348	33.0649	20.4609	69.6291	43.1582	24.175	68.1604	53.2046	111.586	14.1819	26.9255	41.5418	33.1129	62.1376	28.4111	35.3381	154.621	47.7667	59.6378	21.0868	24.0019	38.5592	61.4837	74.9248	41.6885	22.6314	36.4579	14.8897	30.0138	24.5923	40.205	101.606	25.6012	20.5556	22.6972	33.299	32.301	23.6138
HSPA5	206.653	97.242	201.128	135.187	107.28	164.935	112.657	291.661	114.138	122.567	144.76	136.094	112.557	93.7953	122.817	141.44	63.0617	137.958	193.013	71.033	131.325	190.437	119.22	132.832	252.354	361.456	229.26	244.934	78.2089	252.398	138.464	194.312	73.8566	97.9242	259.391	95.2349	103.62	143.713	115.702	165.284	140.742	156.753	97.8447	227.922	141.666	114.614	108.47	295.04	128.673
GLO1	61.0185	42.8792	45.0703	39.2565	61.0295	46.5457	48.2189	107.938	27.6297	74.3621	74.4738	41.6149	63.2683	41.7839	49.9586	77.4876	108.442	49.2279	52.5806	164.04	60.1273	24.8446	52.4434	29.1162	41.3	91.7875	53.4488	204.795	104.53	42.9308	122.618	55.3875	58.2354	52.5338	32.0412	33.5426	63.4252	36.9718	22.6881	52.1537	306.155	69.2475	40.3394	89.4097	94.4141	64.5715	48.7238	49.5142	56.0813
KRT18	63.7655	394.266	180.262	327.62	196.483	229.743	254.433	409.841	65.429	308.734	115.749	318.069	589.563	111.828	131.735	198.616	50.9875	358.286	298.312	8.8501	67.0419	203.129	349.871	71.9462	8.31816	339.929	5.24206	36.6649	206.661	122.739	318.297	993.851	161.558	118.376	22.4848	84.2416	464.322	382.115	190.055	384.582	288.224	254.228	173.607	748.3	85.1745	151.061	36.856	30.5961	98.0798
VGLL1	0.459724	0.713553	0.459724	1.12741	0.903664	1.37361	1.42065	0.459724	9.62021	0.689065	0.981079	0.527928	5.23862	1.43187	0.542885	0.776187	1.07709	0.513792	1.16292	1.99568	8.12232	0.602627	0.878813	42.9103	3.51033	0.497564	81.8798	263.318	0.469103	2.17462	0.512127	1.29512	0.620625	0.523688	5.46379	0.897337	0.944987	0.494704	1.32678	0.459724	0.530468	0.469091	1.0357	1.55885	0.801896	0.611199	1.18023	4.44444	0.53693
COL6A1	32.9175	110.323	223.22	462.121	511.082	221.508	174.106	4.46764	90.8785	69.0262	181.339	96.6743	142.923	745.135	510.132	123.344	13.4318	209.575	256.827	9.43481	43.6866	10.2793	314.647	18.7523	76.9649	104.684	68.9508	56.7699	148.075	167.482	38.0581	17.0345	89.9945	116.068	183.767	187.021	385.794	47.1727	140.861	433.968	45.55	47.0124	116.284	36.3211	88.4005	-0.786055	451.009	54.8796	56.8697
GADD45B	11.9366	31.4715	39.8562	33.9466	42.1936	26.9054	32.8011	27.0506	21.5639	23.538	13.4616	22.2084	35.8346	20.7893	39.8452	32.8745	2.42112	16.2257	26.7572	6.67496	9.34614	6.11048	57.2235	109.463	14.4577	18.4151	14.9739	17.9098	17.2039	30.2944	14.7865	62.3941	48.1215	29.1254	27.2987	127.786	40.9351	23.7759	42.3412	25.2434	48.2162	37.4444	56.6324	17.0147	23.8653	9.07367	32.2377	22.6441	11.6391
CHMP2A	47.2916	86.4781	64.3742	57.237	48.7111	49.6626	57.7381	63.2066	17.7176	45.9777	40.3839	53.0141	48.9173	28.6826	34.9016	56.5743	12.569	39.3719	44.6432	78.1054	22.302	306.026	46.1577	70.8666	47.226	53.979	26.5714	24.5976	44.463	33.523	72.7553	53.8446	61.4625	26.5417	16.4069	45.111	60.8766	100.447	79.8197	79.0428	54.4016	47.7994	43.5489	27.3419	37.3128	29.734	46.0685	20.8352	52.9641
PTPRF	82.0082	33.4956	28.0172	56.4917	45.2369	53.1458	40.1406	30.0589	90.8817	40.7463	77.3312	65.5946	72.2923	53.4754	56.7027	60.2853	60.8003	84.2434	55.7911	84.6996	84.4042	61.4294	43.4965	15.1267	45.1067	13.5452	92.2321	17.176	33.9991	79.2362	49.4512	18.3327	48.305	22.6836	48.3572	66.8128	37.9932	44.6173	22.6777	19.2985	52.3249	70.3526	49.0063	47.8129	37.7964	25.5983	36.0705	53.2768	81.2071
PLVAP	29.0195	46.6103	61.9371	44.9411	23.2812	57.9576	45.1411	18.6461	2.84846	66.6843	41.706	44.0235	33.1536	18.1072	37.874	56.8138	14.1213	31.1856	31.4911	14.6551	23.1979	43.6088	30.2672	76.8716	41.1237	30.4862	22.3647	38.9859	52.2503	36.2105	80.4263	35.7186	60.0876	63.7259	42.9828	183.294	50.8965	35.9378	116.804	23.3356	30.1853	39.9012	35.2093	35.2135	45.2075	18.4216	62.4321	9.97259	54.5544
WWP1	28.6365	18.6948	42.2809	12.3714	25.322	10.8889	8.32815	30.5584	5.39124	39.8476	30.3749	20.311	92.4449	17.4546	12.5966	101.013	8.32437	8.72851	27.6366	6.54508	8.74621	24.6287	71.4244	3.08344	9.64801	40.0471	5.01553	3.16221	15.2026	4.82289	10.3545	21.3379	15.7122	24.2374	9.74636	16.3334	16.0639	22.1531	8.39661	24.8058	163.797	69.9925	30.7583	21.532	12.0511	5.65539	11.9559	4.62135	10.1493
COX6C	673.967	31.0821	353.608	82.986	28.5702	22.6195	27.2887	762.974	-1.93829	497.307	236.006	94.0802	227.36	132.458	0.344617	71.7556	42.5956	12.229	31.2829	8.16111	21.0419	383.343	118.01	29.8806	65.8693	1111.83	53.5929	113.335	656.747	15.7191	281.441	2745.23	25.6151	91.8818	22.1925	32.7592	270.386	400.103	42.9467	196.363	98.1656	57.162	146.886	119.621	53.784	11.3703	27.3919	53.1615	35.364
RAD21	147.305	38.7523	45.263	21.5676	34.1183	27.8079	14.8752	30.9816	30.9	74.5796	46.8836	35.5253	45.1749	20.1522	33.9786	45.5626	273.888	31.8587	83.6183	43.2314	102.992	20.9715	78.8849	25.4075	65.4287	159.763	236.727	27.6403	76.6909	14.018	19.9555	98.9869	27.7909	43.3409	84.8927	20.1188	45.73	48.1182	8.00553	41.9342	96.9943	166.194	35.8888	89.9088	77.5158	34.9604	20.464	47.877	65.9999
CLCA2	1.02844	0.986821	0.9662	8.34532	2.11134	1.62392	1.39608	0.940708	0.983877	4.85055	2.54471	1.97832	1.33228	10.3615	133.334	1.20397	1.1078	36.4473	2.10128	0.971223	0.960306	0.951216	1.58612	1.98201	1.18385	0.973171	1.25919	1.30988	0.960018	64.2446	2.07961	1.58937	1.0585	11.1401	1.03294	1.55265	1.1878	0.958713	1.41824	0.986756	2.56319	1.07572	1.47568	1.73417	68.5005	1.25259	1.49425	2.1218	71.3425
DDIT4	3.17713	57.8082	15.5672	30.3529	90.8697	29.9859	55.3622	11.4263	50.225	14.1297	19.7681	57.468	46.1533	7.25485	15.1434	28.3814	45.6074	81.3278	49.776	31.0148	26.004	20.8911	36.8574	41.0272	40.6701	11.3607	32.1302	46.4887	6.12684	150.88	22.1721	19.2174	28.9544	27.6785	32.1417	13.032	86.7566	34.3161	27.8321	12.1208	5.98959	6.82507	5.38619	6.47621	64.3422	96.9859	35.337	128.402	29.8111
NAT1	117.157	6.25118	15.8996	13.9052	-0.526926	9.19947	33.6531	13.2287	-1.67537	24.0346	54.1327	109.424	-0.325131	2.39968	10.7196	1.4345	-2.40428	12.6853	53.9723	-1.39996	-2.03473	-0.37801	16.8279	-1.66798	-1.85648	28.9445	-2.10917	-1.39483	27.466	-0.413688	-1.47351	57.567	34.6773	-0.481116	-1.50952	17.2923	15.9027	187	29.4661	212.945	131.371	0.204272	169.088	105.826	24.075	-1.1612	-0.746022	-1.85035	-2.33752
SFRP4	5.16036	14.9512	18.1913	60.9968	34.3049	26.0992	17.1572	-0.475698	8.86275	23.7854	42.0356	34.599	22.8991	48.7658	39.2956	44.5805	-0.204163	13.4323	36.4705	0.623638	9.36741	10.7237	29.6073	27.5432	9.1102	6.5176	-0.239649	9.70315	57.6383	24.9064	7.80603	7.73653	28.8396	18.5686	44.2778	34.5967	43.7564	12.0816	41.6873	2.74176	11.5134	43.1612	51.4697	0.774816	45.7733	1.86917	46.8662	0.285099	5.88898
SERPINF1	10.5856	44.941	91.4187	88.7682	85.3986	101.805	87.0509	1.41077	9.72505	43.2304	41.2715	37.1202	66.9208	108.676	101.549	62.9056	2.8316	74.6678	38.7767	6.07651	27.1323	8.73817	87.4988	28.1805	65.3174	30.1775	12.5228	39.4913	79.7054	61.7751	33.5917	24.9532	52.8943	76.6229	58.7031	88.164	106.842	15.9529	77.8654	106.128	16.526	30.6738	40.0981	15.2901	58.2012	4.85742	144.766	7.38292	12.9997
TXNIP	33.4433	48.5134	81.6131	65.9999	113.577	163.534	137.104	18.295	96.9366	215.62	134.983	251.672	156.796	59.0011	203.531	215.247	24.6789	48.8676	80.0712	47.5129	52.7484	153.514	96.4072	32.6436	71.5248	63.8094	66.9204	27.4219	51.8386	93.9718	78.145	125.979	368.696	225.479	52.8881	301.707	214.398	30.799	161.353	93.6665	124.306	111.547	207.564	62.9754	138.488	40.5591	232.026	8.53158	17.216
EGR1	3.78959	10.6728	4.60598	102.371	37.444	6.59163	22.9183	2.9718	1105.58	78.6181	73.7796	27.0724	19.9777	40.4078	98.8632	38.821	4.24302	62.2008	91.8135	11.9009	39.0683	34.9325	82.9221	117.57	25.5898	22.003	18.4085	21.272	18.7463	155.034	8.29411	42.2085	285.512	92.7259	25.2804	358.359	69.0204	121.82	190.248	11.6914	20.7034	85.225	150.56	-1.09589	10.1179	18.8097	169.313	20.8933	1.28467
ANO1	55.2307	16.0242	8.23758	16.5818	30.3552	22.5638	8.18227	37.2978	21.1872	41.2776	71.0363	40.1357	15.5317	16.3101	10.7344	15.9878	5.06338	17.0269	6.71597	1.79458	5.21222	9.31393	15.7842	6.06238	6.12556	35.7034	10.9612	15.2837	18.7581	4.81496	3.09191	11.8453	146.011	36.0085	5.0824	15.4336	17.8653	7.55041	11.6518	3.21336	53.4755	19.0673	14.0076	4.79692	6.57271	1.05493	37.2765	3.53374	18.5696
FKBP10	24.1531	16.5792	104.513	28.1901	53.6965	33.6783	39.5573	144.437	13.3119	43.4481	56.8248	19.9162	25.8367	45.6272	35.3641	34.1668	4.65536	38.0131	16.5414	8.59846	27.4861	20.0079	36.6734	22.2353	19.0175	29.4788	22.8103	25.8383	48.8994	25.3602	7.53442	17.4125	41.3441	37.7836	10.1447	28.8944	49.832	48.9565	33.4776	39.1365	59.4847	56.0754	23.9238	31.5225	60.7384	28.0861	44.5417	38.7777	20.5132
ARMT1	3.83514	2.45663	21.924	22.7655	13.431	31.9169	12.4702	101.718	2.18267	28.2335	20.2857	16.8189	23.6958	10.5646	6.92744	18.6414	4.95334	6.53002	57.0043	4.62199	7.38225	11.0414	25.7492	4.77653	3.96927	28.7351	3.1524	4.05461	22.07	6.15747	5.01463	30.8497	11.1566	17.8678	5.65245	5.22515	8.9207	4.62728	4.88522	19.752	182.042	130.666	12.7628	74.5818	6.33773	26.2486	8.78659	3.47969	5.28723
POMP	23.9641	41.5408	77.8116	42.6533	36.6838	45.2322	68.9589	62.1474	21.6629	36.8096	35.1275	38.7546	35.2406	30.8847	25.1724	55.7274	87.6256	52.7294	32.4772	80.6628	46.8535	17.5782	39.237	76.7388	47.4318	58.1576	61.2582	77.4433	46.7772	63.1147	49.0253	65.9925	44.5834	48.4381	75.3812	26.164	51.8277	54.1312	62.2703	52.7836	44.9977	36.9803	39.4695	89.1194	52.213	68.751	35.8403	73.1953	25.73
HID1	33.4329	64.8731	50.8055	73.1205	21.0196	6.75672	20.298	62.7349	7.19813	26.5258	15.6808	26.5961	32.9038	28.0151	16.1774	17.6347	8.2771	63.0668	19.1565	19.9543	1.40888	33.367	23.5655	8.5878	4.94242	47.2695	1.0483	2.48411	22.0389	18.5297	32.0909	33.0257	16.5938	13.9986	-0.194023	18.4371	19.9219	35.5261	11.171	25.0646	40.6466	26.9007	14.1751	40.3342	38.6026	14.7075	46.0077	3.07658	57.2768
LY6E	44.7126	47.7655	43.8001	44.251	62.1389	42.3912	68.2558	97.9244	10.7491	93.5558	27.2399	57.6789	76.2554	5.49957	68.8875	126.073	13.9098	69.8201	73.5816	-0.901018	50.4695	9.87176	141.75	110.344	266.348	1.5901	182.64	79.8465	14.2283	149.543	47.947	61.3255	41.8512	153.699	145.236	113.065	82.6248	49.725	443.493	24.7377	35.0475	42.5952	88.7699	627.788	24.697	181.759	39.9267	348.534	95.9003
CAP1	57.4566	61.7137	77.0102	86.2173	88.8692	88.609	99.651	53.7007	41.5021	61.0809	77.0977	100.746	71.8718	93.1287	110.903	67.4409	38.4901	139.899	100.503	82.3744	91.6531	60.9246	71.8366	55.1378	77.7055	48.0154	59.4478	60.0609	80.5435	184.946	84.5922	47.5895	74.2676	90.1263	101.445	69.2497	73.8067	71.6204	58.8261	74.3944	64.6884	71.0701	132.518	91.8192	141.273	135.038	78.4768	88.0518	66.2936
SH3BGRL	130.142	8.16089	82.7512	206.416	174.529	318.562	114.133	28.1606	33.6837	34.7035	135.906	420.744	86.8335	102.368	108.159	116.073	26.742	99.9293	235.504	11.0824	30.0847	248.962	176.46	36.4452	37.2808	44.063	19.5592	14.2932	16.0081	39.1172	79.127	119.297	95.9725	80.5119	36.9344	61.616	67.9213	350.144	38.8116	311.737	14.8604	432.163	135.46	74.1622	140.027	61.4665	26.3455	-2.44463	33.1373
TMED2	59.935	49.8066	104.001	68.3714	60.853	73.0836	56.7938	103.724	59.701	88.7066	58.0511	52.0588	92.4425	90.4876	63.8622	103.616	122.293	93.6511	133.507	116.728	70.295	86.7673	72.175	24.0039	73.8664	130.984	71.9254	77.7845	79.8109	128.537	76.0826	130.431	60.0147	76.765	102.009	26.373	59.6936	63.9539	32.7241	91.8442	168.855	116.406	80.6318	125.225	139.6	111.316	50.5616	188.988	251.304
CERS2	157.777	47.1333	53.6824	52.7117	29.8352	62.4958	37.5869	69.6936	14.8108	142.847	106.215	68.4384	66.4184	28.179	44.8603	99.3192	13.9097	110.604	76.1541	41.6728	17.9199	83.2473	46.1561	5.58573	21.2301	60.756	25.2552	36.0722	60.3028	51.8068	116.092	55.5383	63.4908	25.6918	39.2669	42.8128	21.9409	125.303	10.2915	73.3441	111.094	93.2501	127.351	85.4425	117.788	65.2178	34.0994	38.8197	28.0631
HSP90AA1	168.511	239.447	141.887	177.444	106.703	163.101	101.77	124.501	176.555	230.346	289.891	123.614	208.012	155.861	179.254	241.388	284.858	202.797	245.654	662.426	299.662	164.253	254.575	180.661	210.351	389.243	235.573	228.05	123.269	120.951	123.325	154.1	101.324	138.341	495.745	84.1308	107.98	90.7651	71.2105	270.451	171.922	304.404	194.87	188.443	389.088	42.7757	92.9938	351.037	230.927
LURAP1L	11.6708	36.6147	37.05	32.8495	11.7727	9.99374	41.5181	14.323	5.84331	27.0094	20.7132	18.2068	60.3885	17.5512	12.3403	12.3091	0.32263	11.0352	25.0264	2.36207	5.77009	18.1103	34.4206	24.348	37.9854	8.69494	0.747944	2.22156	115.704	19.7151	43.678	21.5395	11.019	5.42538	12.2581	13.7472	98.3166	13.9285	9.31684	22.3763	43.5708	76.3067	14.5463	31.7761	15.9566	3.2263	11.8632	2.83998	35.346
CHI3L1	0.00276761	12.5326	0.930348	14.766	13.2341	15.3005	8.727	-0.394497	3.85324	23.6663	6.69559	2.21356	3.18927	7.0975	0.685806	10.4464	-0.932661	2.55849	4.81868	3.35543	9.05976	-0.22963	0.548275	7.79811	101.27	1.76319	148.557	53.7086	2.0254	2.39096	18.1738	1.7256	4.33459	21.3487	9.09446	10.9907	26.5425	1.4773	24.3502	-0.459148	-0.0710206	-0.65967	8.87324	1.08047	1.47173	17.1524	20.671	386.087	-0.673117
IER3	94.8009	46.8495	49.941	44.4042	21.1843	34.4768	29.2905	169.866	26.889	96.1377	71.9964	105.041	25.5114	34.0744	31.3841	37.1689	16.965	56.5093	20.2359	7.98064	3.31458	26.4145	159.65	105.082	24.1452	80.4253	-1.89876	26.3101	232.518	49.324	81.5484	194.957	46.6561	29.8053	14.119	122.964	110.623	56.4102	54.5247	39.6272	248.978	88.3425	65.2141	40.8807	16.6904	152.997	43.4542	177.825	40.0364
MDFI	16.4604	2.49683	13.9602	5.37889	12.3929	22.5051	6.33309	3.86117	14.4417	14.5934	14.0514	2.24642	2.40029	5.32974	4.49746	2.11205	4.43246	23.1366	2.70078	0.828287	6.18557	0.787005	9.49154	17.2295	31.3747	1.42201	41.2443	38.2267	3.43982	16.7616	4.69121	8.98287	7.81334	12.0189	7.10525	13.7516	6.78521	1.60402	10.7595	3.04255	41.6671	6.11362	6.19743	1.92171	2.31595	40.2112	6.87999	29.0458	62.5104
CCNI	223.389	47.0804	35.6954	87.1925	84.3839	109.359	87.3859	115.024	137.824	102.185	160.992	177.333	81.6851	120.33	67.9247	118.813	180.675	109.068	72.4158	61.1148	118.966	85.8191	107.565	16.5403	129.691	111.902	178.442	87.3417	142.813	56.3191	100.575	62.6813	145.803	138.218	77.4034	90.7282	95.4153	124.183	79.4496	59.7875	133.604	139.994	112.464	54.327	69.3646	230.043	105.338	60.0743	123.835
LUM	54.1312	124.52	143.656	325.687	446.881	299.074	198.74	-13.0098	-7.84114	236.285	229.828	145.015	193.382	748.222	549.091	156.193	7.53268	420.949	223.061	10.4027	56.904	40.6848	353.146	105.144	113.498	103.518	18.7242	114.575	299.438	200.369	85.7284	64.0293	145.979	154.873	160.45	119.722	272.785	46.9481	128.718	532.067	59.8152	75.7274	258.228	36.6066	360.965	-8.39629	366.515	-10.0971	48.8443
RPN2	223.576	146.641	42.2405	102.277	76.3865	82.8802	86.6736	212.782	99.283	149.199	97.4882	118.909	131.942	92.0032	154.323	631.3	77.3517	166.255	243.774	188.681	144.879	114.711	80.3276	25.2555	194.606	152.034	209.684	158.225	51.2555	211.151	144.506	126.293	74.561	179.761	107.781	65.2924	69.1181	76.7452	75.3431	131.125	237.143	157.365	94.4824	258.007	172.601	198.365	81.1326	214.438	93.0619
SHROOM1	8.77974	2.3916	5.2123	4.27846	4.97418	20.4751	5.49175	6.64419	1.59791	4.87941	17.8889	25.4803	2.26907	2.39683	19.3256	3.65083	1.42928	11.8451	18.3577	0.98929	2.16512	5.89802	4.70403	1.07199	3.83772	3.54501	1.34884	1.46879	3.91314	2.66526	5.3189	3.85483	19.5054	3.28093	2.34251	85.055	3.90346	3.12902	20.687	2.84866	2.68232	2.87688	5.28947	3.86178	9.51758	3.91055	1.7771	3.9374	1.72382
SNRPE	24.837	23.1515	46.1572	37.0536	24.7816	43.2868	43.6692	62.9447	33.3862	22.2412	51.8108	50.7683	21.0458	21.9795	39.0863	27.4877	49.4706	31.4143	39.4187	76.783	51.0968	30.9611	25.4623	35.0269	56.3173	41.4207	52.1793	98.7415	24.3559	29.6561	35.4586	51.6538	45.0366	33.5768	57.0693	16.9926	25.0189	78.2083	33.725	35.811	55.6891	22.5106	43.2774	54.0967	79.3669	57.2687	21.7175	71.6536	57.3222
TOP2A	35.312	15.748	38.3336	5.36848	13.4787	3.82311	1.43021	24.2607	6.58527	13.6784	20.606	6.05186	7.01216	7.33811	14.0949	27.6762	111.015	7.54793	58.7058	77.7959	22.323	14.0352	6.99554	10.0556	18.4793	25.7012	33.4899	24.4731	27.1774	52.6336	8.53426	16.6367	12.4575	22.3871	35.8456	1.41341	0.905455	8.8076	1.49739	6.24905	27.1986	29.3606	0.260551	26.9037	31.1269	6.31412	2.06333	43.7418	19.2752
NPM1	91.479	60.2047	109.558	111.399	103.948	93.153	95.5133	33.0426	206.931	103.3	129.704	134.719	77.2098	45.453	42.6679	114.369	162.618	85.6383	203.988	89.8551	146.465	67.8754	109.194	158.827	85.5507	96.6229	134.37	275.231	205.424	66.7663	132.424	191.783	105.875	107.85	175.269	53.2039	135.025	120.233	91.9474	103.535	103.211	83.1127	149.369	166.263	90.5947	225.248	182.379	252.331	101.443
KLK5	0.0531698	0.442905	0.0531698	8.17438	4.20257	2.7307	1.14093	0.0684959	64.0736	5.34679	2.80169	5.81788	0.644139	6.16479	0.63813	8.28676	1.3177	7.46962	3.72883	0.075778	0.141906	0.833445	1.03464	12.3505	1.83286	0.644039	4.70252	76.0387	0.13186	116.345	0.321854	0.204965	3.53307	0.222119	98.1952	10.6294	12.7488	0.362957	20.031	0.0986588	0.492834	0.123029	8.88035	0.47061	1.07391	0.357312	4.8551	41.8119	0.0840154
PLAT	9.31197	5.37167	28.5115	45.9133	12.5778	35.6169	5.1467	0.505704	29.4113	55.0734	9.63056	10.5776	10.9776	20.4486	16.5356	90.0352	3.00234	55.8012	34.0274	0.651678	8.71121	22.8085	9.88181	6.1461	5.63538	49.6759	1.28346	6.04882	7.23748	12.0407	3.23681	3.56479	29.2312	8.39469	4.51099	36.2317	20.3729	38.8519	11.6033	124.112	3.12708	4.69798	24.6235	129.624	14.2213	2.53824	19.9237	1.01206	3.26786
S100A13	22.4906	44.8978	20.4448	27.1386	19.8976	33.3313	55.0003	105.733	6.20093	23.648	28.5667	17.2868	12.2966	13.6613	21.1376	39.219	3.61957	83.6119	15.7071	3.02209	17.0473	66.8361	24.4125	27.1156	19.5749	41.2491	21.3271	12.0148	26.6908	28.1882	29.2354	16.6904	67.5467	10.6571	25.3436	20.6371	33.3567	94.2442	95.3264	13.4383	33.1647	13.3506	27.1503	15.7418	19.7308	19.3381	18.5108	42.423	8.094
DDAH2	42.3458	30.091	57.8608	73.08	57.7831	62.9749	44.564	93.7615	32.7883	32.8125	54.0596	50.7704	45.6917	28.0347	48.3537	18.8323	41.8102	46.4125	39.5853	44.7515	17.4175	60.04	36.9974	65.1825	29.8529	60.4891	16.9082	21.7794	42.6874	15.9532	67.7707	17.5575	53.3082	27.8993	18.5096	38.4364	34.9173	19.3845	73.9379	28.9962	30.4758	30.7452	26.6074	53.8743	7.55795	50.2402	26.5744	21.0415	17.6326
SAT1	25.8818	115.224	53.34	50.9252	77.3354	60.6356	130.399	153.808	64.7196	88.7318	41.0409	60.0002	40.4941	128.062	49.2954	27.9035	43.276	81.1833	32.6956	44.1824	62.1712	25.389	58.6621	251.989	115.44	16.3969	29.4215	81.8954	46.2348	886.341	87.3537	61.3134	87.0981	91.6915	131.707	86.7335	79.7957	58.3187	115.108	41.9702	51.6689	31.3704	245.331	30.4189	103.765	113.695	44.6585	281.496	22.5572
CCL5	1.25798	37.6003	39.9849	12.2551	8.90595	29.9766	70.7976	2.27386	0.0605586	8.79371	15.1657	48.0766	7.95934	3.26484	31.6242	8.37683	0.21959	2.4791	36.4107	4.27155	13.1583	5.71254	6.62827	24.1085	155.334	1.26971	69.2412	3.76105	9.55729	6.72609	52.1569	30.8004	30.3454	117.663	75.6428	36.9902	7.78204	5.09287	230.402	2.5791	1.85923	4.58917	25.4239	17.0712	21.3227	0.745156	28.4734	41.8174	8.04985
COL10A1	13.7627	29.3603	31.4798	54.1778	148.673	87.8194	20.2895	-0.640406	5.6932	54.1209	35.4015	19.8544	60.0746	217.786	132.721	18.1121	7.77812	151.244	55.0559	-0.161192	7.12614	4.53839	87.0944	12.6696	13.7954	39.4284	1.83741	21.6519	51.7689	66.3182	9.12332	8.66309	18.4851	18.1305	18.964	1.87537	58.7086	6.95144	3.38565	116.643	12.3427	6.94591	21.5743	7.3456	105.387	2.03261	85.7163	-1.48208	10.1565
SLC1A1	0.973365	1.80269	16.8363	49.1306	6.4756	9.29643	54.8653	2.754	1.32875	3.83368	12.7633	1.93917	1.2314	4.11925	1.37236	8.86361	3.3232	52.9775	14.6235	1.03519	2.75513	8.09225	1.81204	1.38426	17.6349	1.37151	1.11624	1.82455	3.22542	10.7706	5.06206	3.20561	82.012	1.45288	1.09126	9.61601	2.12306	31.9185	15.5015	56.2251	1.20434	3.60525	100.924	3.62999	23.873	2.06216	2.16768	1.61278	1.01632
TMBIM6	124.359	80.8826	106.28	146.825	109.951	136.889	116.305	114.837	68.6177	168.919	180.479	184.912	185.43	160.506	117.152	192.293	78.2099	145.751	217.621	54.601	77.318	226.995	157.735	26.6699	79.9687	163.393	65.1965	65.7195	125.486	170.099	118.09	137.488	156.417	89.0792	49.838	107.931	104.829	189.008	101.002	240.042	256.633	315.067	144.725	187.611	160.265	76.8257	76.3025	68.4352	70.704
HNRNPA2B1	105.853	145.219	99.1544	90.6229	85.3057	86.0961	61.8172	68.2516	53.8588	68.3131	69.9598	88.3692	71.8401	42.8957	81.5423	73.142	122.199	69.5912	93.0386	157.296	99.5038	73.9411	102.446	89.7494	131.069	96.2077	96.7808	82.344	118.125	45.4274	112.306	115.634	77.3953	108.143	125.228	60.2053	50.0029	112.146	63.7128	53.6089	76.1372	84.5824	52.6511	172.368	84.938	77.2526	47.4934	104.228	107.095
RPL3	241.716	110.896	301.325	480.663	446.259	508.834	541.327	472.752	1224.87	194.878	619.318	757.346	268.129	241.134	160.88	195.345	526.317	313.395	260.956	161.065	551.757	317.115	341.831	296.693	312.681	149.544	326.294	561.144	595.27	290.437	387.161	235.293	801.019	227.655	204.347	461.223	544.903	602.269	777.368	237.162	281.487	212.759	466.879	150.251	316.196	983.065	578.429	516.859	1015.85
DPT	7.5748	13.4625	10.1249	34.6783	18.5489	44.0537	18.9066	0.0574099	5.61604	6.18227	27.0902	21.8656	7.8894	31.7228	61.1563	26.3904	0.154596	21.079	12.809	2.01154	9.84456	9.02986	13.2686	10.9772	20.8895	2.2951	5.43085	1.53127	23.3991	11.9797	4.88287	14.0633	28.0951	30.3953	16.9823	39.9725	17.0748	1.25924	89.0091	51.726	1.50597	10.5154	23.952	3.62324	14.9038	2.80176	42.0232	-0.157715	1.43529
JUN	44.9731	37.8603	31.7891	47.8765	50.3111	25.5371	41.8581	7.45087	158.635	38.0169	40.9396	71.0577	25.3328	23.2691	114.812	66.4176	32.3811	93.5189	30.7072	24.4615	40.0096	45.4374	91.7644	93.4121	41.3632	51.0213	13.4442	12.7602	32.8489	254.598	23.1525	49.0084	181.427	44.6701	47.7426	163.356	66.2446	129.131	88.8949	34.0665	49.3813	33.4839	140.386	32.7935	50.7565	7.02361	47.3363	26.9303	21.6609
SLC40A1	-3.29334	7.82459	13.2302	162.668	109.782	124.026	180.13	13.7705	5.39489	24.225	77.9158	61.9447	31.473	115.823	40.9298	11.6085	-2.48074	57.2774	27.5648	-0.812541	4.11013	1.85833	206.71	-1.24887	4.48294	7.45076	-2.59773	-1.21741	23.8488	13.704	67.4617	12.8419	132.033	42.3062	-3.02053	59.7513	203.244	-2.0058	34.4519	185.42	14.7254	83.0687	145.831	4.56754	60.2333	-3.65576	74.7009	-5.01385	1.14793
SARAF	131.635	132.205	43.0256	81.3699	35.7756	86.2125	80.0258	58.4541	60.0156	98.7262	112.787	45.6103	85.0654	73.2036	45.7469	194.231	12.8849	101.305	60.1091	41.8459	42.2038	83.2053	64.7126	11.8644	59.1892	134.734	40.7555	14.8888	34.4475	66.0503	44.9878	38.6109	75.6178	95.4133	63.1929	65.4509	42.7983	76.5153	93.8461	116.164	329.815	64.2458	162.193	47.262	76.7101	38.5726	53.4901	38.4267	41.0696
PTGES3	57.3681	60.8544	76.0388	64.6849	58.8702	73.0419	83.7158	70.9671	61.8218	74.8325	77.819	94.9526	78.8464	48.0694	67.7745	64.6495	163.972	51.5402	101.342	95.9718	89.0009	64.1224	98.8694	30.9656	72.1866	103.143	125.841	126.079	65.0737	53.4755	75.3393	62.4592	67.2584	85.7449	88.1706	37.853	60.6632	53.0071	49.7979	98.3823	105.947	110.491	92.1601	109.051	91.8234	80.0871	40.2069	98.4705	33.7909
C12orf57	32.9448	31.2199	30.1933	48.9013	22.709	32.9432	39.718	39.356	35.4127	22.7222	36.3483	35.0162	20.2172	16.6765	17.7194	24.2252	111.672	38.2733	32.4126	6.06972	75.7212	47.7785	22.5817	38.2875	35.0716	41.16	46.9621	56.9904	29.7119	24.5887	45.5615	26.9788	87.8505	14.6156	21.1994	42.7309	54.7821	77.9364	120.746	26.1788	21.9964	31.3514	48.2608	16.6471	26.225	16.283	41.1527	26.2162	60.6973
GSTM3	8.71097	4.29052	8.7419	20.3833	53.8249	69.0132	48.0926	86.5921	6.61867	3.62284	72.5025	28.7443	73.6321	70.1136	19.3305	13.7694	2.57819	13.1922	2.51219	8.52227	4.51623	25.1734	86.3555	5.18632	2.72254	27.0227	0.130711	16.3391	9.13468	34.2287	47.5161	46.7811	11.55	43.2827	0.810978	9.82724	52.6327	53.5154	11.0874	33.1562	85.8756	12.1283	8.88793	48.8954	20.0323	1.30929	59.8779	5.48015	29.3097
RPS15	115.919	127.072	146.27	151.337	67.8778	155.27	155.505	145.08	135.263	44.0526	97.8414	199.243	79.3013	43.8023	53.2998	52.8346	75.0245	71.7502	98.3934	58.6715	131.715	73.3324	86.6781	103.477	72.6756	102.829	57.1149	100.878	162.346	105.999	118.091	76.4276	219.506	82.6644	31.5578	185.091	175.021	167.769	387.283	118.972	85.7109	61.7932	156.205	58.6207	65.8483	192.113	163.273	172.766	312.128
CREB3L4	77.2811	52.9644	10.54	65.2618	25.602	37.0949	72.4836	125.24	21.6923	42.9284	45.6015	72.0871	41.0518	17.755	56.7141	10.1599	9.29916	200.785	42.4089	80.6566	2.14476	120.177	43.1485	8.5253	10.172	46.8474	7.06474	4.87628	29.0236	13.4799	141.942	25.5866	46.3977	9.47794	11.7048	42.7074	23.0377	53.874	30.2832	33.4744	52.1916	10.021	40.1952	31.5505	58.5723	11.3193	22.6174	3.19148	62.9466
LRRC59	31.2497	199.317	23.3477	75.1574	21.8765	16.7923	18.3106	61.4699	21.1695	24.607	32.8138	31.1528	24.6289	36.6068	27.3342	41.0503	28.7254	50.1461	35.0866	87.0343	32.2258	27.7728	23.004	21.3984	40.9887	54.8659	24.7435	64.811	18.3834	95.5923	191.183	27.1704	15.7653	34.1178	40.4301	17.7559	20.7815	22.1074	9.74318	28.2194	42.5721	25.2489	23.9866	41.8978	45.7082	21.4589	26.2684	41.5709	75.7818
OGN	1.49716	3.36968	2.96369	15.2547	20.6113	8.28106	6.91023	1.25074	3.62225	6.47457	11.4307	7.46008	3.13848	58.3045	43.9367	11.6675	1.24399	5.08964	5.82138	1.61063	2.2	4.12312	10.799	1.72675	2.32881	2.62879	1.36877	1.51763	7.94177	5.4586	29.33	4.02801	6.30215	4.46948	10.5082	14.0469	11.6486	2.12098	6.25682	1.72054	4.61055	5.3938	12.2762	2.09337	4.4774	1.27111	13.988	1.26588	1.29952
CBX3	32.8385	30.7501	43.3682	33.7327	36.2176	42.6003	24.7206	30.2703	27.8298	41.5158	43.5935	56.3677	35.309	17.8491	33.4122	44.7796	100.512	33.8409	48.1178	97.0125	50.5371	26.6863	48.7834	23.9472	47.1025	74.294	38.9023	55.0254	70.2989	29.4765	36.2968	43.1992	40.4009	56.8822	55.2305	21.8228	29.0495	49.383	29.4532	43.0084	71.8009	48.5461	38.1931	160.062	41.3218	45.4724	21.5663	49.5402	40.2577
PSMD8	43.298	54.5933	51.1659	39.1297	41.1546	37.1398	45.9783	63.8733	24.6243	35.4181	36.0776	42.819	43.0611	22.3663	32.8587	51.6972	39.6683	33.2825	36.0663	68.4354	43.7563	157.817	33.9704	37.1156	58.919	62.1994	37.5043	40.5817	31.6223	46.9266	50.5989	34.0939	38.2587	36.3163	43.34	31.037	36.3897	33.8371	46.3588	43.8033	55.093	41.4991	31.8386	85.2047	29.0637	32.2373	38.6406	53.128	28.4746
JUNB	31.9098	69.987	49.1937	102.772	104.085	47.1552	103.326	49.8807	38.831	76.909	40.4579	50.3346	27.9368	22.3137	76.4205	48.1303	15.5234	66.8153	56.3182	3.49565	40.3247	40.1467	105.393	102.667	33.9656	37.5669	1.75782	19.1912	16.4851	183.358	15.6082	28.2577	317.96	106.3	32.3481	570.026	54.6508	97.4539	232.804	49.9579	45.4792	67.6944	161.134	16.9832	23.8823	18.5633	55.8393	22.96	8.59322
CYP2B7P	7.87065	-2.18035	8.16131	4.59712	6.93904	-1.86251	-2.1755	-1.45427	-2.23191	14.1516	-1.34381	3.34988	-0.77315	-1.79567	0.828031	2.04548	-2.26105	0.523217	0.519338	-2.13912	-2.20958	0.248817	0.221339	-2.05519	-2.18884	7.9204	-2.24463	-2.24072	10.2408	-1.66246	17.9977	209.197	43.8101	13.8789	-2.25638	11.4192	3.44523	899.068	-1.63772	14.3959	1.29245	0.709219	-0.861493	-2.2061	-2.24869	5.37725	1.28081	-2.26705	-2.22911
PLIN4	2.15286	5.34932	28.5023	1.27702	2.13257	1.72544	1.04431	0.691494	2.15976	9.96826	1.11135	4.09866	2.92148	0.596665	1.09745	16.0696	0.402338	0.458933	0.988306	1.32364	2.15438	1.10517	1.39712	1.60761	1.01954	1.56585	1.71055	0.497387	9.84732	0.39647	0.523513	12.85	42.4663	11.345	0.751804	86.9687	3.87577	1.22574	12.955	1.25707	0.516607	21.1521	1.89521	0.678686	0.777576	0.909099	27.1817	0.748866	0.422411
FGF10	30.0008	0.52451	11.4381	1.25068	2.12137	0.889743	0.580534	0.471732	0.539483	1.22945	1.20481	0.865181	1.40275	4.53451	1.97012	1.90787	0.476674	2.09379	0.870781	0.500586	0.619375	0.714344	1.56313	0.501097	0.619611	0.516626	0.494417	0.524555	2.14523	1.15996	0.512533	0.956628	0.881006	1.64861	0.804289	1.91512	1.129	23.9463	0.594939	1.11335	0.566009	85.3133	20.7707	0.484166	1.10948	0.528979	2.28707	0.468557	0.474611
PYCARD	12.2612	17.9527	9.08198	19.079	11.2844	51.4754	18.7704	5.67228	3.96306	16.0159	11.8677	17.4687	54.136	3.65148	32.3385	9.21953	0.587579	29.3908	25.2924	1.6283	10.7829	7.18035	34.883	31.5178	15.6768	6.00138	8.5765	3.08466	9.90675	2.17439	6.98499	5.31111	28.3707	24.7622	11.701	33.9252	18.9518	66.1909	57.9766	86.7569	5.95463	12.9967	24.4039	16.6212	42.6841	7.29729	10.4239	8.92698	3.90377
EHF	3.68809	10.518	0.527286	10.1868	9.05793	10.0177	12.6482	6.0216	104.372	7.26587	19.3971	28.1037	24.4743	6.4186	30.179	2.84398	42.7194	16.8177	30.1313	223.465	34.1692	5.13536	6.35633	12.4586	8.98591	2.60083	19.9	14.5113	0.537818	31.8453	9.5744	11.4108	4.55681	8.23657	1.19436	10.0813	4.96911	6.0915	1.35773	15.5138	1.57984	0.7022	15.0605	10.4628	13.8567	4.52214	11.9262	3.54659	0.508279
SOX4	19.7425	7.08199	46.0277	47.5556	24.2779	37.6769	25.7231	15.742	68.5654	23.1982	49.7897	24.6984	17.1949	25.2208	46.0767	51.7573	175.734	35.0916	23.8906	145.581	82.1655	21.5187	36.2599	63.4806	50.8362	23.229	55.5809	71.5695	28.5285	31.1722	29.161	22.6631	41.237	16.1298	34.843	18.4509	21.9753	13.8242	17.3124	23.1995	10.8649	25.0127	22.1827	39.128	29.9356	68.961	21.1399	46.554	40.7815
SF3B4	151.319	45.6696	42.867	50.6812	29.5959	45.2899	45.6192	80.7928	32.4176	53.9011	52.2343	57.0731	32.3637	21.1825	59.4029	31.7206	46.3956	51.2497	64.0694	70.309	38.0502	48.2825	30.6192	48.7654	53.7893	53.1167	60.5949	62.6559	32.557	30.3888	26.5238	38.3679	54.1468	24.7119	76.059	36.549	35.0492	80.031	41.808	73.3788	36.4111	24.7192	42.0418	50.3842	58.5199	123.376	26.178	52.4038	34.7725
EEF2	707.035	297.744	387.686	550.34	364.571	581.758	617.87	375.688	1751.21	211.751	642.998	1152.45	394.57	449.456	275.205	252.667	508.379	532.968	762.549	303.914	680.515	355.24	378.422	248.699	221.728	306.785	308.369	435.146	653.82	448.455	356.7	276.853	700.509	298.691	226.167	570.341	747.562	415.367	568.356	327.98	369.123	377.455	838.11	152.171	339.301	1261.7	964.337	436.709	1196.23
SERPINI1	15.5929	5.12872	3.30619	4.84109	3.63394	4.77841	2.98987	51.1036	3.60164	15.7009	6.19859	3.49939	3.80636	3.64078	5.17055	3.63827	2.05695	3.73329	2.85773	2.56947	2.59382	28.5345	3.76223	2.6498	2.47616	16.972	3.91213	2.58024	7.96379	2.25944	10.1782	1.99896	10.7944	4.79546	3.71609	4.48883	3.57925	12.1909	2.50452	7.09111	90.6428	10.7555	8.31445	2.96942	53.6343	3.28554	5.2667	1.55454	2.56229
AGR2	4.41231	499.078	115.148	209.496	85.1455	800.302	66.6553	1194.58	-20.6347	156.156	51.875	432.252	53.583	8.90407	6.26402	141.529	-21.4423	136.18	1053.91	-20.0835	-19.3388	171.073	68.1641	-21.5672	-16.0804	733.348	-21.4287	-21.5424	182.125	408.461	109.16	-4.59841	82.9814	194.921	-21.4062	176.004	-2.10805	70.6874	183.059	97.5813	261.269	1028.61	93.1413	123.71	53.9812	103.393	68.5797	-19.3548	71.1422
CD46	37.444	41.2622	18.6764	29.2702	20.5638	28.8507	26.5436	49.4749	12.0378	48.734	32.5604	35.6889	20.5465	28.7178	49.738	53.4631	7.63642	48.7783	34.3785	8.35715	14.7102	52.7664	25.5491	8.68793	14.6436	42.6989	7.4101	17.8207	21.7619	30.4214	11.6816	41.2828	29.5101	23.5047	16.6698	29.0651	14.1646	37.9913	7.43835	40.4237	92.0302	45.9011	38.3105	35.1765	20.7494	15.8492	12.9922	11.8718	8.40326
ACTN4	52.4875	75.3977	70.4978	73.2509	85.7787	56.497	48.6456	56.7974	145.014	89.0557	75.5725	79.9215	88.6205	53.423	82.6701	83.296	53.9953	43.0075	53.3072	185.472	114.299	255.222	66.0866	64.4259	80.2954	67.609	68.0022	50.8844	60.5711	65.2544	50.7039	50.4794	59.6202	46.7277	125.9	91.8463	89.9154	55.0108	45.176	53.7351	65.2929	99.4917	46.5747	102.406	45.7067	25.7759	74.82	80.2066	34.8942
RMND1	3.39673	4.28689	8.31128	19.9679	17.9185	25.68	9.24525	65.6201	9.40593	7.72473	10.3163	9.2673	20.4499	5.96836	4.96617	8.8277	11.8334	6.70648	9.63767	6.22125	14.7761	8.99264	27.7645	10.5656	5.52124	12.872	6.61589	20.5767	22.2928	4.84851	5.94797	40.9087	7.98623	7.18176	10.3153	4.73016	8.73897	4.30873	4.4519	9.21704	25.1682	56.72	7.08625	31.2381	3.28136	29.736	7.91586	15.3245	6.94704
TSPAN13	120.755	319.87	71.1166	81.4375	46.597	159.934	17.3301	331.854	5.2462	195.047	103.549	124.953	84.3557	81.017	68.2803	106.671	35.6404	126.586	244.368	113.305	21.4102	229.628	87.2284	52.9716	34.6999	401.055	10.9533	5.67016	126.306	195.979	157.603	46.4596	84.3463	184.04	-1.38921	97.7021	36.3446	114.373	41.4263	80.4489	557.864	227.289	51.3866	64.05	73.4147	57.1606	54.3434	11.563	53.8948
IGFBP2	22.9952	6.17601	41.1456	22.0712	39.7525	21.9015	15.9706	4.85843	118.02	25.0016	53.1378	32.0824	147.506	21.537	15.4553	11.0498	29.9125	10.5589	22.7724	18.5153	40.8317	34.7839	24.9246	7.6885	1.41802	50.4876	11.3101	16.9779	76.3163	13.9581	5.01285	30.0501	43.8379	32.2817	-0.677203	30.4279	37.2203	26.9294	30.8649	36.2284	96.0116	65.9301	15.2781	43.1558	42.7702	25.4524	25.7667	5.04255	151.652
LAPTM4B	40.7886	23.7834	59.6488	18.8368	26.6908	16.9696	10.4553	39.9133	41.1409	38.137	26.8872	19.9176	7.65857	8.70111	35.8264	70.2027	179.165	21.1252	63.342	189.931	150.737	17.9418	36.6945	14.4979	132.637	11.381	62.2835	120.537	48.4334	20.9918	6.0922	81.4456	31.5601	68.8994	52.7709	19.4126	36.5928	13.5959	16.0427	20.3207	67.5759	19.4862	14.3239	13.8642	131.766	90.7847	24.3755	114.783	239.29
RRBP1	39.1528	98.2008	36.369	48.8022	33.3957	32.7185	32.2005	84.9213	40.2795	37.1862	43.9018	61.9554	38.4835	68.7238	62.6179	25.8168	7.34764	54.5833	54.5055	38.7647	31.7436	47.3092	32.2649	80.884	57.4044	25.757	29.32	43.6077	20.0552	72.3229	116.043	46.3606	19.5189	46.8025	58.5346	36.655	42.9369	38.7107	35.7546	26.0852	28.0241	42.3541	28.899	49.0016	49.3328	30.9421	54.6769	105.004	39.6659
PHB	19.8132	130.746	15.2201	51.5273	27.0013	19.6501	24.3747	46.2136	18.0261	20.5313	25.5795	23.3699	20.1883	27.5067	17.4365	27.6115	17.5923	16.8037	66.6203	81.8224	26.9676	20.0208	20.3376	13.5663	27.42	25.2417	22.049	48.6314	15.2822	140.238	70.7209	13.2422	24.9759	18.2843	29.4247	17.3189	19.0334	18.2288	18.9307	24.1108	51.3332	10.1845	15.1844	20.8172	30.9946	23.5734	19.5709	37.1428	50.9598
TPSAB1	1.5819	3.08435	2.38804	18.4308	24.0469	28.691	22.8941	1.6034	1.57058	4.37799	12.6173	18.6418	19.7676	17.3718	16.2526	7.09616	1.15963	5.25417	9.84912	1.28266	2.71346	5.22043	32.1694	1.90283	2.98706	12.6203	1.36303	1.50289	177.514	6.68403	12.9689	7.86444	6.82756	6.78176	1.45092	12.5519	37.6076	4.65522	24.3565	45.2727	21.9624	7.70325	2.95185	2.19681	5.76634	1.49533	58.5222	1.31789	1.34196
TRAM1	31.5358	28.0669	42.2151	30.2128	34.3439	33.062	34.6659	49.0529	51.6625	52.0449	48.4855	36.0063	84.4611	51.726	39.8258	112.662	54.5048	55.1924	49.9733	59.7043	60.4693	32.4339	101.667	28.4762	57.0581	42.683	21.8966	32.6839	27.1572	36.9387	19.3371	49.3407	32.5216	65.1618	59.5562	35.6252	45.1881	26.8347	24.0269	41.3674	149.151	55.7795	40.5496	32.2893	46.3951	26.0142	48.8052	45.724	54.6317
AREG	23.7572	3.72288	185.246	47.6832	46.8224	9.08674	5.01814	6.16487	65.7867	0.525289	36.2887	47.7392	5.11595	36.2672	1.17579	6.17735	-0.471193	35.9569	1.03876	-0.978009	6.09657	0.758592	20.5646	2.6122	0.562221	5.76021	0.703172	2.41776	9.4634	7.15925	6.05674	1.69836	5.25738	13.6113	0.0152096	32.1757	18.5355	-0.61466	16.3141	1.26234	-0.636537	-0.841347	141.487	2.20513	3.79635	136.798	7.54592	-0.230871	0.311864
MYC	32.9136	1.23512	16.636	18.1696	60.3707	22.2952	15.8519	26.2953	109.366	33.1719	31.0217	25.1173	5.14582	6.71616	4.6963	21.0109	75.3719	4.69741	15.5119	54.5993	69.2002	13.4543	21.5162	8.4034	33.0221	51.9382	37.9689	40.3034	21.2408	9.21644	7.90235	13.921	45.5015	29.3103	129.035	79.8443	20.8225	4.81569	19.751	3.32222	71.798	16.5757	29.6126	9.9559	41.3766	60.5315	28.6947	46.6236	0.366682
PPIB	110.426	102.81	125.238	82.886	67.5643	92.8765	116.7	107.688	122.666	65.5918	102.317	66.0233	77.8238	72.4252	71.4384	83.6	40.976	82.0436	147.561	82.3774	63.07	53.0007	81.7364	128.714	133.581	94.5518	148.034	68.5168	83.1399	115.849	110.91	199.926	78.4382	70.5732	111.211	64.5949	138.212	152.65	161.544	94.2462	33.8445	49.2254	106.174	86.578	95.8647	117.784	125.777	372.41	225.557
FCER1G	11.5205	33.7292	27.4751	23.5725	21.2762	45.0508	50.6079	16.8556	2.5482	21.7263	10.7089	15.5157	16.013	22.8723	29.7295	10.1687	5.94161	34.2365	26.7503	9.90714	41.2599	16.0842	19.0502	41.5991	102.787	10.0396	54.4246	18.4016	30.54	20.3111	55.791	69.826	22.5236	57.0556	53.5163	23.7564	18.5489	75.2255	44.599	47.5032	18.4723	13.0847	33.5397	19.9849	35.0281	2.94344	30.922	35.6822	6.94878
ARF1	140.087	145.719	249.296	149.535	91.8343	129.436	150.074	288.752	69.0063	121.648	192.301	203.677	135.829	128.122	163.506	246.588	54.1312	232.302	177.18	139.917	129.994	186.166	100.2	199.295	203.341	221.496	249.251	506.198	100.712	345.066	71.4014	63.6411	170.388	113.556	198.401	144.397	110.947	241.096	124.005	216.023	92.5513	149.859	192.411	218.602	239.185	174.48	127.83	336.285	153.533
ABHD2	54.8313	5.18469	7.283	25.9431	54.5468	33.3775	6.67222	8.3481	10.2101	32.1337	26.0513	127.866	11.5627	15.0982	8.94907	12.4599	31.0368	12.9513	42.3039	20.9121	7.85795	133.977	11.4898	2.75674	6.16386	26.5205	9.82342	0.934649	14.5576	6.09625	8.94521	3.87007	20.7128	11.9896	7.41075	11.2003	13.5919	5.24981	10.4047	10.8212	13.427	50.6937	39.7584	6.15836	5.49426	23.5733	14.0447	3.39775	11.3824
RPS23	66.2175	32.75	85.9283	82.4061	93.8271	115.161	122.084	68.5765	188.796	67.4827	186.586	183.273	74.6499	75.3908	36.7983	72.5155	94.9818	54.5639	122.293	30.8176	118.863	89.5037	96.5213	95.5376	88.9471	77.4686	105.349	181.713	184.135	51.4899	102.304	82.8161	183.355	61.8561	75.8746	122.858	179.003	143.7	215.948	103.675	113.512	79.21	187.705	66.2628	69.4824	207.19	123.842	97.5632	119.533
SF3B5	19.3265	60.2752	89.8697	83.2792	77.909	99.1625	123.739	92.3537	62.4702	58.9064	37.9942	85.7278	66.0961	51.2324	57.071	61.6817	65.5142	49.4802	46.9387	69.4108	144.765	50.345	56.472	199.084	108.816	52.895	79.8729	71.4062	62.5918	106.965	57.7424	51.2722	112.291	51.8186	130.95	81.9183	100.677	39.1402	143.029	80.672	57.9402	38.9478	56.8176	62.5404	75.5343	103.409	57.2892	202.693	80.6633
PDIA3	187.202	74.9057	139.845	101.919	69.6796	91.6054	89.3207	232.545	93.5298	148.464	123.662	93.909	106.421	101.315	83.0996	162.737	34.3506	196.713	237.762	83.724	69.9774	127.096	110.931	108.83	191.606	183.169	103.824	111.183	86.4488	129.312	162.824	176.763	69.5811	81.3432	117.28	62.1396	92.3665	168.81	92.432	128.799	81.647	73.0915	127.79	220.566	141.411	91.6515	105.772	247.296	165.232
TFF1	-33.748	-25.2028	-22.1341	908.005	382.747	5.74413	50.6864	2279.27	-40.0688	438.589	681.387	710.212	364.627	20.7831	-39.0469	298.455	-39.9496	886.598	138.763	-40.3263	-38.9407	1266.11	-3.7828	-40.4845	-28.5415	458.126	-40.3147	-40.2246	46.6693	-11.1975	2392.81	1309.11	35.0761	20.3016	-40.4487	494.352	-22.0119	740.422	245.654	5.63686	-39.1657	-17.1189	-21.3715	319.375	-28.3462	204.315	16.5017	-40.4845	-40.2995
UBA1	114.3	106.353	59.7296	67.01	49.2771	56.4259	67.6715	59.5807	39.4564	43.014	55.4366	49.7709	53.023	37.361	58.9728	74.5025	60.0823	46.2594	42.1766	67.2663	42.5636	67.7446	50.7677	41.4725	56.5715	40.6702	47.0667	176.259	43.8445	181.155	63.6533	47.8251	45.4925	62.372	46.5141	49.1963	53.8713	68.4858	53.9793	58.5	28.5627	67.6191	50.2415	68.5646	61.0724	50.5265	49.1075	69.8333	70.4175
KLK7	1.15826	1.16771	1.15825	4.7352	2.90412	1.87129	1.49147	1.34564	4.43152	3.05779	2.42756	4.51975	1.27559	3.9869	1.23485	5.08108	1.37299	2.53751	2.89166	1.16337	1.28483	1.36509	1.54661	1.59192	1.68169	1.33797	3.22339	28.4749	1.17013	12.3432	1.24121	1.18515	2.00731	1.30677	1.39327	5.55733	3.98325	1.26901	3.69334	1.2046	1.9646	1.19978	4.29969	1.28199	1.29445	3.82181	1.73026	11.3095	1.20016
ACTB	439.14	1327.01	1396.73	1136.84	1167.54	1186.84	1124.19	1131.23	1149.09	991.389	1053.85	1608.49	1165.38	1386.86	1344.37	976.089	434.694	1272.83	1182.43	1105.75	1273.55	446.835	1291.63	2567.51	2110.34	630.983	1462.37	2127.37	1255.47	2800.06	1296.12	1533.81	1053.01	1267.48	1391.44	1191.62	1923.02	1490.28	2097.86	1525.99	654.344	1095.27	1618.51	817.355	1377.72	674.348	1323.48	2499.17	829.672
YWHAH	45.0358	99.2744	47.8948	60.4787	54.7996	73.1909	72.1734	156.634	31.239	47.8676	56.1598	45.4162	37.6917	83.0605	66.293	30.1469	78.7389	94.5804	52.3097	97.5919	91.5428	50.3177	53.896	68.4956	64.4498	76.3349	56.0968	79.1848	38.1347	71.4024	76.1803	54.3331	65.518	63.785	82.8572	52.1752	41.1468	87.5678	53.064	83.8972	60.0216	52.6133	83.4527	50.2166	98.1088	46.4933	41.5761	61.7583	57.0489
RPS14	68.311	43.797	117.249	82.4239	88.2241	123.286	130.568	84.4517	234.684	76.4173	127.26	172.912	90.667	60.0258	46.5633	111.292	99.2071	77.2345	174.019	36.3868	119.775	68.6463	102.702	99.8014	110.841	90.4822	105.037	120.446	171.701	67.4936	113.703	111.993	140.041	92.1812	54.9675	137.494	219.16	144.298	318.868	127.467	110.269	68.3392	181.651	71.7068	67.2943	207.172	145.095	223.531	173.821
KRT81	-3.02436	1.52936	-3.05898	3.35222	20.62	6.47552	-2.33548	-0.899106	2.88963	3.53975	-1.76492	8.76432	1.61769	4.7038	-2.246	8.92998	-0.192058	51.5066	0.118721	-2.35717	525.209	-1.64132	1.83092	-2.52666	-1.96307	-2.45512	98.6976	-2.86082	-2.91065	36.6557	6.51862	-2.97692	2.18024	-2.71507	553.619	6.20162	0.730857	-3.01119	6.05967	-3.03121	-3.04487	-2.63411	5.08062	-2.76768	0.809217	27.6684	-1.56014	24.4168	-1.77469
CNBP	88.2012	106.592	87.6992	96.6872	130.588	127.383	113.605	154.302	125.968	163.685	131.063	139.065	108.093	101.087	154.96	100.288	275.99	113.795	98.4832	321.538	237.114	123.248	137.542	96.798	159.881	151.722	123.365	237.887	198.726	102.022	124.331	121.708	163.203	157.354	226.003	118.722	132.887	130.347	129.039	147.034	152.457	115.558	200.5	138.505	87.2616	108.822	87.3745	278.969	54.4314
CSDE1	84.7125	41.6634	90.2873	63.728	72.3235	77.2115	82.4304	92.7545	119.763	69.0842	112.685	60.1643	86.0022	85.1537	75.1892	81.0069	83.3243	117.476	72.3361	207.827	198.567	79.6277	79.6684	48.3483	76.1997	37.3691	159.048	68.7908	78.7609	110.161	74.1745	82.8977	74.9124	102.286	109.3	47.1851	73.3869	54.9764	57.3862	37.8754	117.798	85.3699	86.0309	50.692	74.694	51.3202	81.8134	141.302	116.624
TFF3	-6.27224	37.8419	125.919	198.933	190.49	64.0804	134.735	1633.45	-22.2731	152.42	238.197	536.072	341.742	70.5074	-14.5519	17.459	200.844	1231.06	49.4823	-22.6948	52.1164	3359.25	28.5818	-21.8904	-11.4383	173.305	-23.1815	-22.7481	32.5747	188.042	1743.14	147.756	55.1701	-11.7768	-22.7491	113.076	65.2682	159.416	475.905	43.5631	-21.6832	221.967	-7.59655	191.924	-18.0928	910.93	69.171	-23.2252	112.381
HSPA9	80.365	39.5916	54.3762	43.9449	48.0801	30.1149	22.7637	62.4502	41.2972	59.0829	51.7329	43.3938	69.9518	20.2024	29.0267	80.6049	40.6497	42.2569	97.6564	41.2722	43.7896	54.1611	66.706	28.6251	36.1129	43.987	48.3107	69.2599	40.5008	63.9009	47.7598	56.1673	27.3746	44.4955	46.0385	35.1227	44.8837	45.1952	21.3838	55.9613	68.9987	58.1645	44.7284	85.8892	27.7947	25.0314	21.5349	76.9626	44.4236
C1QB	13.9353	102.861	67.1768	37.3947	45.7592	74.3233	240.666	17.8634	4.9097	30.8855	8.24434	31.3077	17.1328	23.4994	51.9477	17.4365	4.21894	33.105	45.5523	16.626	67.9046	45.988	27.7138	37.3335	184.996	3.51573	116.813	31.7161	19.8797	25.9347	161.705	85.2421	52.7888	126.238	109.588	93.3726	23.9477	63.4874	187.698	47.4414	30.5906	16.5296	30.8031	42.5912	78.8838	2.99797	34.8045	51.1805	6.99099
CD151	61.2931	70.254	125.091	139.796	73.3167	117.349	78.1979	108.452	62.7487	65.7791	77.591	82.7501	107.214	54.5734	68.7399	89.1306	24.5718	67.1423	75.2643	6.58217	74.257	93.7395	62.5999	64.6273	51.048	55.6361	55.5037	34.7484	51.9169	105.496	107.644	67.5539	104.181	18.1789	74.0742	76.0839	77.8207	99.3471	142.806	42.4307	69.7567	76.6829	64.0597	101.109	42.5119	31.7233	56.7865	47.7816	39.6693
YWHAE	102.449	83.6586	84.7132	58.9823	60.3035	70.6568	126.409	178.936	116.667	82.123	85.4699	84.049	111.297	42.4477	61.1882	94.7275	198.788	97.4001	147.039	143.395	145.711	62.013	128.765	248.697	132.186	57.4519	241.487	163.003	96.4087	82.1644	147.103	90.8917	82.0922	97.9879	114.605	61.0452	117.253	187.232	80.2619	174.069	78.7057	121.478	109.796	100.428	76.8669	108.779	108.609	167.034	85.0352
S100A9	-26.1253	1.66252	-26.7275	-23.0938	-25.1105	-20.7562	-17.9294	-28.1775	-31.9512	-17.3804	-29.6598	-29.9198	-26.7748	-26.5984	-23.0817	-23.923	-17.0928	-7.18458	421.073	-23.7564	-12.4199	-28.5049	-29.0727	9.43367	222.342	-26.6642	-5.82753	-12.5574	-28.7918	411.793	-25.1881	-0.0957195	-29.1973	-20.2492	-7.60479	-17.7407	-22.8175	-30.1998	11.6727	-28.1133	123.161	-29.2715	-22.2995	645.396	463	183.56	-26.0305	642.095	-22.9233
ARF4	47.0244	50.269	105.107	76.1979	70.3715	84.1419	87.7208	98.7283	67.0226	92.3849	96.3354	77.9955	78.5413	80.4844	90.9128	74.4933	39.3476	101.308	90.2076	52.4639	58.0886	55.0951	88.5105	135.201	97.6816	103.066	62.7501	123.217	84.174	350.496	157.617	92.2512	55.7907	54.637	90.6623	56.0854	97.5302	97.9368	47.3629	112.557	49.5503	74.0135	125.389	59.7278	72.4404	34.5551	89.7556	53.1966	52.4311
RPL30	75.1902	74.3362	222.454	93.2425	153.681	126.013	127.239	137.635	185.364	93.3108	159.439	184.065	158.404	68.2939	56.4998	111.829	343.389	55.681	123.294	85.3359	200.338	99.5939	192.128	117.783	222.437	91.1523	144.441	519.242	245.041	64.7685	110.75	165.644	189.755	93.0088	151.894	142.245	245.418	124.146	250.794	106.568	171.695	80.2417	207.046	126.429	183.241	245.884	130.655	358.905	465.568
CRABP1	-1.67003	1.07243	-1.73107	2.03498	-0.46207	0.598697	44.8842	46.5875	5.17224	-0.691895	16.6531	-0.919661	-1.38298	-0.297341	6.49265	-1.58226	12.8413	12.4959	-1.21146	-1.37983	6.02356	-1.47764	-1.03316	33.3389	0.299874	-1.52555	935.812	189.715	-1.68741	-1.65504	-1.1754	-1.19276	1.49811	0.138271	94.23	-1.052	1.98539	-1.70393	7.55426	1.82775	-1.5664	4.88267	0.187544	-0.27818	0.5445	1.43309	3.59214	10.1745	-1.30319
EFHD1	36.4331	1.63927	45.9706	95.0548	79.3596	133.002	42.2447	100.773	112.602	84.6443	128.901	179.989	258.43	62.6588	94.7196	273.712	6.82067	38.5141	13.02	-6.67361	25.032	22.6623	177.72	57.8173	85.5255	164.964	27.514	6.75769	122.444	2.88813	47.4854	88.8125	76.4594	49.4633	108.362	24.0095	110.149	38.2181	21.905	152.806	98.2006	46.4994	83.7644	76.6685	41.5376	6.35473	48.6632	51.4274	36.3271
FOSB	0.922415	2.39959	4.74522	4.65337	3.58904	1.23047	2.10599	2.08342	33.1169	6.26851	2.43778	4.50509	2.40983	1.60814	16.0916	6.89404	0.898619	8.90687	2.84337	2.61255	1.69214	35.2385	10.1034	39.1012	1.42804	2.64992	1.35807	1.78364	2.79721	25.1512	1.48875	21.3478	40.8349	18.8246	4.58659	131.135	7.20614	29.1364	20.1144	1.13613	10.4182	14.1388	88.3987	1.14565	2.72338	1.14873	16.024	1.05133	1.33888
CTSF	63.1821	21.6979	20.5901	12.5035	39.4359	43.5027	21.3756	18.2767	41.4008	42.2266	28.0148	31.0288	28.5419	17.272	24.37	72.9967	34.2798	15.7387	248.893	10.4807	11.0345	70.0595	29.0267	3.74304	16.4769	7.06093	11.8906	15.9261	25.4163	12.8844	20.4837	18.8263	71.2842	19.8472	3.46074	26.2941	21.1166	20.4698	49.9793	28.1046	58.9937	62.963	29.0297	27.1842	10.9699	22.2231	29.7784	14.3761	22.6008
STOM	74.5911	89.6879	53.6583	37.3134	69.8498	62.0769	63.9867	36.1399	36.3712	80.8533	73.7539	22.1274	196.057	139.281	78.1771	88.4577	12.3399	34.7456	40.8765	14.5492	42.1958	49.5856	155.137	30.7096	52.3393	214.218	36.9529	21.0757	122.603	40.8066	171.741	104.801	160.385	63.5707	36.6496	99.6348	116.13	135.913	72.2818	115.51	38.7754	54.286	206.459	14.2277	48.3768	5.03026	101.527	14.0529	43.4767
PTTG1IP	72.0704	66.2118	62.3651	64.6336	83.4176	94.2035	44.9845	42.4026	60.8418	90.0654	66.7531	69.1151	137.356	84.5807	124.933	97.7892	120.267	94.416	56.7091	73.5133	48.134	48.2997	106.841	93.6934	79.0244	57.549	81.217	121.81	92.3097	115.239	85.8796	55.1641	77.2954	68.0373	116.144	70.2985	103.869	91.9574	55.1862	134.555	70.64	84.1449	58.8691	98.4246	80.8937	38.3962	83.3109	58.5495	54.1703
AQP1	15.4764	12.4042	21.2523	46.8414	20.403	41.6065	43.8507	5.94796	31.538	73.366	46.8003	40.2713	24.6905	17.1681	13.7024	49.2152	37.3116	17.1229	17.597	7.27926	22.0545	29.8059	17.6641	22.9173	33.0073	10.4819	5.7472	36.3621	22.0342	17.5347	25.7989	25.5638	70.7475	55.2428	9.96564	213.91	63.7845	18.5323	94.3313	21.302	26.7524	49.8681	58.0783	11.5751	17.0426	7.5609	49.9054	7.45594	14.76
PPDPF	427.108	680.667	1802.89	421.536	225.575	260.542	220.807	302.373	89.0748	277.228	157.965	382.519	296.678	131.085	181.745	1113.87	72.1389	272.72	96.8299	98.2568	181.596	984.455	262.265	86.8303	67.0094	426.154	101.037	126.857	137.958	355.176	228.846	100.802	296.299	178.281	79.5458	273.612	189.999	186.791	369.936	495.54	133.951	205.379	186.463	697.343	70.599	134.025	166.833	242.745	204.708
CXCL17	-0.764917	94.6958	0.724504	3.86763	0.00168002	0.960636	2.32706	0.0363517	1.67403	9.76499	0.395627	2.10096	-0.588381	-0.31611	32.4076	0.712748	-0.79335	62.2863	35.1807	123.707	-0.507491	48.142	0.535287	83.4188	29.6001	-0.60747	-0.748444	10.3034	-0.682186	53.2685	12.1441	-0.375495	0.337925	-0.525755	-0.782716	4.48674	-0.369587	56.235	8.88095	1.42905	1.17054	-0.633794	1.13479	4.10097	21.8629	90.1186	-0.23056	-0.0724833	-0.644365
CPE	274.581	40.9385	11.9239	23.7489	51.8968	22.2181	20.2566	421.654	54.9638	41.637	40.1526	42.5355	34.973	48.3616	44.0914	93.3793	10.2813	91.7677	7.54463	4.96535	10.2143	206.828	32.5841	8.8409	11.1653	21.4497	6.38803	8.39989	8.28826	41.9457	54.1164	20.0405	31.994	69.099	4.60033	46.6018	39.5431	9.0978	20.5595	39.8216	15.7141	30.2142	42.5611	5.96814	20.1758	25.7895	37.3002	1.80473	7.16329
CLDN4	15.7544	72.0598	49.1576	62.3715	28.894	22.8269	52.4683	46.3421	62.7323	56.3687	39.9618	52.5745	50.3396	11.7106	49.1469	74.362	11.3842	33.7276	27.5033	25.7164	56.8084	25.3406	58.0263	65.2103	90.0609	56.4406	41.0466	44.7218	38.236	121.249	23.078	42.2905	47.0922	23.06	58.0025	86.1368	24.7323	43.2086	42.0634	29.4467	33.9704	94.2072	117.246	90.733	19.964	47.3226	17.1112	28.2254	35.2909
TPT1	104.162	105.478	262.478	258.811	224.95	319.62	432.887	208.246	449.825	143.988	326.143	491.915	235.001	265.999	117.499	223.976	312.063	280.469	204.628	74.3845	222.59	122.964	309.511	425.049	263.411	136.154	238.002	517.669	600.173	306.155	250.516	385.852	334.589	256.864	111.583	237.968	483.844	504.766	400.163	322.909	165.573	158.035	465.607	88.9094	182.931	695.4	443.674	270.99	224.225
SLC27A2	21.3337	1.34456	20.2573	5.95379	2.23192	5.11281	1.49485	7.24205	1.12973	8.42135	12.545	1.50418	1.22741	1.16812	1.31992	29.5217	3.27345	18.3862	9.43895	1.42276	2.29543	12.6733	6.24434	1.03188	2.37202	9.3821	1.57831	1.25438	10.9202	3.28286	2.44741	1.25618	4.65653	2.54574	1.44902	3.70617	3.75609	8.15597	2.2694	2.58881	2.43803	5.55271	11.4157	1.49303	1.77666	1.77346	8.3994	1.4591	1.59816
SLC1A5	32.5128	53.1759	27.6943	27.7291	25.6542	14.7994	21.7624	67.6354	27.171	22.0848	23.2757	58.0206	36.6445	13.0174	30.5849	87.963	34.7789	54.8128	61.6442	72.069	51.3729	24.8072	34.2153	134.313	51.3321	45.0094	42.0496	45.6747	24.5894	99.2867	97.023	43.367	31.2024	26.2887	42.6241	42.1541	20.2123	41.3077	54.7692	40.923	46.896	33.6911	15.6418	54.253	32.68	160.519	36.6049	29.3112	8.43919
PLTP	5.47231	15.8575	34.475	16.8698	25.44	17.5279	48.9805	8.82055	65.521	12.844	10.0392	25.2343	14.6892	16.4028	31.7167	17.4074	13.3491	13.3811	20.0602	37.9725	26.0754	9.14182	16.3651	9.30341	38.348	7.43074	13.7504	61.7698	22.9957	15.9578	15.0858	19.1766	22.2107	30.3184	18.6504	40.4969	27.9618	4.3561	49.3756	19.8469	11.4109	9.76398	22.7956	9.81949	20.2166	34.4441	37.5944	162.324	4.68093
PLP2	121.189	179.966	165.259	89.7198	65.1706	67.4624	34.4715	61.3778	24.8007	76.5288	79.8876	68.3617	66.3867	47.6683	53.8174	131.953	81.0879	123.301	53.6734	128.338	85.1398	115.861	61.4595	109.565	73.044	155.16	185.513	297.725	118.09	132.98	76.1131	96.0684	94.412	96.8427	62.2083	46.672	93.1044	81.447	102.269	113.512	36.6847	135.467	133.522	103.858	25.4885	140.495	50.5221	145.316	151.633
GNG5	36.0143	27.4256	51.1444	81.9351	45.8169	63.4955	77.2885	59.2931	34.8586	51.7277	62.4914	68.4318	64.9336	35.5916	52.3055	54.4647	35.0833	103.158	45.5588	94.0391	64.7159	24.0531	64.0362	129.237	76.096	34.4476	37.8064	214.672	67.0224	116.733	160.824	73.6256	58.5776	49.0532	69.7974	37.9517	69.3935	63.6833	90.0522	98.618	59.5434	26.0064	66.3214	83.8863	52.3563	28.9872	49.3371	103.985	30.0083
C19orf33	31.1243	0.221654	88.5589	-0.353235	51.5176	68.7816	60.8229	28.649	3.50643	33.9349	37.0006	95.7217	53.6867	30.5241	-0.0445767	63.8121	-0.925408	91.8253	14.9995	-0.918959	0.091618	88.1596	14.0439	8.53694	1.11575	-0.624683	-1.01255	0.537768	62.01	1.23487	36.7918	-0.201393	6.3807	10.7013	0.253622	0.108748	52.2854	-0.290883	8.34353	0.158815	14.2808	32.8734	1.73706	127.415	-0.608097	124.018	11.2342	2.61444	-0.762752
FXYD5	22.1876	13.4408	16.8322	24.4021	33.1701	38.6549	32.4417	13.5949	17.2943	21.1293	13.7259	24.1214	36.4605	27.3568	27.8141	10.1022	5.4685	54.1551	12.947	4.84504	12.6621	8.14713	30.7893	52.3654	49.3926	13.1832	62.5829	32.1328	16.3354	22.3241	21.7771	65.9999	30.6153	42.5414	70.5777	36.3703	25.1917	120.131	96.3719	88.1085	6.50916	17.837	27.6063	6.0141	23.1688	52.1911	33.4313	84.8031	6.87367
SEC61B	27.9313	46.8769	93.5021	60.4975	48.6488	54.1971	72.3718	86.5841	35.8921	42.575	47.5889	40.4329	52.4837	33.0946	48.025	38.7685	40.5332	28.0276	53.83	29.244	44.8088	42.722	47.8042	76.9541	78.1353	33.9104	74.2044	154.842	45.4836	54.6773	61.7445	46.1258	48.9648	42.3698	58.4493	47.2642	70.233	79.6852	93.8726	74.2748	41.1547	21.3088	59.9105	71.304	63.3805	50.2748	52.8309	78.5676	227.285
PSMB8	15.4523	35.5213	42.0159	21.0354	19.7714	31.3788	82.1953	55.7499	4.84589	31.0195	13.5832	24.8688	12.6785	10.7541	41.5349	22.3359	3.6797	8.94436	26.9732	0.613573	23.2502	7.22166	15.4873	59.8129	110.304	7.6942	9.68134	13.2232	20.1805	10.8775	228.748	37.2748	36.4553	57.7952	83.3723	39.0423	22.5376	47.8281	101.819	33.6883	15.7188	3.00531	24.7722	87.5224	29.3112	6.10849	29.5397	58.1891	4.43049
RPL15	52.0999	76.6848	81.1112	93.5492	94.593	118.338	118.195	85.7535	220.52	66.0083	118.241	114.414	81.4148	65.8069	44.1153	80.4396	61.0056	87.8144	74.1118	60.3067	81.0489	46.7237	91.6921	86.0081	76.9863	76.0424	119.263	81.4414	191.456	75.8414	93.5533	83.2768	166.158	58.6619	65.6777	100.737	162.337	97.457	156.563	102.133	125.51	78.3979	195.907	28.8585	138.614	122.959	152.609	109.548	142.953
LBP	0.262145	0.263576	4.62175	14.7286	0.25641	0.197542	0.379968	0.146246	0.182193	0.600394	0.216881	0.289166	0.383825	0.165186	0.187832	2.60288	0.194076	0.358679	0.508049	0.368581	0.258444	0.17833	0.314923	0.460865	49.0872	0.339525	0.521117	0.177557	1.48023	3.5248	0.187425	0.413279	1.0313	1.83845	0.447951	1.57334	0.625973	4.95654	1.19769	0.175005	0.155512	0.558454	0.170385	0.357372	14.0358	4.73347	1.29549	76.1081	0.198248
PLK2	6.98808	35.8621	4.75986	18.9095	17.3974	62.7074	24.9545	20.3402	18.3194	46.9277	15.1391	26.5138	4.37143	10.5714	26.3614	4.44956	2.57972	16.4386	65.7599	32.5305	7.11488	26.8577	12.3952	16.1097	6.98769	11.9487	30.7002	9.4803	23.1987	18.958	16.5669	42.2614	24.199	12.99	6.98979	19.2115	11.616	29.4126	18.1968	25.5304	13.633	22.7272	21.6439	11.3051	9.93812	2.10513	20.3819	8.17457	17.7956
PDCD4	14.063	6.23204	2.61968	19.6504	32.0135	32.8166	44.4763	66.4456	34.0171	27.2957	72.2522	67.3548	80.1482	12.4095	30.7605	21.8444	13.4841	9.01958	15.2994	63.3113	4.28407	7.26012	111.076	28.3659	28.6887	17.9547	17.1348	10.8653	33.9572	6.90841	18.1916	139.622	30.2502	66.783	23.6325	39.2369	101.877	115.704	29.6716	42.8902	54.193	17.112	71.1752	25.7543	16.8764	34.8054	18.4016	14.1126	204.235
PIGT	157.086	58.0483	44.3611	81.665	54.9843	89.1987	56.042	132.172	51.6033	92.4527	75.1786	114.647	96.5984	68.0907	79.0335	172.36	38.2613	108.944	47.5562	34.811	45.9134	417.891	50.4674	8.01975	44.2043	167.014	55.7691	69.7423	57.5531	65.4954	59.9489	36.2879	82.9626	63.9408	41.2024	79.7809	50.2359	49.4309	45.1169	212.862	133.806	113.272	64.8343	499.684	67.842	68.8435	55.603	49.5542	40.0751
CBX1	25.1498	142.057	84.8528	14.7563	32.2623	31.8454	25.5557	25.6008	29.3269	30.1444	36.2039	25.8962	22.2861	32.4218	41.0878	24.1642	57.3159	16.4929	18.379	114.669	23.861	14.9921	36.9644	15.0461	37.677	49.8324	31.7085	56.271	32.9191	8.68485	157.2	17.3348	26.1049	31.204	26.7285	15.6648	17.9029	27.528	10.6864	29.2676	34.9454	33.8208	16.9768	29.8702	19.7372	19.3205	14.1934	26.9327	79.5606
SELENBP1	29.0484	10.6827	26.4358	26.2327	27.6767	34.5809	29.6198	93.0245	3.97525	74.2412	49.3356	48.3971	38.9468	15.514	70.9782	5.82646	0.817256	71.7536	87.2086	8.99656	1.39684	101.751	31.8162	31.9808	39.9366	11.4145	12.9577	2.98514	28.4437	41.4342	30.5087	18.1212	40.2743	7.70195	2.35458	53.7894	28.6872	78.1282	32.1537	40.2124	9.4309	24.1369	27.7381	66.3939	83.3445	27.7556	18.4293	4.55432	7.19477
ADRM1	88.8682	108.335	79.8577	37.5893	28.095	29.3133	33.1366	52.8482	25.1297	23.3562	18.6579	28.8308	36.5658	15.2709	41.474	175.934	42.6494	30.7865	23.4183	36.6654	52.7672	88.3189	24.2968	46.7008	39.9829	37.3664	36.2663	69.9963	20.8181	33.7035	44.1253	33.1881	35.3134	43.6394	71.9595	34.8546	37.0237	35.654	58.1515	30.0535	16.6392	31.2069	20.6181	113.822	34.1914	43.7981	28.5315	60.0637	33.2547
GPX4	102.832	131.352	149.913	188.95	47.0356	112.059	144.474	149.406	46.3379	63.6004	97.2985	142.139	101.544	52.0984	99.9611	102.745	20.1396	46.9185	111.632	83.5263	143.39	95.1769	88.9445	87.3213	100.536	114.926	47.0433	229.031	86.7982	84.1528	117.005	175.153	162.494	63.9519	81.7797	115.668	150.217	145.505	208.502	122.306	81.036	117.294	107.955	107.326	89.8401	107.084	106.78	184.397	179.188
CFL1	70.489	174.58	144.027	171.607	108.286	131.167	162.94	134.689	60.9266	106.759	105.381	126.163	115.604	92.6336	129.611	69.0329	115.604	123.624	185.862	101.644	185.889	103.844	98.3108	141.853	141.619	104.392	165.834	194.308	184.437	149.804	138.785	124.07	130.863	158.439	117.912	100.688	153.958	127.096	231.275	142.101	129.499	110.564	86.1052	180.347	115.1	155.241	125.432	196.294	170.486
HSD17B10	89.0873	125.017	87.4035	45.1307	43.6459	44.8862	56.6422	60.0742	36.8691	44.2349	47.1674	66.679	52.3728	28.2101	49.1215	59.1549	55.8716	41.7592	30.0482	63.9448	49.2826	59.874	52.776	68.742	91.9243	46.0941	71.7443	188.751	39.416	49.0342	56.9173	46.2356	60.1112	120.064	54.5984	40.2551	69.9502	75.3294	109.899	57.6942	39.1653	62.9063	58.5202	69.1105	52.7153	90.0671	44.8217	159.252	84.7994
SEC61G	14.4407	21.5106	42.3846	19.1277	17.1291	19.9795	37.4742	29.4028	14.9529	17.1343	18.563	20.2495	11.3066	11.9517	19.3898	25.5279	21.3498	20.8155	41.6663	22.8976	22.2196	15.3452	12.512	39.5473	43.3054	26.2721	24.1753	20.4366	19.4105	49.2604	27.0737	26.2328	21.4151	29.2244	27.0187	11.6073	17.7576	24.2561	50.3005	24.656	41.1241	16.0864	23.6531	82.8905	18.8104	65.5537	21.3811	38.7351	15.4725
LYZ	4.52143	98.4838	47.8756	37.7523	18.0647	24.7519	172.65	-1.11465	-5.49404	24.3925	2.81378	36.6917	11.74	9.50891	49.5683	25.5296	5.31127	15.8071	93.6557	27.4732	180.972	46.553	13.4866	13.577	462.266	0.422801	196.127	3.50361	26.192	11.9205	208.749	20.9646	10.4947	276.575	140.854	29.157	7.51288	2.19264	65.2394	30.0826	8.92059	13.0419	11.8085	80.5275	80.1111	-4.91318	33.2064	4.72743	4.31225
PMVK	60.099	60.2381	48.4714	54.8259	38.2192	51.9705	49.5504	124.719	18.1047	52.7368	63.2886	61.2564	49.0151	21.9466	44.1919	27.8174	22.5312	82.6247	35.293	31.1648	29.6472	63.6814	45.4782	21.8754	49.4414	49.5652	65.9653	23.8624	28.9332	22.7151	258.727	23.8449	73.484	24.1014	61.2397	49.3506	42.6559	92.9816	56.5332	29.1275	61.1459	26.2877	42.9506	43.0857	49.283	35.4582	41.4312	15.0017	42.8511
SDC4	43.8529	98.0724	123.585	97.5246	126.252	191.246	52.6775	118.299	80.0518	180.337	112.673	210.288	68.5151	75.8479	124.296	484.491	100.299	49.7227	55.9424	21.1181	128.525	282.833	80.1912	37.4773	59.6583	307.675	106.772	91.7535	97.4388	85.5467	62.7064	76.992	162.681	83.5552	43.0919	124.527	44.9633	130.875	88.0871	190.619	872.586	424.669	102.606	573.851	97.5851	104.988	78.3446	78.8353	57.172
GP2	2.65981	0.398058	0.884022	6.6494	2.35394	7.3547	8.6178	0.552945	0.290046	11.8372	9.0275	18.2339	22.0128	2.45273	9.41468	0.556585	0.299978	2.68681	0.656586	0.305436	0.304543	2.36924	3.08046	0.302081	0.406195	0.841128	0.352792	0.290046	0.561439	0.304037	0.300022	0.508381	1.5602	0.769004	0.290046	55.4485	0.546325	3.71617	1.01143	11.7717	1.58743	0.660962	1.1146	27.6617	2.3075	7.43701	1.21538	0.290046	0.487415
COL6A2	43.6846	148.853	222.629	392.09	405.045	245.064	211.986	10.4573	104.595	102.837	172.361	110.582	167.442	609.724	425.911	122.643	24.1922	224.65	213.54	10.182	66.9707	21.7696	262.148	23.4153	91.9484	112.462	64.4452	84.0259	140.336	205.035	28.8516	13.4359	120.81	140.48	217.211	219.102	349.281	42.0898	259.188	303.84	39.4333	51.0299	133.32	36.8789	111.754	4.73114	396.328	40.1704	62.7345
SRGN	7.1851	31.9764	34.4946	22.7488	19.5758	37.6523	52.6574	32.7413	4.78733	32.439	17.5355	45.8168	27.8714	16.3078	43.2941	40.244	5.36921	37.4568	32.8576	17.3048	61.9613	30.5178	23.1671	53.5523	145.639	15.5009	59.6529	17.7554	20.4604	19.7537	55.1453	79.5578	33.4652	210.922	98.7135	130.403	30.0861	47.5536	79.6006	21.1245	38.3243	19.5084	88.39	15.5569	38.0089	5.27097	41.1493	17.3749	10.6428
SH3BGRL3	51.369	69.6933	122.746	84.2052	44.5722	73.1606	89.3667	49.4464	16.9579	38.305	47.8873	53.745	46.8791	33.9194	66.2591	67.5344	31.5848	57.7503	54.1799	28.8668	98.2521	58.0595	48.2741	176.48	189.801	38.9693	100.655	96.5066	79.7267	134.029	142.689	88.8936	74.1455	78.8319	140.868	84.7523	85.802	127.676	241.399	94.7088	22.8662	42.33	63.7442	48.1107	70.5753	72.5028	102.193	103.503	82.2282
MMP11	68.1938	52.3067	82.8141	42.9878	189.493	179.726	241.356	3.78207	-2.81158	40.1742	34.1516	5.66692	93.8875	67.273	67.1757	25.575	9.25699	81.0676	56.2164	3.03239	11.6015	-0.69018	90.5879	20.7425	24.1294	77.7436	6.38551	38.4839	87.444	102.729	37.3803	12.9804	11.4134	37.5321	2.32767	6.43	70.1393	56.0372	30.9443	111.271	20.9766	7.34985	11.0915	4.82241	54.6871	2.77664	142.68	-2.47976	68.8218
FABP4	-0.563214	4.65182	105.445	0.438259	3.38369	0.929519	2.36238	-1.77085	8.58471	44.0072	8.67962	18.4713	8.84503	-1.69637	1.36469	87.5587	-0.749395	-1.93004	-0.177117	2.5799	11.1063	3.24383	0.193446	4.22714	0.65456	5.38654	3.25917	-1.64025	66.0331	-1.10084	-1.08125	53.5175	107.046	47.4535	0.804537	172.426	22.9445	5.64817	68.3106	-1.68359	-0.223692	49.4764	2.82519	-0.326179	-0.679406	-1.86529	117.28	-1.99547	-1.45891
AMIGO2	2.04307	111.47	3.36199	6.46276	7.95135	7.15772	8.52247	10.9369	2.89259	23.7952	10.5132	9.73354	3.92417	24.6105	12.6232	8.17795	4.06769	9.11364	12.0372	2.27011	5.00294	8.25443	10.889	2.9381	5.41786	5.1744	2.29629	3.07971	5.14697	3.33333	14.9531	10.1077	6.49412	4.74977	3.94594	6.1066	14.3646	15.1172	5.70304	6.38997	5.18466	6.3573	29.1631	14.3865	7.63335	17.7486	22.4126	3.26683	1.89713
VDAC3	26.8997	39.1746	18.0264	20.0677	18.8621	22.6068	25.3163	75.1901	21.7797	22.4409	29.4812	9.85876	36.2748	15.972	21.1481	33.6979	99.1182	21.7662	27.0858	50.2585	17.5308	19.0927	34.9215	26.0435	17.9382	32.1648	42.5874	19.67	27.0762	26.6499	33.2759	12.605	21.1716	16.0559	36.249	14.8845	36.4537	27.4036	17.8328	34.7469	53.3643	33.8099	31.9012	66.7327	27.4634	36.3524	18.1521	35.1541	83.9469
APP	93.3641	80.603	34.9981	140.903	218.702	144.428	65.3942	50.9136	550.529	146.799	209.957	152.206	424.924	165.953	302.502	328.19	88.4738	254.24	82.2919	371.37	264.397	138.183	200.428	102.776	400.902	204.271	120.314	228.476	83.3863	229.447	135.856	58.6542	120.715	69.292	115.747	139.375	119.924	111.814	51.4626	162.953	120.106	129.89	148.875	41.0261	99.2217	159.191	164.049	156.774	290.168
APH1A	220.78	43.6905	45.195	59.066	59.383	90.4051	69.9414	83.1073	43.139	114.586	118.861	88.7986	73.9074	50.6014	86.0599	48.1646	44.9342	107.474	77.9598	104.009	68.3492	69.9117	48.9958	27.611	85.7768	64.8733	106.356	88.7414	50.9921	54.8452	22.2231	40.9333	97.1028	49.6161	71.8633	67.4007	50.2602	95.547	62.9432	83.8002	117.073	38.414	90.8012	62.8126	101.026	139.946	41.5161	47.4391	65.4211
ZFP36	16.1423	54.0567	35.6484	77.9165	50.8184	19.24	50.3393	13.8312	90.1947	56.0685	19.2428	57.5735	36.0818	10.4523	71.4206	54.4707	-1.28349	51.0827	46.9102	14.4021	20.2166	99.2224	90.7503	353.294	53.373	31.5933	11.9965	17.5664	24.8438	232.959	27.2858	83.8215	137.835	77.2597	47.7714	561.884	71.18	147.949	73.3911	27.3395	20.3052	73.6419	316.756	30.0567	29.0634	23.8371	76.4112	21.8235	9.2761
ATP1A1	57.6272	68.2144	51.2415	59.0314	59.0826	48.9454	70.9551	36.657	124.726	106.767	118.443	46.3033	53.5777	82.5529	116.661	54.2528	609.86	116.294	81.8411	164.703	177.571	82.6788	53.5472	68.0179	57.6031	22.7789	134.993	139.036	72.2814	197.514	68.8139	15.0628	40.516	86.2801	71.6093	55.6588	58.7122	87.3354	45.8072	50.8255	206.004	52.3823	90.3532	36.1999	52.8014	18.0829	63.1784	86.6524	56.1139
IER2	20.9281	34.5533	40.18	48.2547	46.3119	24.7331	38.1605	34.195	73.2092	28.8339	21.9642	35.2826	13.6885	13.2508	42.4171	15.5447	16.1145	21.8007	28.5451	11.062	23.6606	18.8876	52.2981	122.894	24.1791	24.4558	12.0686	20.1196	23.8727	78.1068	21.4751	25.3489	152.116	35.6285	23.8266	92.5478	24.0557	60.3057	104.371	22.6686	32.6002	30.7057	42.4341	14.5806	12.4791	27.356	24.8231	23.2853	23.7446
S100A8	-4.85783	5.73607	-3.46181	-3.94675	-5.31872	-4.32741	-1.54678	-5.59975	-5.66436	-2.83596	-5.55537	-5.80523	-5.67316	-5.52102	-5.56814	-4.3261	-2.31792	-1.9758	8.90774	-4.66417	1.12924	-5.59879	-5.52005	19.2477	57.512	-5.18814	2.38926	-2.22472	-4.49058	21.4457	-3.21154	2.81265	-5.25349	0.571578	0.40435	-3.32983	-4.60844	-4.97612	1.41797	-4.80603	20.2766	-5.06627	-5.0214	19.4743	175.869	45.328	-5.23533	66.9808	-1.63628
TIMP2	25.3254	65.3873	44.2383	80.9647	174.878	123.697	93.3084	6.20521	64.3335	80.3235	63.1905	43.048	73.7922	204.761	171.799	46.4838	18.6857	125.123	84.2201	34.7032	38.4697	15.9089	90.7586	29.0692	44.2335	40.9367	27.0128	37.5614	77.0234	109.81	19.9446	28.974	49.6202	57.8168	49.1851	61.6107	97.6474	21.4456	42.361	84.4337	27.5555	37.7472	63.508	26.7074	65.9899	16.1958	137.425	16.5422	32.8498
DEFB1	1.35934	1.00126	1.11042	2.79509	3.18349	3.99668	2.09446	0.948777	2.97884	1.68431	2.50027	20.444	0.911949	4.07202	0.78861	3.99617	16.7584	0.994682	4.06114	1.48816	13.0533	0.537582	1.55921	32.4348	37.6529	0.593759	2.03767	1.54222	0.925312	10.6206	1.0349	0.700003	5.31313	3.8055	3.1536	4.59832	4.10522	1.00742	5.68266	0.629079	6.21147	0.562364	20.0056	1.39042	0.56632	2.46265	3.03722	7.01036	164.247
BCAP31	114.476	56.4704	135.109	81.6938	49.9787	76.6784	66.4895	46.2899	34.3407	68.6164	64.3675	79.7933	102.76	80.5016	53.7985	177.591	70.6258	60.3219	95.7053	99.2297	67.7698	73.5915	74.4821	103.695	88.145	113.118	103.024	79.392	69.4006	170.436	90.0548	129.712	76.199	58.5946	117.745	57.0005	80.8212	100.236	107.682	106.726	91.1772	170.88	67.8536	148.129	84.3669	104.751	68.0164	179.437	138.569
MXRA5	5.85366	23.1133	23.8089	51.0179	74.2746	34.2016	26.4145	-0.138499	31.0404	40.6287	53.353	24.9921	53.7386	141.281	127.975	86.061	3.70302	81.334	73.7281	5.24976	8.8894	5.54473	52.6775	5.42143	31.6932	18.9503	7.73178	10.5154	29.8833	40.6872	10.6372	9.48899	10.6572	73.5954	30.4909	26.7472	46.8126	5.11506	18.5894	49.5389	19.1542	11.6622	25.7504	16.5379	36.0999	3.66667	83.4027	3.68494	11.9671
SLPI	-4.80267	-6.89185	-11.1587	9.59836	2.19115	25.5491	83.7127	-12.1216	156.417	12.0955	40.9221	2.72806	-11.0699	-9.20739	35.7512	10.1736	-3.7898	2.75628	-0.617952	2.64356	51.6166	9.11711	-9.24456	797.003	854.234	-4.66395	27.6261	64.1209	-12.2257	519.256	-5.60149	-2.30836	-0.058175	-8.98335	13.0814	20.2195	4.56148	5.86991	84.3758	19.2832	-1.9685	-9.29617	10.0529	0.859064	90.5122	372.308	20.8248	94.5464	-8.2825
KRT6A	-0.178575	-0.173209	-0.188925	0.419019	0.266043	-0.154571	-0.116681	-0.188924	1.33979	0.834571	-0.15108	0.128136	-0.0195479	0.052082	-0.180967	0.159306	2.6757	4.92874	-0.136058	-0.171907	37.8075	-0.140578	-0.167407	1.46346	0.831304	-0.0395676	0.0438751	0.132604	-0.188924	-0.0857821	-0.124575	-0.181473	-0.160699	-0.183314	27.2303	0.075923	0.000550152	-0.17972	-0.0593561	-0.0926248	57.1276	-0.159346	0.259686	-0.188924	-0.0551549	1.50352	0.0997035	4.79759	-0.0670315
MAL2	12.8661	19.9508	25.9173	34.7615	76.0526	62.9491	24.8369	43.3852	2.46407	34.6118	63.1272	65.8607	100.573	56.8423	39.524	148.312	116.088	54.5037	83.853	26.2578	114.29	19.5023	194.31	22.9551	53.3803	42.955	94.4126	91.7528	106.275	80.5902	35.018	51.2988	37.2145	50.6729	68.5941	15.5072	36.1637	66.8338	13.6931	54.0551	115.356	107.181	52.5285	105.526	124.461	114.755	9.52622	37.6003	44.5277
RAMP1	3.36151	4.71849	27.2879	3.88793	3.42235	8.23899	4.45463	0.579711	0.954566	15.8516	4.64778	9.33893	133.599	1.9449	3.11457	36.7291	1.94985	3.05301	7.16256	0.562812	1.47662	1.83888	31.9901	5.15561	4.35944	12.1122	3.78672	22.3105	6.93858	5.10975	1.71782	49.1015	6.50487	20.8433	1.54352	6.69934	35.6669	86.1217	21.7434	2.56075	10.0486	41.5423	4.93524	64.7482	5.63832	3.63206	5.74198	2.99601	11.752
DNAJC1	24.6718	13.3972	17.7468	21.8083	14.9067	23.8136	30.0913	36.3869	6.35853	26.244	37.7365	23.4714	21.6135	19.0583	30.0754	21.3857	9.41621	16.2152	36.8408	22.6502	7.82961	53.7624	14.8634	15.5851	12.2881	39.7079	8.3638	5.54913	56.3457	26.1705	72.0982	20.2887	89.1865	24.808	11.8715	31.9137	19.7359	64.2603	41.8441	54.5661	38.9844	10.6927	25.8431	18.9328	71.4084	6.17085	20.4303	7.34338	46.2563
MAPKAPK2	61.3991	31.4282	73.8881	46.4828	33.2263	41.434	48.9484	26.7512	25.6104	49.9681	84.2632	48.4553	41.2207	35.2607	48.7047	28.6082	13.3394	49.6107	39.6462	13.3145	44.4627	28.2701	29.8443	38.5255	44.5938	63.7584	52.8486	36.7244	44.2037	47.8808	34.6664	91.5354	49.9793	45.8645	63.2975	78.3686	57.0289	96.666	45.2261	71.0379	6.64266	25.5696	57.1527	50.7854	43.5755	45.9923	43.4532	33.0408	25.1544
UBE2L6	33.3068	44.7161	32.0885	19.8419	35.4411	40.0405	119.251	32.0737	-0.810721	36.4627	25.1273	37.1538	37.6858	19.8448	59.0559	21.1493	11.0711	17.0377	24.9032	8.83748	17.1605	16.5077	38.7457	26.245	163.912	33.6532	13.1942	19.6023	31.3011	15.5906	161.704	40.0434	19.013	83.6846	75.0734	44.0633	36.6244	50.6784	72.8559	68.2591	43.9479	6.7192	30.5948	119.682	39.616	2.67423	25.2697	74.9231	17.4697
MARCKSL1	252.852	104.661	275.438	291.501	229.098	274.027	197.282	144.306	185.021	104.352	292.812	422.598	159.521	91.5156	192.641	97.6146	393.809	425.804	112.863	501.004	317.423	110.348	181.793	358.113	216.421	117.823	436.494	236.586	272.011	211.869	239.817	108.429	288.669	171.277	170.263	132.31	190.859	113.621	250.22	138.366	162.65	282.313	181.509	254.411	160.581	448.761	86.3565	406.578	497.104
IGLV1-44	13.532	25.8816	0.378259	57.7506	6.89061	19.1989	26.428	-6.37628	-5.88104	28.5046	9.91611	64.8881	0.369283	-1.89883	55.85	50.3102	-3.27156	-5.54185	1.08324	21.5746	148.693	3.28193	3.9364	18.4406	321.185	-1.11617	456.699	-4.24985	-5.30885	24.4734	171.487	6.45586	8.30904	113.951	1334.45	625.783	13.2447	-5.79229	229.971	-6.32377	-0.999522	-4.69219	41.2523	23.6551	2.67598	-5.83121	93.7492	-4.99768	-3.93743
CXCL14	-8.99025	-2.23461	-3.80541	37.2258	174.257	389.207	16.0181	-7.43118	152.384	977.483	129.143	146.699	203.818	48.5496	31.1032	6.6327	-13.7137	835.354	895.553	-16.0692	-13.8515	-2.44114	80.6897	-4.69906	13.3186	256.349	-14.4252	-15.0352	2229.33	84.0893	76.9175	2.41377	4993.73	26.4169	0.506194	53.3353	159.478	5.77539	156.689	864.535	-4.18652	58.1875	52.944	-9.92176	120.031	-16.6344	19.2517	-13.7703	-4.51957
THBS2	14.9712	45.7255	34.3752	105.703	148.263	87.192	44.5067	-1.42208	71.0238	54.2958	64.4467	13.8185	65.0644	298.375	194.686	32.1545	12.2553	120.501	82.4842	2.30169	20.6182	9.57115	105.32	32.7642	51.4599	50.0639	15.0046	33.6805	64.7111	118.933	17.1993	12.1237	18.8119	52.228	31.5956	31.1326	127.425	8.81692	11.1402	67.3257	21.4975	18.3808	32.1354	13.3026	86.9734	7.53883	216.742	1.93501	23.5827
STMN3	148.647	50.7699	18.1687	21.9956	19.0309	22.3332	12.1479	12.1884	10.405	10.4448	21.0106	16.7424	16.6586	10.986	12.7016	203.817	136.734	9.29995	10.1787	2.02682	14.9518	44.4151	15.782	2.96191	5.97453	36.8506	2.55934	10.2999	22.7704	13.7087	3.59885	4.03401	25.884	14.6895	6.30929	18.8868	22.9128	24.7846	30.4853	21.7096	22.9353	8.93698	22.61	20.7333	3.85191	1.67694	15.1498	19.2278	18.293
ASAH1	142.655	48.5379	10.8783	35.1812	22.7713	43.9286	44.3689	34.0174	14.8368	67.4394	58.2916	44.3578	25.4524	40.1342	20.521	63.1678	0.863583	42.8036	71.4011	11.6049	26.6217	34.2756	22.5994	3.41524	26.062	29.1509	12.9976	43.6056	33.7427	26.7661	23.2681	24.9768	150.326	21.9069	22.0961	40.2098	24.6587	45.7895	16.2292	162.602	186.352	40.4814	84.9392	44.1618	58.2199	0.914036	19.9664	4.43662	11.6897
POLR2L	60.1123	108.111	111.291	114.715	102.001	76.9174	106.435	188.466	17.015	40.2509	38.1042	53.0101	141.186	29.2022	61.381	42.6001	24.9984	100.58	56.0636	20.5095	53.5796	85.2772	69.2554	50.3081	57.6563	83.6794	42.4988	45.9432	50.5013	92.2713	57.3897	62.4117	85.9763	32.3044	67.8945	72.8274	107.978	111.947	232.38	81.8278	55.3873	49.47	53.081	76.1958	30.7528	38.8792	64.1976	55.2222	37.5021
ATP6AP1	124.922	25.5624	48.4909	51.4569	41.5224	51.2869	34.6189	48.1616	27.5394	62.7442	58.4369	61.5719	85.3005	60.5218	35.6715	90.9011	30.531	55.7195	54.2279	46.6172	11.4038	68.474	48.7461	21.7	33.7651	59.7952	42.4332	24.4144	64.9718	46.4941	46.5847	77.2024	63.5784	35.3324	32.8956	38.0065	41.5346	50.6055	37.6931	56.4545	77.7984	120.773	40.356	31.9047	53.0377	35.2153	42.8941	27.6298	78.4646
HLA-A	18.1225	388.736	338.918	159.739	178.032	310.223	760.999	201.064	27.6457	207.336	70.2976	194.784	73.3355	79.2602	329.981	129.656	3.84986	171.94	205.507	118.655	223.379	44.8167	117.988	383.559	1022.21	13.1302	231.656	142.9	121.949	58.8657	1384.64	247.536	249.647	515.091	492.738	295.525	149.755	177.072	1128.58	197.796	91.2596	62.5766	132.829	123.742	264.665	49.976	285.014	203.667	46.6457
EIF4G2	63.9886	89.2623	77.4896	80.9596	70.2705	79.9048	81.6676	90.6012	86.4441	93.9667	90.5591	64.7911	85.2336	82.3758	120.448	75.4035	113.4	92.6616	83.7118	161.643	154.886	64.7677	77.1507	31.9199	61.5266	115.853	44.1694	43.3985	90.5335	101.942	84.1511	68.1022	63.869	93.6688	130.659	60.2894	62.5378	56.9826	35.9173	76.7048	113.448	85.4612	68.8888	119.747	73.4466	53.5128	49.2963	59.3084	38.4525
CRISP3	-1.84838	0.770556	-1.92579	-1.6666	-1.87868	-1.93158	-1.94277	-1.19869	-1.92709	-1.7855	0.94203	-1.77128	1.66206	-1.81606	49.3406	-1.78494	-1.82352	-1.76798	-1.55241	-1.58244	-1.93625	0.612112	-0.246477	3.39667	-1.2612	-1.75464	-1.93088	-1.82437	-1.87846	1.40879	45.9713	-0.403793	-1.92071	-1.94277	-1.94277	-1.89776	47.4357	-1.61894	0.310774	-1.89258	-1.89426	-1.4867	6.04617	-1.93719	-1.94277	-1.79895	-1.43394	-1.92872	-1.80663
ZBTB18	0.798618	1.07683	0.910391	6.34752	39.9964	30.2448	24.0693	0.793996	7.76204	8.11537	33.3248	16.6204	16.4535	4.14151	41.997	2.12762	14.9982	35.1455	12.9015	1.00773	14.4749	0.861073	21.2595	7.85838	7.69558	0.679506	23.1417	3.82244	28.9585	5.54809	2.28792	3.49635	65.2411	6.93483	9.72613	45.2267	8.72234	19.096	7.78182	57.9533	1.1425	4.96645	62.8763	11.9591	3.88923	23.6705	6.45453	18.4021	7.34995
COL12A1	10.7	29.4298	34.4746	61.7941	111.061	48.3107	29.3917	-0.907793	4.03362	41.3712	52.3925	11.5855	49.0425	245.46	133.167	20.123	4.72427	84.103	50.9805	5.68017	10.5561	5.11572	62.624	6.72799	21.4848	26.039	6.57502	16.7126	73.5542	40.5528	14.1462	16.131	11.1842	47.8168	30.8062	11.905	49.5259	10.2546	8.90906	102.496	18.2456	8.20784	22.8832	11.6409	78.2435	0.25379	56.7105	7.82249	15.8023
RPL29	114.132	89.0899	285.322	188.969	212.449	316.931	256.277	244.533	425.661	153.834	293.884	305.404	184.587	71.7424	91.9912	134.721	130.479	103.602	224.36	71.9503	181.511	108.371	206.162	273.885	212.873	157.467	151.831	242.439	575.089	206.495	292.756	220.099	431.031	90.0779	63.7634	301.464	483.235	378.03	578.024	336.502	71.3881	148.543	416.386	81.9981	148.354	534.884	297.431	436.727	216.351
CFD	2.18005	12.7277	22.9722	34.8113	8.43702	18.8528	16.9309	11.1616	8.38865	7.31994	9.14205	23.198	13.7291	0.873848	2.77358	37.5397	-0.192081	2.76112	5.33101	1.76022	5.96511	8.93117	56.699	0.552424	0.87946	6.81875	0.397277	2.30141	3.89227	5.23478	1.42909	4.74018	50.5673	18.9973	1.04646	99.9684	6.09367	3.58208	70.2216	7.97933	6.49953	12.3438	6.13058	4.34432	3.86478	1.2136	18.1657	-0.128113	-0.0845084
CASP14	-0.162262	10.0121	-0.179593	-0.0534996	-0.0560405	-0.165211	-0.179593	-0.179593	-0.179593	-0.139169	-0.171671	-0.169575	-0.0506634	-0.0804633	-0.00969103	0.124665	0.080959	-0.111521	-0.175904	-0.179593	-0.179593	-0.179593	0.919445	-0.0820929	0.28006	-0.179593	-0.145194	0.710017	-0.0804032	0.165861	-0.0679821	3.66698	-0.179593	9.86887	-0.168314	-0.174772	27.8535	-0.17574	-0.170159	-0.179593	-0.0600928	-0.175466	-0.172825	-0.10784	19.8613	3.11163	-0.132206	50.123	27.402
ANXA5	62.0866	79.0861	107.457	114.468	98.2812	105.897	84.1732	126.905	78.1406	71.9413	121.169	74.1278	48.0908	115.049	75.3649	140.371	71.4661	123.337	62.3943	108.965	94.8138	107.881	80.4334	142.99	95.3883	66.8465	111.501	210.066	63.6282	101.41	128.116	70.5304	69.1831	91.7713	118.171	74.9251	76.3722	100.315	87.4821	66.7342	64.6579	51.3493	91.8048	68.8766	69.6623	129.729	113.383	83.6989	75.9282
CD24	19.143	47.0473	102.965	142.34	294.821	224.85	196.137	-4.45084	185.429	446.046	95.5935	231.81	796.334	308.151	118.46	484.492	148.994	293.429	9.296	378.989	422.232	-8.38558	526.785	136.078	252.146	54.1299	295.511	40.4844	387.361	3095.12	32.1788	250.075	-15.0236	93.3024	927.808	8.86498	211.096	-20.5557	-0.318573	138.717	251.644	-1.90815	44.5628	249.927	177.327	211.722	153.795	-14.0816	948.237
C1QC	24.2019	90.309	60.7432	48.268	52.7407	83.0177	208.234	41.3478	7.93239	36.6916	12.561	32.0781	29.3107	30.4452	67.4782	19.1929	7.28146	47.6233	54.1122	18.6189	80.5597	59.7263	29.3454	48.9577	190.656	7.15133	110.912	33.671	33.7832	26.5607	146.758	118.185	54.207	141.06	144.368	114.676	28.8316	91.9632	167.302	47.1229	35.9105	25.9918	26.4208	54.2907	83.5592	3.44386	50.1896	56.662	9.20081
RPS9	93.8992	80.5489	147.704	126.437	152.77	175.298	173.278	135.28	282.701	57.3318	126.506	193.965	88.7237	67.0277	56.0688	91.6729	121.927	70.8112	91.4642	51.0461	158.486	96.5777	95.1265	167.041	132.379	61.0303	127.838	149.403	181.74	83.9534	126.337	74.2648	261.098	84.1588	130.119	188.666	214.077	168.064	404.939	64.4363	70.1086	55.4719	181.155	54.53	83.8661	292.897	171.069	250.719	191.273
SHISA2	1.7043	0.745087	1.35154	47.5319	152.234	106.165	45.2946	8.01058	5.47578	8.83449	2.09823	7.01917	37.6997	9.44726	5.10231	18.7055	41.4391	2.47942	6.78055	0.702658	5.76915	0.503079	128.067	0.878398	2.71844	1.75855	1.05383	6.0301	67.3495	4.65461	0.738892	2.65717	22.9792	2.74674	1.3314	2.76346	5.79444	10.034	1.67786	57.9854	49.465	9.64044	62.0197	34.656	23.3524	0.536609	29.4408	10.7892	2.10576
NDUFA1	87.2876	51.6286	110.189	78.8238	60.788	73.6379	97.4289	53.5127	30.7544	63.259	62.7527	85.6692	64.9293	65.1992	56.6489	90.128	50.9086	51.4588	85.3855	23.7345	58.1104	76.7519	58.1813	179.748	75.2704	106.053	102.388	193.524	74.5072	110.992	100.47	102.817	72.3539	75.5875	127.212	55.7875	78.0625	140.047	112.86	119.532	90.9105	95.2433	89.6255	44.5344	88.1147	73.2156	75.5646	113.339	103.235
MYADM	40.2104	21.5395	79.2395	55.0105	60.8759	45.8435	41.3332	45.2587	88.499	58.4784	38.8631	62.5116	35.4836	57.3564	47.3048	58.4656	15.2274	44.6372	58.3674	68.173	38.3022	80.1351	59.1748	24.1733	30.9786	69.2964	31.8698	24.938	39.8742	136.803	38.1068	44.5029	39.0982	49.358	49.207	81.6445	46.9594	21.0107	44.4044	45.9037	103.281	69.7873	113.702	90.6447	37.869	32.5809	50.9649	18.5367	36.0749
RPL34	38.1938	42.9959	92.3169	81.9324	104.304	153.428	154.811	103.311	254.887	77.9701	139.565	152.44	73.3867	57.7421	39.1695	97.8478	103.254	62.7336	59.3141	161.218	133.279	48.0387	99.4582	199.355	116.227	67.2405	204.584	385.893	162.51	65.0557	95.4697	99.3745	213.607	131.196	44.6708	128.493	188.209	175.147	248.055	77.114	96.6691	65.7919	165.933	44.0284	46.8871	235.918	138.354	145.264	178.803
RPL39	40.4439	17.0694	52.8668	35.515	38.5237	59.4394	60.995	41.728	85.3302	34.7169	60.9622	106.134	33.4525	33.0298	22.9691	42.6665	86.6004	26.041	43.4391	11.8596	48.9126	21.6494	40.0302	64.6664	49.0835	33.5069	77.4704	162.08	82.8333	51.329	32.3319	35.615	61.8571	50.81	47.8155	45.4931	74.7998	47.8838	79.4873	40.958	54.978	27.4672	104.765	17.9058	66.0663	188.903	67.4453	84.1766	86.2809
HLA-B	116.712	440.335	381.045	213.722	280.414	419.674	1049.36	305.458	38.1057	363.082	73.2539	369.608	90.5855	158.068	445.299	173.376	10.6864	294.122	261.16	4.37295	234.991	104.03	162.71	406.546	1710.69	35.6485	265.515	84.3435	163.856	179.567	2000.56	264.456	352.72	884.402	692.103	551.38	194.273	220.665	1429.05	363.735	137.528	31.7738	231.666	610.741	312.598	11.233	445.363	299.517	87.2133
DLK1	1.02396	1.02417	1.00684	1.08372	1.01023	1.0684	1.02012	1.25491	1.12299	1.07072	1.35114	1.01343	1.0125	1.00684	1.03755	1.01519	1.00684	1.00684	1.00927	395.429	1.02893	1.45706	1.00684	1.01295	1.22386	1.02056	1.01187	1.01455	1.00684	2.7592	1.00684	1.09107	1.0224	1.04087	1.00684	1.94971	1.09768	1.00684	1.51625	1.00684	1.0171	1.00684	1.41019	1.01865	251.332	1.00684	2.25505	1.00684	1.00684
IGHG1	87.357	1093.2	1228.28	868.706	86.7258	10.8492	357.425	-60.7514	-61.968	150.511	-45.8942	85.0275	-41.2231	-28.6059	373.23	291.472	23.7248	-57.1804	-49.1777	594.266	1067.04	-44.5104	81.8598	744.783	4440.42	-54.981	343.395	292.261	-54.8734	-4.3547	1726.67	94.5481	-5.71544	1917.18	1175.76	41.4576	-3.40088	-58.4613	1844.82	-62.6605	-33.423	-56.94	-40.8791	-35.8602	133.55	-62.2121	-10.7468	-42.5554	7.20577
SREBF1	16.1298	51.2697	24.7448	36.0001	67.1575	7.58967	53.0686	104.419	3.4688	25.6583	17.4283	7.83849	80.9247	28.1198	25.3429	44.822	4.81258	107.272	74.4451	2.09963	3.60326	69.6992	54.6214	14.1219	4.42681	26.6247	4.02766	4.41711	10.5095	14.391	36.7762	30.93	23.7925	6.82375	11.947	41.9113	101.882	43.7516	21.8875	97.2464	9.64712	18.5612	25.4389	22.1029	34.1474	10.1553	7.72854	14.1993	4.90722
CYP4X1	13.8614	1.29824	11.6592	15.1731	10.4511	42.5297	1.83211	-0.195551	21.8043	11.621	11.407	0.312341	3.26191	0.369492	44.6792	0.324062	10.6915	1.63579	0.263143	-0.276432	3.56666	0.633287	22.6909	17.8104	-0.193947	-0.240222	-0.0975734	13.8745	7.55441	3.26139	0.0627144	1.69245	25.0171	0.0709596	-0.0759645	38.6131	8.13938	11.5746	1.16706	69.8253	12.4555	15.1717	112.414	10.8648	6.76581	0.64623	3.95184	4.57783	0.0790064
DSCAM-AS1	1.12761	5.30207	0.883374	3.04303	1.50365	0.861778	0.861778	50.4126	0.861778	6.67801	15.8189	1.62511	54.7182	1.12103	1.17825	9.83553	0.861778	2.28982	1.24141	0.861778	0.861778	0.861778	6.77196	0.861778	0.861778	12.4945	0.861778	0.861778	1.25439	0.872461	25.8221	39.3142	0.861778	9.53608	0.861778	1.64414	42.4443	0.938043	1.08583	0.861778	7.45297	1.95645	0.868476	8.41651	1.9872	1.1463	1.58391	0.861778	1.12148
TMEM150C	0.412279	0.440405	28.6591	34.6565	47.9287	63.0316	33.3777	2.82467	14.7794	73.4411	2.09076	39.2678	76.0362	1.98406	1.71025	76.0957	1.86161	13.1225	43.1867	0.182922	1.79069	6.34563	44.7713	3.03606	25.3431	0.578245	3.80047	2.39447	84.3135	1.50292	21.6624	56.8839	67.5472	2.18094	0.849608	7.90518	3.00164	0.398469	12.6118	0.896199	361.079	31.7282	1.48158	58.2914	11.6528	14.8542	3.52113	0.267533	19.9084
CIB1	59.2832	41.173	66.4677	79.921	72.5954	83.4358	112.064	119.893	20.674	63.4363	98.5145	658.351	74.0878	33.4095	50.2672	36.4926	2.44534	66.335	80.9238	26.3088	18.7968	54.6568	74.4915	63.2717	57.9395	76.813	30.8122	16.3589	42.5576	79.3065	84.4349	60.909	69.8454	36.6495	38.1558	76.1067	89.1696	98.2722	164.617	112.777	16.4412	63.0736	161.164	56.7965	54.8677	75.0513	84.3794	46.8981	32.7654
HSPB1	198.854	415.764	820.203	365.879	46.312	138.311	75.6813	420.356	-9.57779	128.703	233.327	146.305	236.12	66.3896	125.582	530.414	24.7578	121.748	296.281	13.2008	35.8147	54.0319	219.693	304.134	86.4735	655.485	0.905574	85.9408	211.503	34.4238	130.032	291.885	247.598	128.903	152.451	205.218	341.808	404.439	308.522	442.933	263.353	648.168	144.911	622.821	112.016	392.027	88.3948	19.6228	100.177
RPLP1	384.162	303.572	312.162	366.419	235.389	399.526	358.977	443.636	390.327	244.013	356.296	388.006	225.796	237.247	140.355	157.404	388.627	249.121	228.346	224.316	284.862	333.421	346.534	301.558	252.69	204.481	446.194	356.319	431.24	239.54	366.08	273.054	598.445	218.714	209.743	376.006	520.658	815.633	910.557	460.683	160.657	224.447	822.325	145.712	202.512	1035.14	452.194	798.933	492.258
DEGS1	17.3451	48.3859	17.8683	28.5604	13.0906	19.3032	31.5893	33.4263	21.3497	16.0129	28.8495	40.2388	11.3571	17.6915	66.5216	20.0775	7.81785	33.9006	34.8941	31.2392	18.5273	11.1014	12.8052	25.5575	47.2712	32.5332	27.8207	36.218	22.4174	86.4829	34.2231	53.2445	33.3024	26.3998	21.2784	38.8972	22.3222	91.0245	15.9205	29.9435	18.4587	13.9153	78.6994	30.2336	39.56	14.3129	18.4964	58.4885	163.239
PSMD3	27.2733	310.871	90.7726	94.1665	29.0886	20.3075	25.9517	35.9424	15.5634	20.3045	23.1267	20.8824	26.3289	23.8737	11.4564	31.1477	26.4817	166.316	398.692	43.474	19.0767	23.0146	23.273	10.9083	23.7238	25.3105	16.9369	40.773	24.5853	309.717	16.4267	27.5747	22.3622	21.7435	25.4971	17.8597	20.5755	25.2544	12.2086	22.1532	42.6591	46.498	13.1684	31.8663	371.968	14.3311	17.9996	23.6723	141.172
FBL	26.8757	33.7984	50.5551	41.6414	58.9059	49.8852	46.9427	47.188	120.66	28.5257	60.991	89.8122	30.4442	27.8498	29.1034	35.9569	109.955	23.0818	39.9131	178.606	96.5433	151.69	42.1003	92.5765	73.9319	30.221	72.6213	357.743	39.998	28.9583	33.4062	33.575	77.7405	39.828	112.955	41.6283	60.0414	54.1909	106.589	36.7297	45.795	22.8963	57.4145	82.8466	49.948	216.406	46.5241	167.708	37.0338
ZG16B	14.1877	25.5662	11.3812	25.467	11.4996	16.227	16.987	17.1181	6.35466	21.1607	17.921	31.5751	56.2169	24.6583	25.0985	15.517	-1.26715	55.4891	17.6999	0.619311	-0.828781	30.6458	46.3419	115.791	1.07276	10.7813	-0.44986	0.204053	37.539	27.4725	20.4346	11.6268	18.6781	4.61073	-1.05927	37.3788	19.447	57.2753	30.2733	33.9216	36.2177	39.1208	24.8951	38.2304	14.353	7.26153	20.0656	-1.27384	-0.176434
RPS10	45.3452	29.4842	47.4193	44.0659	69.6928	66.2644	82.746	68.3985	116.728	47.0133	82.2928	88.8764	51.6907	31.8649	38.1783	45.6936	128.547	31.479	73.4808	45.7915	111.534	33.4495	42.5995	59.8133	76.701	38.4091	122.016	116.712	95.1191	46.9281	64.9116	34.3302	115.531	55.4932	41.2596	82.8954	119.042	41.1725	276.053	57.9017	71.2564	24.5741	125.495	67.4162	80.6203	306.779	102.318	144.067	137.675
ACTG2	3.48841	3.66907	1.48837	22.475	3.18101	1.34423	3.65567	1.4574	69.5779	32.5536	5.72994	7.81795	2.5723	5.05957	4.20841	12.246	0.8876	2.63196	1.29017	18.3037	4.12964	3.22947	2.50183	12.6456	4.87558	2.98223	517.453	15.765	1.78469	1.10557	1.70543	2.0444	3.0511	1.78487	7.61494	11.7074	17.9851	2.51326	7.69858	0.999202	1.33762	9.80521	14.4689	2.17509	11.5548	1.25151	10.9107	1.26783	3.17866
AP2B1	57.8137	98.0493	26.4549	67.8375	51.6616	41.1486	36.5246	58.7733	34.7501	41.3784	61.3835	52.4404	28.0232	43.9666	17.7918	78.7259	21.1517	19.0017	28.3134	84.0701	38.9432	43.4076	42.6868	11.0438	25.7542	38.2543	19.0166	16.3683	30.1119	17.1751	41.1231	18.4647	34.9205	33.2325	17.1883	30.907	26.6553	26.7228	19.3396	48.1384	52.7745	61.8537	42.6131	81.8981	93.7425	19.0488	34.4258	22.4873	11.7161
MS4A7	4.9897	5.91254	4.82626	58.1716	61.4005	21.833	37.4871	2.77676	2.44	5.37668	4.38622	7.8942	26.3812	14.0518	5.1151	4.11193	1.31594	47.155	5.91354	3.23953	5.72483	7.54523	45.7313	3.65703	5.71491	2.19847	2.96895	2.18852	50.8397	3.61287	75.8754	7.16727	7.19954	11.2456	6.51659	8.57612	9.18673	8.62326	10.4607	11.925	4.45817	8.46774	17.0179	4.24551	5.78782	1.42714	7.92036	2.15905	1.84415
SYT13	57.7869	1.82793	0.551567	0.917067	0.792018	0.715853	0.529377	12.4901	0.721185	46.2107	10.132	0.645627	42.1507	0.616863	2.60533	8.83923	22.6468	12.5445	18.7262	12.0435	0.640842	48.8585	1.86464	1.1843	0.547141	64.7117	0.977456	4.98296	32.2842	18.6931	5.28835	11.1024	16.0344	2.96507	0.527284	0.721633	2.06049	63.0162	0.918044	0.557984	0.844846	1.29127	0.629891	4.58981	0.616419	3.16955	0.75176	0.691087	124.21
SNRPB	107.02	257.424	251.493	103.461	110.585	76.3852	107.72	146.559	72.4428	109.989	100.856	109.002	103.909	38.9652	137.483	154.257	225.544	80.7437	186.303	114.332	150.381	53.7353	76.6764	182.635	108.22	121.217	92.6439	286.274	148.08	76.0181	210.248	97.2792	143.68	101.935	121.231	93.5941	125.3	107.816	165.127	121.411	191.332	109.063	87.2822	164.445	107.431	118.129	81.4896	209.075	139.95
KRT5	-4.05609	0.152034	-4.01504	29.7243	24.7782	25.4682	17.5249	-3.92381	392.101	65.1792	60.5702	63.5273	6.20609	19.1589	1.18539	47.9396	15.4705	2.245	4.51502	-2.64068	327.244	4.9044	3.10785	-2.81389	83.6147	4.03291	97.3921	26.6299	-4.00319	-3.79582	-0.606255	1.22199	18.5278	16.6894	143.344	76.7454	50.4846	1.48905	51.7644	-3.08312	106.859	-3.14574	33.0707	-1.6805	6.62396	-2.76796	41.212	104.97	-3.76842
EIF3K	28.3098	34.5996	44.1379	35.3967	41.408	44.2044	52.6118	36.026	52.4634	32.7346	38.4505	56.3419	36.9605	22.6669	30.242	41.6161	40.435	25.3004	34.9728	66.0748	48.5405	98.7261	32.0635	68.2978	63.8577	33.1152	35.0252	48.1197	28.679	38.6365	41.7437	26.5712	55.102	34.3378	45.0822	48.6612	50.9261	43.2018	104.245	54.374	42.7473	23.8833	43.6828	83.0622	30.4993	57.5512	44.115	71.727	24.5252
HEBP1	17.3415	10.2241	7.33146	17.2035	15.2131	11.1654	14.2062	34.1703	11.1097	47.8204	26.0196	24.8052	23.4274	14.7275	10.1731	15.2749	29.3864	14.1204	12.8384	11.7597	30.2305	36.0097	34.7109	7.97824	11.8447	24.5656	10.9692	20.0804	84.6865	12.4962	15.1617	13.1807	29.5477	17.3317	9.64447	12.5233	22.1141	38.3849	21.0801	40.4534	183.453	24.1608	18.8328	6.00426	12.469	4.40568	13.6644	7.45054	11.439
COX6B1	75.0363	117.293	171.288	115	98.7339	115.013	140.496	145.428	70.0595	92.9083	98.3866	169.225	99.4416	51.0154	88.1624	121.118	85.2577	86.3815	116.68	75.7676	120.575	118.265	95.4	413.083	150.242	129.609	98.2145	502.5	98.9821	142.796	133.813	167.806	143.267	90.2549	99.1222	108.269	145.965	163.859	245.193	208.979	162.136	88.8775	104.228	97.14	134.899	148.841	100.579	263.015	81.5166
GHITM	55.5174	50.2435	35.4861	44.6254	42.9652	44.4397	68.3307	121.767	40.6482	82.3954	56.3177	65.855	76.731	52.3944	58.2217	73.0465	80.081	55.7527	49.289	39.9743	51.7643	69.825	62.2827	32.4222	82.8702	74.7245	57.0072	48.6277	48.7608	53.4424	70.247	61.954	44.1853	205.97	77.3334	41.7325	51.444	55.0511	44.6758	60.1983	69.7704	47.7685	56.751	105.709	61.5273	43.4103	51.3808	49.4875	43.8798
MX1	7.91498	9.62076	3.21445	5.3014	18.672	4.71907	6.58376	21.4044	1.60298	50.3115	4.30072	3.49577	7.61959	1.32685	23.3825	5.68087	1.27186	4.18942	4.08802	1.88805	4.89741	3.17053	2.54984	33.2253	16.0427	4.35222	7.34376	4.35603	6.42103	3.99188	48.526	32.7571	4.38274	76.654	36.6442	44.9509	5.96431	7.00298	18.2909	15.0486	6.61606	3.22448	6.04799	131.422	15.7816	1.10162	5.77893	23.6513	4.23312
GRB7	11.8769	385.404	18.6835	26.7543	14.1775	9.92314	14.5175	26.5981	6.19832	10.7513	6.97879	7.11628	5.45509	4.32696	3.23047	11.7304	9.6162	90.0013	136.152	11.8654	3.21874	6.91917	6.03965	4.08187	3.84187	7.71897	5.33383	1.64677	9.18086	61.132	40.8705	6.661	19.4943	3.06891	7.0638	10.9411	4.23194	5.31667	9.20365	6.50391	11.2563	11.088	10.5675	8.93875	97.6558	12.3035	5.39829	5.47734	77.5786
TPSB2	1.75013	3.35408	1.91026	11.0558	39.3526	28.7489	13.558	1.9716	1.3143	6.67814	8.87281	1.45278	24.2627	19.9639	21.6866	2.52792	0.89366	7.43958	5.51023	0.992931	2.92928	3.24058	37.4054	2.35439	2.21331	9.20803	1.00899	1.27866	263.05	5.44016	6.10583	14.3564	4.8446	3.82762	1.42296	7.36824	70.7109	7.98902	40.1556	96.3291	25.9392	5.23899	4.14689	3.6938	8.94033	1.59115	37.9337	1.1144	1.11296
GPRC5A	11.9174	10.9654	55.8313	41.6583	15.0311	14.5393	37.385	55.0752	-0.36609	65.3241	29.0905	22.9002	14.6213	24.2157	14.4085	27.2197	1.11102	21.2359	79.178	0.822938	16.6582	20.1603	24.8651	6.24779	10.2506	38.5325	1.67914	-0.833009	23.1314	75.9224	57.1029	-0.1705	24.8359	19.5926	6.85492	52.1912	12.1337	34.1625	9.32308	59.0498	87.3753	145.011	54.0213	8.78924	147.591	46.9712	27.2526	1.24215	-1.70797
EIF3I	105.933	69.7759	115.819	99.4108	91.1784	108.535	118.485	85.0097	96.2298	54.6378	89.1234	160.967	99.9801	73.4953	75.9361	111.413	76.2909	164.371	67.0144	116.141	135.432	96.1855	101.019	148.274	97.7998	59.3366	157.79	153.903	110.832	106.66	136.996	119.924	102.017	84.0043	132.353	77.3117	117.487	143.315	112.645	96.0467	118.574	97.5772	96.9527	128.511	67.062	277.848	111.56	332.646	106.093
COX7C	68.4971	52.7187	103.893	78.9038	64.5993	84.0176	116.978	101.916	67.0046	60.5584	70.878	67.9287	54.8387	39.0316	58.5788	76.4831	34.3223	59.3927	107.467	38.0733	58.0695	69.6963	52.505	93.0155	77.9616	81.2113	57.6093	177.291	84.7251	56.6174	95.7841	91.493	99.237	48.0014	52.0114	79.4728	71.8782	145.878	144.997	107.012	74.2416	57.7424	92.9546	96.2292	61.9642	89.157	58.4755	50.6048	73.8761
TSPO	49.1395	54.9408	98.7336	99.8375	85.8172	87.2795	60.3907	88.991	36.4162	18.9922	60.042	73.0389	48.6485	35.5103	47.9895	31.2496	18.0197	26.5775	31.0467	44.1418	92.2091	49.482	52.1345	55.9446	50.5275	24.8993	69.1253	143.152	18.3463	102.673	12.2855	15.8875	78.7536	59.8816	45.2459	68.8463	45.7048	42.4053	131.133	36.8372	51.6581	27.3244	40.4416	25.9031	59.3171	144.61	33.6624	50.2603	66.422
TM9SF2	46.5718	32.377	25.964	46.8058	54.0337	50.7188	51.6801	55.1881	59.5694	48.8183	57.1711	64.3728	79.8568	79.952	49.6802	92.6519	128.242	58.4942	69.1871	87.2356	37.5006	45.2392	59.7394	19.699	46.6805	93.9156	149.763	31.5889	34.1703	109.308	26.3327	49.1608	46.6115	43.7896	25.3155	34.414	28.5607	28.7183	26.633	43.8177	75.2347	43.7687	51.4786	68.0988	52.6301	48.3676	51.38	28.9212	34.6634
CXCR4	5.86544	14.6132	35.2198	27.6548	27.7983	39.9501	49.8327	4.6875	9.09028	18.7428	15.5866	49.2301	41.1292	10.7895	51.4729	36.8417	39.4326	44.5756	42.0568	66.6819	101.377	17.4983	35.3015	83.0428	81.8865	10.644	34.1076	248.144	17.3075	31.5136	51.041	53.824	30.3472	182.099	36.8418	89.363	26.421	24.0186	99.6546	14.5823	18.7358	25.9024	61.8622	40.9464	42.2354	24.5718	39.9431	7.57412	23.0501
B2M	174.058	428.859	361.436	233.924	309.556	498.009	1170.79	392.714	15.4258	493.509	174.745	356.937	168.817	195.141	575.059	355.023	20.7989	365.554	371.815	35.8314	272.998	195.024	214.463	344.917	1519.83	112.503	267.679	142.687	190.003	259.591	1404.15	411.625	309.124	1214.93	764.035	560.698	219.411	427.099	868.436	447.484	168.231	65.4762	542.848	460.05	485.914	3.90099	356.771	389.548	121.162
ATP6V1F	119.802	136.617	125.508	67.2468	69.7815	86.809	130.962	92.2799	38.5487	63.313	72.3134	91.2	74.75	49.2163	66.383	74.829	51.1453	61.5702	57.0688	64.3446	66.9683	83.6896	62.5817	312.865	111.836	85.1342	82.3636	141.83	108.696	139.753	104.804	146.672	109.244	100.744	95.4077	69.5747	102.786	131.796	148.192	100.973	64.9257	87.1446	98.1124	121.813	80.6631	83.1107	109.23	169.78	104.708
IGF1R	66.0325	3.67453	15.6454	13.1423	11.8016	18.102	5.70977	7.48856	12.5135	32.5163	23.9715	18.9528	11.9272	7.47898	5.74978	14.1096	16.9215	10.3902	20.1657	0.620999	5.27098	20.1477	16.8984	1.01211	1.85747	18.0755	1.71491	6.10012	23.8844	1.93644	6.53491	9.89726	19.1381	4.37544	5.53554	20.1824	14.9803	11.722	8.29036	11.1307	3.35501	41.1649	17.5674	11.3536	1.55045	10.2278	23.4805	5.27471	0.610875
GJA1	-1.10257	8.56884	5.9929	25.8955	42.664	19.0316	60.0749	-5.33311	8.28783	62.2206	134.625	5.07604	228.712	73.0311	69.3838	12.6499	0.915116	40.3508	20.783	21.0829	28.4491	2.59422	92.3986	1.76094	16.1825	37.0374	-2.98806	1.59044	18.6512	10.1268	12.8429	3.00615	3.14879	12.0108	16.9461	37.9595	49.9795	50.2801	4.85831	190.369	15.2015	3.61915	70.7648	0.0496115	28.0186	-0.972367	62.357	-5.43452	9.11721
CHMP4B	121.304	135.265	97.971	98.8569	102.667	109.256	114.823	280.885	42.7908	131.291	97.1467	110.633	131.148	63.0711	117.253	86.9731	64.9612	70.7936	122.901	87.0496	96.0217	94.7284	95.6229	71.2695	139.235	112.17	88.6518	369.817	117.268	107.643	178.551	75.7961	105.121	126.401	112.77	83.7562	89.5926	157.663	159.561	160.384	108.531	145.159	107.124	153.804	94.5447	124.019	82.653	174.442	84.8688
S100A1	8.50212	2.39684	-0.082697	1.46303	5.09875	9.55161	11.2801	4.22811	2.51179	-0.0367744	20.8139	8.26631	0.15252	16.9865	33.0123	1.49049	-0.423009	18.4987	-0.615847	1.52407	5.65517	6.18751	5.77119	126.11	4.03064	-0.269182	113.439	2.78763	1.38518	93.2821	1.2004	0.936748	23.9291	0.0132379	25.7519	9.407	11.4095	22.119	105.736	-0.231426	-0.0923679	1.56333	1.82002	1.37998	4.9579	-0.451655	6.43638	14.6154	0.0116429
CTSB	67.8814	123.09	119.455	86.0892	84.4755	141.007	168.993	108.696	52.9895	122.653	76.9531	60.6892	90.2431	94.2065	104.144	141.06	26.5925	135.581	127.637	28.6765	97.9336	37.502	70.5889	33.6518	216.009	76.6492	116.635	56.5705	88.1091	91.2855	77.011	87.6928	76.5629	117.358	215.286	65.3453	68.4271	63.8813	95.3577	114.964	207.684	156.424	71.7679	76.0151	145.43	31.2197	119.901	171.528	52.7171
LCN2	0.0771696	0.120714	0.12036	4.77018	1.07387	2.95997	4.94652	0.714561	6.59927	1.45524	1.60027	0.520063	2.45629	0.769226	0.814186	1.94442	0.149342	0.257271	3.31803	0.118882	3.09608	0.107782	0.748544	7.64838	4.57507	0.340637	0.843297	20.2844	0.0939451	24.8653	0.116101	6.27473	0.762436	0.130965	5.46644	10.7988	2.02611	2.4942	4.92077	7.51846	11.1455	0.193249	3.01086	21.4345	5.99728	13.7564	2.70337	121.267	0.112538
CST9	2.52967	-0.120614	-0.144943	0.402215	0.248215	0.107297	-0.17074	1.3351	-0.192891	0.828467	1.887	-0.12686	1.83716	-0.177334	-0.178252	0.0856369	-0.159218	-0.192891	0.155608	-0.185064	-0.146813	0.0640453	3.68634	-0.192891	-0.192891	2.82948	-0.192891	-0.192891	41.1128	-0.192891	-0.192891	-0.172329	0.897531	-0.192891	-0.192891	8.5559	0.5497	-0.192891	1.65179	-0.0275455	-0.0444948	-0.183822	-0.178021	-0.185008	-0.183426	-0.18161	1.60824	-0.192891	-0.192891
SDC1	73.52	166.216	66.129	146.876	288.361	135.417	99.548	41.6426	60.4107	94.1484	64.9624	60.5231	131.444	343.007	227.085	151.134	21.1969	207.863	95.4292	40.1247	34.3246	-3.99633	162.812	46.9498	88.4505	25.3879	89.6166	40.6602	61.221	220.596	74.6407	77.7217	23.471	44.8743	185.122	28.4571	124.938	32.7122	37.776	149.567	69.9501	15.9408	75.4696	129.098	209.463	101.393	123.402	36.6005	167.618
ACTA2	39.2147	77.3718	70.9756	145.125	106.198	143.884	57.2471	5.7888	402.887	152.097	130.139	121.724	57.4891	122.707	95.2144	87.6433	14.8847	62.3768	45.2346	1.25039	35.5026	39.262	66.2334	219.854	81.7707	84.8929	211.215	89.9851	81.8873	185.811	50.2277	37.794	97.0365	43.3078	37.5698	90.5097	275.433	27.857	94.0177	28.5885	27.5131	106.851	162.029	22.468	171.05	8.09336	182.777	5.52036	36.0882
C15orf48	1.15702	6.6572	4.26706	8.96171	5.05462	106.154	3.84643	3.33899	0.307787	9.04278	10.5478	2.61301	4.26117	9.99772	15.0335	7.36764	5.28366	6.01299	6.6775	1.07664	9.38081	7.15546	6.23479	4.41397	28.9422	58.5094	9.23808	0.887315	7.41269	1.8036	17.0714	33.418	16.8707	13.0487	11.7929	19.7496	5.44843	1.77393	13.9238	62.7342	3.13501	1.07412	30.433	83.8703	21.6436	1.74399	6.91026	7.55136	1.46028
PTGES	6.35588	2.45633	76.3524	48.571	23.8661	29.6786	8.96215	41.4119	7.68583	23.6259	48.0168	35.4317	22.2588	3.84933	7.52842	30.4015	2.84907	0.208992	2.03249	-0.922405	3.94934	2.96761	8.85517	8.47016	9.36116	62.4744	4.30537	4.82973	59.5351	20.0829	3.12957	119.435	18.6354	18.3835	3.3006	21.6706	10.7106	25.6158	20.9084	78.5816	15.2433	156.558	24.6367	32.4888	6.71	19.7661	9.60439	22.3469	-0.266703
RPL9	23.4655	58.4918	90.1287	88.6192	132.193	189.836	178.499	151.086	177.325	91.7841	124.671	234.313	55.2146	63.809	30.6761	75.5501	162.356	72.5758	42.9352	38.8855	168.782	35.6866	75.5684	148.657	131.274	66.3123	79.6385	103.648	187.251	69.7652	80.5644	130.841	216.345	69.8123	37.535	101.2	168.748	182.841	236.233	96.8189	161.674	64.9213	161.372	47.7206	124.17	191.065	187.439	229.354	162.529
KRT8	56.0827	341.492	187.575	329.438	240.452	247.894	309.874	284.753	70.0689	325.777	135.98	201.059	996.727	273.695	130.672	356.303	27.4553	371.338	208.243	27.5549	153.138	246.747	378.068	133.913	40.3752	303.692	45.7619	89.7442	208.036	123.537	156.093	898.839	140.255	148.648	76.2729	62.1813	599.861	451.386	217.222	349.468	364.965	326.893	166.346	901.338	124.351	181.813	23.0238	20.9535	66.4147
GNAS	105.267	153.468	175.438	78.2641	54.9263	63.9603	58.0867	67.1735	108.531	97.3725	61.2545	97.3997	91.7486	62.2589	110.079	215.103	132.647	81.2952	21.9581	100.888	92.921	10.3722	67.9185	271.68	132.864	187.609	248.375	130.19	111.336	137.613	107.488	641.895	54.5038	136.45	106.762	49.3316	77.4345	92.6354	73.2616	151.85	66.2224	98.0344	62.9226	293.065	55.521	114.242	63.3492	230.981	129.075
TM4SF1	246.491	24.0446	41.7276	147.393	18.6526	15.8376	19.054	164.347	161.316	49.6218	27.2315	62.8737	6.17735	80.5897	117.212	13.7175	28.5804	7.84192	5.15907	41.8837	239.111	4.71627	19.3393	83.678	30.1614	297.055	36.7359	199.792	11.7831	25.625	2.63411	41.0191	30.3962	10.7487	412.087	84.6467	22.5939	42.8451	32.8742	46.4079	7.74797	384.478	76.5855	4.55737	33.3038	7.36871	28.4193	247.61	18.0242
CHCHD2	96.387	102.292	171.71	131.79	103.715	143.295	185.274	232.97	78.9118	114.98	130.418	162.686	160.044	79.7565	120.687	201.624	199.354	105.454	145.065	126.64	139.843	138.522	122.754	90.4178	105.185	186.877	104.602	183.705	77.6964	198.45	101.979	112.678	142.378	108.077	91.9392	97.5689	123.819	78.7048	202.643	134.002	342.121	82.6775	146.351	109.372	101.828	140.936	112.218	181.168	1788.45
SLC9A3R1	152.188	111.597	327.041	349.415	78.6915	34.7973	73.604	160.702	4.2573	117.981	147.505	111.052	115.63	104.275	52.5713	91.1688	-4.27991	114.955	109.738	43.4944	3.49986	45.9804	104.065	69.8185	53.7028	346.549	6.86901	-2.68459	62.7627	61.2366	71.143	295.557	34.1273	121.091	36.7159	42.1122	87.6445	66.2123	62.9647	109.599	161.775	324.355	13.7928	258.798	103.355	28.2051	144.113	-2.1207	54.1576
ANXA2	52.1572	106.218	55.52	96.9316	84.3091	83.2099	67.0349	40.7755	41.4223	72.1656	71.4634	41.3783	57.5567	83.8602	57.0439	94.4943	2.9919	87.0376	35.7859	6.90059	108.39	31.2422	83.7076	43.8149	68.8515	66.5888	71.9422	26.7049	76.5755	110.972	51.6018	32.0839	39.8514	36.6577	132.334	38.2451	84.1976	113.411	82.5867	89.6165	20.8751	40.3463	68.9338	19.7708	30.3428	65.2066	59.6521	81.9691	103.136
ERBB2	25.7197	847.579	41.6337	139.042	46.5749	34.5347	51.1274	52.3494	21.8401	51.057	34.1309	27.9902	40.0831	57.3066	12.3372	32.4539	-5.2026	707.907	641.841	39.3744	6.49467	17.5677	20.2232	3.22774	7.31858	24.5652	13.9845	1.88935	32.0133	342.673	280.199	22.1653	39.4077	8.67207	4.41851	42.0072	18.8502	21.616	11.7885	30.2259	60.4006	48.9619	16.7509	32.8711	411.141	8.2178	18.091	3.79343	320.928
MYL9	23.6531	57.6005	79.1149	100.983	85.4534	119.518	95.0468	15.3541	100.883	100.995	61.0905	62.72	73.2522	84.2229	78.9994	66.2328	5.93575	47.4297	36.4082	0.0559406	34.9447	18.3687	59.1886	112.227	49.0422	59.2531	146.337	125.187	93.9281	95.8692	53.6682	31.5794	100.971	32.2678	27.232	85.3489	185.303	41.5167	107.775	66.9705	34.8939	135.174	72.1907	70.42	108.309	27.6267	142.541	80.1763	24.6018
NPY1R	12.353	-4.44577	4.14013	2.96362	10.6485	41.9543	-4.35289	-4.46632	1.34241	71.5697	-0.216357	1.25064	5.97219	-4.31785	-4.76681	2.48257	-4.35806	-4.61713	242.814	-4.20137	-4.17538	19.2167	4.50629	1.08484	-4.4648	548.507	-4.46157	28.5389	10.8059	-4.7969	-4.73581	0.90196	61.9555	-4.53946	-4.47879	28.397	18.9376	503.561	9.39488	4.44852	-3.70765	1749.66	-2.16119	-0.178157	-4.80242	-3.72101	-2.6935	-4.71367	-4.79327
ARF5	57.1045	51.5703	72.3971	67.038	56.2681	69.4996	69.2026	58.12	55.0251	55.0633	74.5337	107.024	57.8508	56.9351	52.0786	64.9688	65.536	53.1774	102.509	57.5724	86.0456	57.4593	58.4914	124.078	59.2221	82.4387	83.6799	72.9429	68.8485	98.966	31.5669	57.5303	86.523	78.4105	40.8743	70.7292	81.6084	81.063	125.542	85.8762	26.3859	67.343	79.3612	130.14	55.453	83.7016	46.5763	157.904	112.43
TIMP1	267.615	83.4501	426.562	202.698	61.4247	215.046	128.509	84.7271	47.6776	162.516	141.212	97.3331	156.464	82.0962	62.9441	146.217	46.7508	405.671	62.18	28.0418	77.2635	245.844	77.3037	475.558	292.662	147.48	95.1852	370.749	173.582	278.845	95.4998	73.2727	179.999	311.391	106.518	189.156	246.348	703.982	419.558	296.377	23.8092	294.847	192.844	48.2274	160.664	273.692	199.547	299.801	57.8983
THBS1	38.9665	22.8163	28.9319	48.4935	63.2934	33.7722	6.58581	66.7095	103.363	173.857	44.6337	40.9077	21.3178	65.0076	66.9692	33.7838	4.58563	105.334	78.4771	79.8211	21.0146	26.9055	34.3593	34.5906	16.3436	79.4866	20.9152	13.8481	86.4509	76.5024	31.0607	16.1879	19.9479	80.0242	54.0768	67.4467	52.6525	17.9732	17.4446	41.3981	86.2643	138.969	94.7237	23.3658	137.58	14.5156	52.3279	17.0846	17.6714
RPL7	80.2857	55.8576	155.826	114.193	156.446	185.518	184.982	177.4	452.295	124.803	259.548	288.208	190.142	86.7096	52.527	134.683	554.269	105.584	178.114	141.651	380.97	55.085	331.741	92.0132	309.667	133.635	288.283	153.978	214.881	173.755	115.966	131.117	238.225	124.639	111.994	123.143	350.46	135.418	266.755	114.87	266.111	137.823	418.774	90.7107	233.229	747.082	332.275	649.038	499.06
TRPS1	38.4108	22.713	-0.751904	9.19737	38.1133	19.5547	14.794	32.7004	16.7928	35.651	32.1513	26.6704	73.6206	15.4125	20.7328	12.5608	6.36174	37.5952	45.7163	15.3993	9.26356	18.2373	74.0384	12.7102	18.0936	25.2261	77.397	1.50341	54.0722	11.7258	33.0452	22.5429	33.0217	22.0452	34.1341	11.8941	40.8585	41.0607	7.04538	28.3245	63.8578	23.5595	33.6267	13.4395	6.23233	12.0509	10.8981	7.13228	10.938
FDCSP	-24.316	-24.4478	-24.543	-18.3209	-22.7658	10.5305	-19.0049	-24.6104	-23.1472	-23.6864	-23.4848	-18.4523	0.293586	-15.7962	-24.1782	-23.5401	-23.6636	-20.2999	-24.223	342.598	5799.32	-23.4989	-17.0138	14250.3	9477.05	-24.6104	-13.2765	-23.598	-23.6913	-24.6104	-12.4132	-22.9915	-7.84887	-22.6369	-6.00574	10.3248	-3.51659	-23.5153	33.6416	-23.7802	-23.808	-23.3354	-0.58927	-24.2336	-24.5838	-24.5153	-9.21183	-17.8899	-24.5504
C1S	4.45117	40.132	35.1753	58.3853	79.0837	77.1659	78.279	-1.56091	18.2227	54.3595	38.341	57.8851	45.6968	93.9537	122.809	43.3139	3.15206	41.6296	55.9938	5.48739	28.8108	9.82747	59.7804	21.0989	255.938	13.7754	12.971	13.2805	35.7936	34.3428	22.8025	15.8307	37.8177	96.3082	67.1685	81.6046	51.6435	5.17737	90.5515	36.717	8.99383	21.2418	50.7907	12.7243	46.2131	0.6768	80.2929	37.9998	9.85666
C1QA	12.1691	115.459	67.6626	39.6852	48.8429	79.8892	260.57	35.0439	6.61388	27.5964	11.077	43.204	26.0171	22.4638	53.0628	17.4112	2.74995	32.8434	38.3128	11.6265	82.4511	43.1502	29.5004	37.4755	224.632	3.06101	123.515	29.5039	24.5427	33.2028	153.809	92.0013	63.5961	152.4	111.94	142.825	29.3762	61.3734	324.228	44.3447	30.8018	18.8417	33.2129	39.9625	81.2823	14.9916	38.7745	62.5343	9.76732
EIF6	58.3944	88.4628	91.3802	53.8959	52.5244	54.4865	62.7084	108.551	43.5817	50.8181	46.9243	63.3897	66.7428	27.7765	68.2488	139.46	43.5079	33.8391	61.2447	79.7472	81.1255	64.5975	48.6957	56.9803	78.7495	51.1004	76.4344	264.086	51.6474	51.4561	74.8991	32.2052	75.8101	47.2633	116.916	42.5421	76.4957	50.9412	92.5275	64.14	79.6972	47.5114	51.8648	76.0488	43.4427	101.791	49.1312	138.527	60.0423
MDK	94.831	121.769	164.842	135.786	70.5257	59.9825	110.453	4.70436	108.99	46.981	70.4864	34.1459	52.6372	44.2574	105.719	187.273	169.438	10.6942	63.3282	219.823	86.4985	28.7208	37.4491	20.7324	193.728	54.161	30.2572	236.101	7.2089	71.6447	11.2482	67.0691	55.5764	136.091	31.9366	69.9864	36.9657	10.0011	113.506	45.113	37.6869	55.4478	36.4092	453.484	96.525	189.361	33.6105	33.7704	208.149
IGLV6-57	5.631	27.2475	10.568	193.566	12.6105	11.9902	15.934	-4.39628	-4.38037	43.8672	0.0983248	18.3074	-3.88215	-0.880086	7.1932	30.0489	-3.06058	-3.88295	-2.22157	-2.79746	13.667	-1.83667	1.20065	27.3286	171.553	0.1723	34.0053	15.3053	-4.41374	1.83421	122.297	-0.217127	0.418017	78.987	7.78106	-0.0535302	7.87451	-4.13414	97.411	-4.43694	-2.42481	-4.3906	10.8908	0.174262	-1.48707	-4.11994	17.1862	-3.34755	0.745953
PI3	-0.418129	-0.418129	-0.418129	0.0629961	-0.199746	0.497041	-0.418129	-0.330323	1.56696	0.169812	1.23816	-0.205639	-0.392084	-0.289399	-0.155676	-0.315693	-0.255588	-0.273745	-0.283998	-0.374953	22.6624	-0.227323	-0.33624	1.49514	7.91222	-0.0391909	-0.209667	0.0784211	-0.342991	2.52584	-0.371482	1.11322	-0.217614	-0.304254	1.46157	-0.184406	0.208899	-0.301364	4.18411	-0.385552	6.28844	-0.418129	0.299645	0.75592	0.234546	4.31144	1.67822	687.874	-0.388675
SERPINH1	23.5969	55.8902	79.6397	72.7673	56.5525	80.8196	67.0101	54.5868	35.5501	35.5223	47.2495	31.4252	32.6946	77.5624	81.393	76.6864	18.2549	102.817	45.8414	122.558	42.2646	38.3415	64.1127	77.261	90.5275	42.6793	97.2555	61.0649	45.2972	61.6126	31.3006	18.4769	29.8558	47.4913	68.6916	48.7519	74.672	18.558	52.9235	59.93	16.7386	15.7365	40.6856	57.6919	45.9027	24.3695	79.1423	122.296	49.9562
COX5B	28.4967	119.643	83.2059	56.078	36.3847	57.7089	59.9764	54.4384	28.2858	47.039	45.3326	64.3866	40.5922	30.7934	35.0814	55.4465	49.0368	43.7287	56.1179	47.3706	67.6285	40.7511	55.1971	101.999	56.7859	55.4444	50.9088	233.085	36.3732	99.2913	47.6651	64.5482	43.018	60.9574	44.861	45.0265	45.3243	64.4123	87.2167	79.6807	41.9257	29.8826	46.2233	95.286	43.1975	40.7893	29.4294	256.149	36.5553
SNRPD2	56.5288	101.051	100.531	60.8661	69.172	80.5218	83.8956	74.7408	69.5026	50.9244	61.178	100.795	57.7541	31.9128	52.5593	71.6286	98.4241	37.448	46.7253	88.9703	94.3897	297.151	54.5215	143.917	142.097	74.015	86.3859	146.045	65.1632	102.357	71.9924	61.6734	98.082	54.2776	88.5872	56.5668	101.296	97.4239	157.633	81.2664	87.51	43.8363	80.2662	63.3454	89.0577	118.915	67.8134	178.083	74.2871
MIEN1	29.6721	365.659	35.2908	69.468	13.211	15.0192	23.6432	40.7525	4.74547	11.2031	10.386	17.8352	16.6117	9.46265	6.20277	11.669	12.3273	142.542	356.464	13.581	10.5584	32.7365	14.6914	26.4675	11.4779	20.0731	7.81398	28.7171	17.3637	130.462	251.823	22.1831	20.9997	9.27774	9.30663	15.7897	12.4929	26.5999	21.1322	21.09	45.0166	29.4309	14.8164	7.79005	280.25	4.60192	13.0033	11.8067	181.179
RPS12	145.886	183.19	457.226	591.84	810.211	872.489	1016.55	532.411	1775.09	544.053	608.59	1331.96	428.295	431.07	337.417	406.613	1106.6	428.104	330.589	499.601	2165.2	451.719	558.622	644.275	836.197	291.478	1812.94	545.712	534.224	2211.64	299.094	376.591	1408.49	697.289	1352.36	930.465	892.728	284.325	1504.53	529.593	331.519	133.771	1165.77	525.958	635.583	7047.38	765.637	810.518	1449.58
S100A7	-11.0007	-10.8719	-10.9295	-5.57771	-10.9335	-11.0007	-9.55372	-11.0007	-11.0007	-9.02283	-11.0007	-11.0007	-10.9446	-10.9083	-10.9572	-9.67743	-10.8507	21.5501	91.5636	-11.0007	-10.9186	-11.0007	-10.8244	15.4107	-4.69231	-11.0007	-10.9757	-11.0007	-11.0007	-8.04281	-10.9253	-10.3698	-11.0007	-10.8474	-2.68604	-10.9378	-10.6857	-10.4476	-10.2314	-7.10809	-9.44152	-10.9737	-10.7357	572.217	151.158	-2.12437	-10.9079	207.346	-11.0007
PCOLCE	7.5059	26.9897	38.7285	53.2619	45.6292	39.1279	64.2101	4.2213	8.70111	17.689	22.9941	25.2429	22.8718	60.5003	55.371	14.8016	4.2562	42.4257	23.7509	3.0191	10.9954	6.07101	42.687	9.65221	19.6705	13.7012	4.83054	25.0781	31.2052	29.0633	18.2579	9.43238	24.7478	21.2011	22.0364	44.2781	58.1088	12.7614	59.4954	61.8686	10.0145	11.5661	26.4085	9.72991	23.227	5.84775	52.9559	7.67675	16.7408
AQP3	26.6026	10.2331	1.6346	6.83045	2.19667	2.74207	2.78933	215.47	2.98105	7.12023	2.62353	7.556	13.1362	0.961961	6.22425	1.67203	11.6676	1.34078	2.71476	0.140012	4.47801	3.25903	3.4469	3.09029	6.24966	0.405887	15.2807	0.606556	1.35267	5.94637	35.5542	20.4911	2.42298	5.25098	14.746	6.18489	3.36845	32.8704	6.23138	30.4015	7.4756	0.369565	32.938	3.06962	1.036	5.17049	4.88609	0.602952	3.70667
HLA-DRA	65.0632	385.99	392.729	295.095	331.263	733.843	1785.05	55.9639	34.1009	234.495	198.258	409.333	344.91	350.385	421.81	123.582	-17.048	322.242	536.293	75.2502	549.966	226.503	384.981	275.387	2755.06	-1.47931	559.598	70.4803	190.202	109.541	618.061	574.047	477.944	1258.82	727.856	651.213	315.437	753.498	1286.62	532.19	229.067	170.595	708.216	461.15	590.941	-36.2013	369.502	599.661	2.02761
IGHM	-6.88221	212.528	7.9398	20.3638	25.1722	78.7083	135.032	-21.3863	-18.8958	73.446	19.9273	239.42	35.4718	-4.81815	224.531	114.072	20.9135	-19.4489	-11.0075	22.5897	78.0375	-0.389263	31.3973	97.1857	4188.93	-16.1535	326.288	16.1552	-19.9877	11.7982	276.148	-2.04614	85.6797	436.208	253.968	875.767	89.0596	-20.2568	423.174	-21.0822	-16.4845	-8.62572	24.7342	-9.12638	118.459	-20.0374	98.4394	-12.7348	26.4142
EEF1A2	691.219	80.7442	831.85	11.3638	-0.293361	39.8536	2.81786	75.8807	-4.00992	49.5542	4.60792	-1.4868	36.0164	-3.42341	2.60116	274.783	86.8404	55.076	13.3036	-4.02795	9.66748	243.18	27.2336	-3.97429	-3.47425	14.1028	-3.88486	-0.694438	17.859	11.388	4.60996	74.3474	47.3115	54.2755	-3.69784	51.9903	4.16525	51.4013	-1.39085	24.4061	32.7636	10.5426	11.1305	133.785	13.0357	9.09466	60.41	29.0236	13.9914
CPB1	561.447	-30.547	-13.5839	-29.8484	-30.6342	-28.8002	-30.3676	-19.649	-30.0216	3169.32	-30.1278	-29.9523	-30.7104	-30.647	-29.8337	-30.5555	-30.6765	-30.6278	-30.7175	-30.2554	-28.16	2321.35	-30.5458	-30.7304	-30.6729	7547.73	-30.7329	-30.7088	-28.8163	-30.6751	-30.7163	-30.7121	-28.4406	-30.7302	-30.6063	262.919	-23.1151	-30.4918	-29.6688	3.84911	-30.0406	-30.7396	-30.5766	-30.3377	-30.7209	-29.1423	-5.59826	-30.7446	-26.6413
EIF1	115.72	78.6212	187.468	80.5043	110.006	128.098	137.71	197.326	98.7957	108.868	93.4522	110.279	75.83	82.6845	53.8838	107.555	170.577	77.5009	61.8905	50.5444	86.9906	89.0182	95.632	93.6519	86.2549	186.607	63.2739	170.431	132.444	68.0057	70.7504	85.4977	148.363	93.8565	129.488	128.697	122.835	104.915	145.153	105.781	149.221	121.03	137.219	46.1224	100.276	114.746	143.493	82.6868	68.6677
UQCRQ	50.1474	45.9044	99.1218	63.9669	45.9216	90.5783	48.2071	88.468	20.0116	40.0678	71.3507	79.3649	52.1465	23.9176	53.1145	45.9646	14.7423	46.4346	81.3696	20.2573	28.4064	48.2568	42.2759	49.1362	43.6615	57.064	38.5528	47.6621	43.2649	66.31	94.544	72.0283	64.337	24.6608	29.3731	76.2727	70.9989	86.6427	126.033	79.4752	61.4909	32.9281	49.1116	72.4012	89.1463	28.5404	26.1613	64.3588	54.2051
RPL36AL	61.7996	159.273	281.401	131.112	121.016	185.064	176.499	193.255	138.673	115.839	142.788	203.542	117.379	78.2722	102.938	93.477	48.6217	129.044	160.056	114.128	69.8695	136.539	107.07	321.882	142.514	141.647	55.4446	146.456	141.408	217.694	191.805	201.994	211.455	136.68	136.923	134.573	187.639	139.599	288.539	162.256	138.175	57.2795	135.199	79.2474	74.3499	121.615	184.356	155.807	117.13
RPS25	110.856	56.4528	258.044	181.905	162.916	332.168	279.221	136.829	423.383	140.712	221.653	369.39	205.312	106.627	137.972	129.157	296.61	79.9238	106.744	85.2668	202.166	132.862	252.196	198.239	229.024	131.573	200.76	255.792	210.15	207.745	136.814	207.296	244.231	229.794	167.12	228.12	383.585	291.362	468.669	336.869	107.589	108.85	496.913	172.226	192.96	499.826	231.924	838.752	377.256
CCT2	180.532	26.6136	43.1613	30.5426	31.1059	29.6682	26.928	39.3404	35.7548	23.1189	34.8236	40.499	27.2256	15.4169	23.6596	288.907	111.423	23.871	48.9127	33.4313	58.4478	28.1415	27.025	9.46708	22.5605	88.8939	49.2898	51.4013	25.7634	19.3234	22.361	22.2237	25.4473	31.9252	57.9805	15.4183	27.8418	15.8543	17.5553	34.5095	45.1294	43.7587	31.043	63.503	40.945	40.8845	68.5669	57.2082	20.7357
FLNA	37.0223	43.1136	44.526	92.4599	118.95	77.6731	84.2137	28.8026	131.279	80.0244	83.2314	50.8816	92.6056	154.948	118.44	94.4393	31.8259	87.057	55.1206	234.271	96.373	28.7397	56.6847	15.9445	57.4853	45.4952	144.258	35.449	43.7422	87.9508	28.7284	13.5159	37.9755	104.321	158.838	84.7603	117.413	13.1986	61.5344	27.3101	18.8779	63.9922	59.8178	36.8512	57.8777	15.2298	117.221	112.995	104.594
RPL35A	78.2117	73.9856	112.31	100.324	132.174	193.59	179.04	141.531	234.079	86.4013	162.107	164.946	81.6128	83.9996	87.8865	77.2401	171.421	71.6741	92.0421	88.6466	213.714	58.0486	89.4179	132.877	135.021	86.0475	264.613	210.051	187.946	98.13	98.9185	104.788	231.39	95.1518	104.028	133.571	192.326	139.156	296.441	129.955	92.9249	92.7922	266.953	98.5692	338.519	255.858	174.22	599.656	99.292
RPS19	134.936	137.766	234.291	171.218	179.099	194.322	204.09	177.956	323.313	85.9621	140.444	258.974	78.7974	57.0363	69.0324	90.7893	319.992	79.1331	86.001	91.5821	277.808	188.482	104.782	471.557	287.782	88.3176	205.878	622.119	278.152	155.676	211.822	142.898	286.99	113.633	213.757	187.913	222.133	170.5	475.731	116.477	117.212	68.869	212.767	200.737	150.987	544.139	206.044	567.005	149.188
NENF	52.1017	36.6065	57.7675	47.5005	35.3583	53.0976	44.9237	62.4318	38.9993	34.8308	98.7076	64.1247	34.1456	49.6243	50.5915	51.9768	18.1474	56.3205	29.5623	28.8026	32.5823	134.236	35.8988	98.3414	66.2113	95.4695	50.8588	122.135	29.4849	68.5253	18.7049	58.7156	65.3746	27.1771	31.5867	40.5787	63.0736	164.202	77.6408	69.2255	46.5558	32.97	58.6805	44.207	61.8811	80.3385	33.1012	82.9344	40.5797
SERINC1	27.9138	31.8455	50.838	62.8393	55.5437	65.6213	44.9994	30.605	50.8488	147.332	57.9422	58.6181	41.6182	70.3535	77.0467	165.45	50.3839	67.5208	47.7028	70.2723	56.9318	89.2781	77.1776	11.3886	36.1445	62.7133	18.54	14.4342	109.556	274.237	32.2907	47.954	72.2856	72.5885	61.793	77.3574	48.7266	35.0896	21.7036	59.8128	90.5234	75.6942	58.1835	52.0881	54.206	28.5318	55.4561	12.3566	44.1908
FABP7	0.00519601	0.0136295	0.0191828	1.14854	0.150367	0.844	0.095656	0.00519601	44.4146	13.1715	0.370753	0.107926	0.00519601	0.431767	1.59797	0.232693	0.123069	0.0313722	0.0713932	0.945806	5.50532	0.074381	0.0109695	3.27835	44.9661	0.0265694	13.2819	17.5746	0.0316837	0.00519601	0.103859	0.193138	0.253606	0.3424	0.417235	0.221475	0.871676	0.0298931	2.8348	0.00519601	0.031835	0.0104869	0.916106	0.0465837	2.0925	0.00519601	0.606526	26.8745	34.5241
S100A6	40.5331	381.192	107.644	147.95	308.618	239.267	345.74	4480.54	53.1974	117.479	117.867	99.8402	149.378	178.143	133.053	138.232	55.8297	2258.92	68.0304	0.652165	267.453	1578.75	206.19	237.872	174.972	288.192	159.349	418.053	120.642	964.844	152.965	45.3957	388.656	97.6862	600.488	378.991	286.717	189.863	813.788	235.914	55.4718	124.54	177.296	70.5744	229.907	239.282	237.871	471.755	18.1968
CANX	167.436	68.1527	70.7244	78.8107	54.6309	70.6941	54.368	18.9263	144.089	117.733	119.083	67.2396	103.603	85.6541	63.2978	307.299	80.0942	111.922	244.275	62.3267	84.9924	129.347	80.0847	63.5963	56.3384	194.434	231.143	56.778	58.6093	74.0243	99.0229	152.611	37.5455	85.5165	84.1183	47.5561	61.0716	83.8516	31.3478	101.025	188.847	114.658	71.1263	134.191	82.4163	76.9847	104.034	79.094	89.8755
S100A16	71.2277	208.178	24.2117	202.318	117.178	85.1654	274.782	374.43	24.1559	110.131	21.6146	55.3183	209.07	138.302	106.343	41.7722	-1.73547	665.141	95.1901	-5.2855	182.19	422.427	81.1516	114.287	106.185	115.065	67.889	19.0915	56.8347	292.824	341.767	37.8564	103.767	91.8003	113.574	39.224	145.377	205.61	149.554	120.391	20.1198	-0.739646	81.0323	110.142	28.274	5.55776	82.0559	55.2041	65.4834
STC1	6.93879	4.60043	14.7211	4.40071	2.25603	22.0531	1.19265	1.17079	1.00109	39.6496	22.7307	1.41573	1.24407	3.33782	5.47056	135.02	7.33099	13.1681	22.1872	2.00592	5.08999	20.7054	11.6233	8.14595	2.0068	151.134	4.66085	9.69293	1.81375	8.36027	1.55165	26.6762	12.6682	2.59099	3.58402	14.8231	4.47478	3.24613	12.3869	53.5746	20.939	21.6977	9.14349	80.4617	26.2655	4.87632	3.01121	11.7438	17.3545
ECM1	462.757	41.7289	30.0931	25.8448	18.0766	7.86937	12.3443	1.26475	-1.46354	147.911	2.64244	2.35265	14.3621	17.5583	72.7712	5.26215	0.647689	29.7883	7.73319	-0.614076	3.11542	223.346	11.9414	2.17888	4.95377	48.7556	0.895005	6.37168	13.1181	52.1272	161.44	44.23	5.16162	6.18655	8.07006	11.0793	18.1446	236.953	20.673	34.8415	2.51406	16.5913	66.0757	5.34917	14.9671	1.13256	19.8763	-0.457953	5.00717
CNN3	39.6567	31.0266	27.4787	42.0629	62.4437	39.4368	64.4506	38.9117	80.5435	57.5477	55.1789	29.0341	115.432	105.251	127.812	24.2691	36.3306	59.1024	32.2251	125.436	67.6745	32.3805	78.5133	46.2085	81.6937	20.9775	100.204	51.3156	43.1736	78.7182	74.1861	20.8882	24.3269	68.5981	78.5985	53.8566	73.478	96.4983	36.5459	42.0973	26.7856	16.8798	124.412	39.2893	42.7377	4.55657	60.9636	53.0418	49.3319
ALOX15B	-0.0348938	0.365773	0.312192	39.0528	7.36536	3.54838	67.6098	-0.196414	0.732564	5.74209	1.76007	9.6927	2.81193	4.47488	14.0893	1.56949	-0.10308	1.53586	0.418573	-0.107296	0.378702	0.114697	3.31947	-0.183565	1.49267	0.196521	0.156902	-0.0164801	0.407213	12.5921	60.7749	1.0133	0.877165	0.0400045	-0.0521291	0.516059	4.53134	1.05498	12.2815	38.7864	0.313937	-0.179972	0.42728	6.71359	0.695032	0.312874	1.42185	-0.207098	-0.117308
SFN	52.3169	80.8586	34.2511	49.6068	33.4088	27.3417	22.9773	63.1248	3.43948	29.9029	30.1809	13.8587	24.8208	5.95745	47.5347	24.6188	-0.590668	44.3578	22.2764	17.2495	47.2502	50.6585	19.305	67.5657	52.4072	30.4118	9.74158	3.49371	17.4613	1.19933	39.2303	25.114	36.6055	19.9873	23.2433	44.1941	40.3703	51.1247	72.5226	9.98376	46.3635	46.8059	23.9809	-1.30224	1.53831	97.9745	25.3441	7.57408	93.3058
RAMP3	135.808	7.60096	9.06933	12.3979	4.0649	16.5636	17.7558	2.07987	2.67251	13.8373	12.3648	18.5121	111.417	3.34939	3.64606	9.84753	0.340398	5.78711	7.68609	2.0026	6.63615	9.43224	6.35566	12.5048	10.787	5.24395	4.91827	3.84036	4.76955	5.35654	17.065	8.96457	22.6195	17.1706	5.94956	68.4191	16.7644	26.4073	77.6253	4.77938	6.97154	20.2993	11.1744	7.37421	5.5513	4.77013	11.449	2.37725	6.62163
RNASE1	5.51129	17.0247	39.9206	24.4647	36.3698	20.544	26.914	39.524	11.4359	45.7256	21.7626	30.712	49.9589	35.0105	27.2149	11.7224	8.16862	42.7035	10.7881	27.6913	58.2862	71.0463	15.9019	86.8274	87.1449	25.1604	96.7916	52.2386	29.8517	90.2596	12.562	115.3	33.6378	68.1939	33.0327	79.8012	44.9112	8.11976	80.9145	86.9976	16.2825	29.5108	15.2341	61.1048	26.0654	7.99432	65.3244	40.786	41.5158
ORM1	0.388192	0.304101	0.346456	0.394738	0.304101	0.304101	0.343234	0.360341	0.323662	0.649301	4.08632	0.36243	0.554325	0.304101	3.20066	0.386114	0.809774	0.317312	3.3826	0.317928	0.352944	0.339019	0.356551	1.96208	48.5102	0.304101	0.407951	0.372253	0.320143	0.597422	0.304101	1.20018	0.616006	0.322335	0.347882	0.584791	0.59862	11.5673	1.93362	1.6395	0.364603	0.544432	1.31553	3.54879	26.5907	1.85863	0.340888	154.014	0.322966
EZR	25.6974	262.974	72.6616	211.417	76.8242	96.9558	124.292	99.0257	50.5664	142.794	47.2772	78.441	137.792	37.8378	122.68	230.918	63.9814	186.976	94.1441	11.8702	185.399	89.6142	131.03	142.813	70.5578	105.721	58.3393	40.976	89.7463	61.6323	63.8451	146.891	127.283	199.257	161.882	117.026	101.512	54.8527	62.5148	102.902	103.539	251.717	43.516	129.925	41.6931	432.834	23.7764	117.836	153.841
CTSZ	143.268	80.6856	93.1679	73.1179	83.4209	105.913	122.325	73.2882	58.0165	73.6242	70.3683	85.149	144.258	105.04	137.975	97.1392	25.0132	116.337	77.1179	51.0188	128.523	59.5159	98.179	72.2322	305.556	67.8438	114.481	44.4344	97.7873	186.659	108.972	428.741	93.6283	130.564	111.668	82.4265	81.8102	41.3625	190.017	109.109	30.5835	65.7311	80.5494	216.028	125.697	72.758	84.9911	253.012	65.1566
STAC2	0.125003	0.264545	0.138855	7.20491	10.6099	10.2884	5.36816	0.146203	27.6649	1.78373	15.8194	19.8085	0.419776	5.9117	0.814199	1.43405	1.11372	1.32898	0.385063	57.6615	0.425031	0.954292	0.688452	2.55635	9.08714	1.28151	44.3131	5.07308	0.110651	5.9829	0.289609	2.11177	9.09557	1.98932	0.187311	19.9705	25.1045	0.498283	39.5007	0.27797	0.720341	1.04659	10.3433	0.41811	4.46233	0.136181	7.26992	257.413	0.138953
BEX1	49.2078	0.146503	0.0133432	1.82806	1.13858	0.857475	160.595	83.088	1.29844	0.37332	88.3233	1.39207	0.0481346	0.385932	0.0942508	14.5354	78.0721	24.0401	0.0282748	10.395	0.301971	0.0315496	0.888474	0.332825	0.171314	0.28332	0.245406	0.108103	0.180632	0.0570401	39.2706	0.190129	0.606459	0.393644	0.058998	0.306049	0.599677	0.0757353	0.547947	0.0133432	5.35511	1.26644	8.83469	9.45255	0.0133432	2.13321	0.665496	0.0498849	0.0920337
MYL6	83.4539	147.063	186.216	133.371	144.896	187.694	193.558	202.675	88.0678	123.597	146.629	161.833	122.801	109.84	155.431	111.86	35.6083	121.133	116.45	63.1712	144.679	179.611	91.823	82.4017	121.807	170.294	195.785	123.982	139.983	146.904	167.132	121.976	168.66	99.6462	102.454	118.202	208.911	113.149	359.269	184.314	102.629	99.6927	189.012	169.38	121.8	132.766	108.752	133.7	95.226
[truncated: 206 more columns]
