# Supplementary material for: Comprehensive analysis of cuproptosis-related genes and tumor microenvironment infiltration characterization in breast cancer
Source: Front Immunol. 2022 Oct 20;13:978909. doi: 10.3389/fimmu.2022.978909 (PMC9630583; doi:10.3389/fimmu.2022.978909)
Supplement: Supplementary file 10 [file Table_6.xls]

## Sheet: Sheet1
Table S6. Gene Ontology (GO) enrichment analyses of DEGs among the two CuproptosisClusters.
ONTOLOGY	ID	Description	GeneRatio	BgRatio	pvalue	p.adjust	Count
BP	GO:0030198	extracellular matrix organization	51/925	301/18723	8.77155e-15	2.30749e-11	51
BP	GO:0043062	extracellular structure organization	51/925	302/18723	1.00657e-14	2.30749e-11	51
BP	GO:0045229	external encapsulating structure organization	51/925	304/18723	1.32285e-14	2.30749e-11	51
BP	GO:0002181	cytoplasmic translation	33/925	148/18723	1.94532e-13	2.54496e-10	33
BP	GO:0030199	collagen fibril organization	20/925	61/18723	5.57042e-12	5.83001e-09	20
BP	GO:0006457	protein folding	37/925	212/18723	1.773e-11	1.54635e-08	37
BP	GO:0010038	response to metal ion	51/925	373/18723	4.04827e-11	2.6952e-08	51
BP	GO:0048545	response to steroid hormone	48/925	339/18723	4.46494e-11	2.6952e-08	48
BP	GO:0032355	response to estradiol	29/925	141/18723	4.63535e-11	2.6952e-08	29
BP	GO:0070482	response to oxygen levels	48/925	347/18723	1.01852e-10	5.32994e-08	48
CC	GO:0062023	collagen-containing extracellular matrix	83/951	425/19550	3.87436e-28	2.38273e-25	83
CC	GO:0034774	secretory granule lumen	64/951	322/19550	2.46065e-22	7.56649e-20	64
CC	GO:0060205	cytoplasmic vesicle lumen	64/951	325/19550	4.14415e-22	8.14722e-20	64
CC	GO:0031983	vesicle lumen	64/951	327/19550	5.84412e-22	8.14722e-20	64
CC	GO:0042470	melanosome	37/951	109/19550	7.94851e-22	8.14722e-20	37
CC	GO:0048770	pigment granule	37/951	109/19550	7.94851e-22	8.14722e-20	37
CC	GO:0005925	focal adhesion	72/951	418/19550	3.55682e-21	3.12492e-19	72
CC	GO:0030055	cell-substrate junction	72/951	425/19550	9.53687e-21	7.33147e-19	72
CC	GO:1904813	ficolin-1-rich granule lumen	34/951	124/19550	6.62874e-17	4.52964e-15	34
CC	GO:0101002	ficolin-1-rich granule	37/951	185/19550	1.55803e-13	9.58189e-12	37
MF	GO:0045296	cadherin binding	58/946	332/18368	1.83324e-16	1.67558e-13	58
MF	GO:0005201	extracellular matrix structural constituent	35/946	172/18368	2.08289e-12	9.51879e-10	35
MF	GO:0005518	collagen binding	20/946	69/18368	1.47881e-10	4.50545e-08	20
MF	GO:0051082	unfolded protein binding	26/946	122/18368	4.9642e-10	1.13432e-07	26
MF	GO:0003735	structural constituent of ribosome	31/946	182/18368	3.83694e-09	7.01393e-07	31
MF	GO:0044183	protein folding chaperone	13/946	40/18368	5.42902e-08	8.27021e-06	13
MF	GO:0005539	glycosaminoglycan binding	33/946	230/18368	9.34932e-08	1.22075e-05	33
MF	GO:0033218	amide binding	47/946	400/18368	1.14146e-07	1.30411e-05	47
MF	GO:0019838	growth factor binding	24/946	141/18368	2.20308e-07	2.23735e-05	24
MF	GO:0051087	chaperone binding	20/946	107/18368	4.75655e-07	4.34749e-05	20
MF	GO:0042277	peptide binding	39/946	321/18368	5.84317e-07	4.85514e-05	39
MF	GO:0019887	protein kinase regulator activity	29/946	204/18368	6.75809e-07	5.14741e-05	29
