# Supplementary material for: Comprehensive analysis of cuproptosis-related genes and tumor microenvironment infiltration characterization in breast cancer
Source: Front Immunol. 2022 Oct 20;13:978909. doi: 10.3389/fimmu.2022.978909 (PMC9630583; doi:10.3389/fimmu.2022.978909)
Supplement: Supplementary file 11 [file Table_7.xls]

## Sheet: KEGG
Table S7. Kyoto Encyclopedia of Genes and Genomes (KEGG) enrichment analyses of DEGs among the two CuproptosisClusters.
ID	Description	GeneRatio	BgRatio	pvalue	p.adjust	qvalue	geneID	Count
hsa04110	Cell cycle	29/568	126/8142	6.54504e-09	1.99624e-06	1.66726e-06	CDC20/CCNB2/CCNA2/MCM6/MCM7/CCNB1/PTTG1/MCM4/MCM3/MCM2/CCNE1/CDKN2A/YWHAQ/CDK1/CDC25B/TGFB3/PCNA/YWHAG/TFDP1/PRKDC/YWHAZ/CDKN1B/CCND1/GADD45B/RAD21/MYC/YWHAH/YWHAE/SFN	29
hsa05012	Parkinson disease	44/568	266/8142	5.05103e-08	7.70282e-06	6.43342e-06	TUBA1C/PSMB2/SLC25A5/PSMD7/CYCS/TUBB/PSMD2/MAPT/TUBA1B/COX5A/TXN/UCHL1/PSMB4/SLC39A6/PSMA7/SLC39A7/ATF4/CYC1/DUSP1/UQCRFS1/NDUFB9/PSMB5/VDAC1/NDUFA2/PPIF/PSMC4/PSMB7/CALML5/RPS27A/PSMB1/HSPA5/COX6C/PSMD8/UBA1/ADRM1/VDAC3/UBE2L6/NDUFA1/PSMD3/COX6B1/COX7C/G	44
hsa04141	Protein processing in endoplasmic reticulum	32/568	171/8142	2.07085e-07	1.92796e-05	1.61024e-05	PDIA6/BCL2/HYOU1/WFS1/STT3A/RPN1/PDIA4/CALR/DDOST/HSP90B1/SEC61A1/DNAJA1/CKAP4/VCP/HSP90AB1/RAD23B/GANAB/ATF4/AMFR/CRYAB/P4HB/HSPA5/HSP90AA1/RPN2/RRBP1/TRAM1/PDIA3/SEC61B/SEC61G/BCAP31/DNAJC1/CANX	32
hsa03050	Proteasome	15/568	46/8142	2.52848e-07	1.92796e-05	1.61024e-05	PSME4/PSMB2/PSMD7/PSMD2/PSMB4/PSMA7/PSMB5/PSMC4/PSMB7/PSMB1/POMP/PSMD8/PSMB8/ADRM1/PSMD3	15
hsa05020	Prion disease	41/568	273/8142	2.0345e-06	0.000124105	0.000103652	TUBA1C/PSMB2/SLC25A5/PSMD7/CYCS/TUBB/PSMD2/STIP1/TUBA1B/COX5A/PSMB4/PRNP/PSMA7/ATF4/CYC1/UQCRFS1/NDUFB9/PSMB5/VDAC1/NDUFA2/PPIF/PSMC4/PSMB7/PSMB1/HSPA5/COX6C/EGR1/CCL5/CREB3L4/PSMD8/C1QB/ADRM1/VDAC3/C1QC/NDUFA1/PSMD3/COX6B1/COX7C/C1QA/COX5B/UQCRQ	41
hsa04115	p53 signaling pathway	17/568	73/8142	7.71064e-06	0.000391958	0.000327364	CCNB2/CYCS/RRM2/CCNB1/BCL2/CCNE1/CDKN2A/CDK1/PERP/CCNG2/EI24/CD82/SERPINB5/CCND1/GADD45B/THBS1/SFN	17
hsa05171	Coronavirus disease - COVID-19	35/568	232/8142	1.04387e-05	0.000393756	0.000328866	IRAK1/CXCL10/RPS7/IL6ST/MMP1/STAT1/AGTR1/FOS/RPS27A/RPL3/JUN/RPS15/RPS23/RPS14/C1QB/RPL30/RPL15/RPL29/CFD/C1QC/RPS9/RPL34/RPL39/RPLP1/RPS10/MX1/RPL9/RPL7/C1S/C1QA/RPS12/RPL36AL/RPS25/RPL35A/RPS19	35
hsa01230	Biosynthesis of amino acids	17/568	75/8142	1.1352e-05	0.000393756	0.000328866	PSAT1/PFKP/PGK1/SHMT2/ENO1/TPI1/ASS1/GAPDH/TKT/PRPS2/TALDO1/IDH2/GLUL/PYCR1/ALDH18A1/PHGDH/PKM	17
hsa01200	Carbon metabolism	22/568	115/8142	1.1619e-05	0.000393756	0.000328866	PDHA1/PSAT1/PFKP/MDH1/GPI/PGK1/SHMT2/ENO1/TPI1/FH/GAPDH/PGD/TKT/MDH2/FBP1/PRPS2/G6PD/TALDO1/IDH2/PHGDH/GLUD1/PKM	22
hsa04974	Protein digestion and absorption	20/568	103/8142	2.30204e-05	0.000702121	0.000586413	SLC7A8/KCNN4/KCNK5/ATP1B3/COL14A1/SLC3A2/COL1A1/COL6A3/COL1A2/COL3A1/COL5A2/COL5A1/COL6A1/COL10A1/SLC1A1/SLC1A5/COL6A2/ATP1A1/COL12A1/CPB1	20
hsa04145	Phagosome	25/568	152/8142	4.54486e-05	0.00126016	0.00105249	TUBA1C/TUBB/TFRC/CALR/ITGB5/TUBA1B/TAP1/LAMP2/SEC61A1/CTSS/HLA-F/CTSL/THBS4/COMP/ACTB/SEC61B/SEC61G/THBS2/ATP6AP1/HLA-A/HLA-B/ATP6V1F/THBS1/HLA-DRA/CANX	25
hsa04612	Antigen processing and presentation	16/568	78/8142	7.53739e-05	0.00190526	0.00159128	CALR/TAP1/LGMN/CTSS/HSP90AB1/HLA-F/CTSL/HSPA5/HSP90AA1/PDIA3/HLA-A/HLA-B/B2M/CTSB/HLA-DRA/CANX	16
hsa05418	Fluid shear stress and atherosclerosis	23/568	139/8142	8.26921e-05	0.00190526	0.00159128	BCL2/ASS1/GSTP1/SUMO3/HSP90B1/ICAM1/TXN/KLF2/BMPR1B/HSP90AB1/MGST1/DUSP1/CTSL/MMP2/FOS/CALML5/HSP90AA1/PLAT/JUN/GSTM3/ACTB/SDC4/SDC1	23
hsa03010	Ribosome	25/568	158/8142	8.74545e-05	0.00190526	0.00159128	MRPL3/MRPL15/MRPL9/RPS7/MRPL14/RPS27A/RPL3/RPS15/RPS23/RPS14/RPL30/RPL15/RPL29/RPS9/RPL34/RPL39/RPLP1/RPS10/RPL9/RPL7/RPS12/RPL36AL/RPS25/RPL35A/RPS19	25
hsa00480	Glutathione metabolism	13/568	58/8142	0.000137501	0.00264849	0.00221202	RRM2/ODC1/PGD/GSTP1/GGCT/G6PD/SMS/IDH2/SRM/MGST1/PRDX6/GSTM3/GPX4	13
hsa00030	Pentose phosphate pathway	9/568	30/8142	0.00013919	0.00264849	0.00221202	PFKP/GPI/PGM1/PGD/TKT/FBP1/PRPS2/G6PD/TALDO1	9
hsa05166	Human T-cell leukemia virus 1 infection	31/568	222/8142	0.000147621	0.00264849	0.00221202	CDC20/CCNB2/CCNA2/SLC25A5/PTTG1/CCNE1/CDKN2A/RAN/TGFB3/CALR/FDPS/ICAM1/SLC2A1/MMP7/ATF4/HLA-F/VDAC1/CCND1/FOS/EGR1/JUN/CREB3L4/MYC/VDAC3/ZFP36/HLA-A/HLA-B/TSPO/B2M/HLA-DRA/CANX	31
hsa05016	Huntington disease	39/568	306/8142	0.000161337	0.00273376	0.00228325	TUBA1C/DNALI1/PSMB2/SLC25A5/PSMD7/CYCS/TUBB/PSMD2/TUBA1B/SOD2/COX5A/PSMB4/CLTA/PSMA7/CYC1/UQCRFS1/AP2M1/NDUFB9/PSMB5/POLR2K/VDAC1/NDUFA2/PPIF/PSMC4/PSMB7/PSMB1/COX6C/CREB3L4/PSMD8/ADRM1/VDAC3/POLR2L/NDUFA1/PSMD3/AP2B1/COX6B1/COX7C/COX5B/UQCRQ	39
hsa05230	Central carbon metabolism in cancer	14/568	70/8142	0.000277817	0.00445969	0.00372475	PDHA1/PFKP/SLC7A5/LDHB/HIF1A/LDHA/G6PD/PDGFRB/IDH2/SLC2A1/PKM/MYC/SLC1A5/ERBB2	14
hsa04066	HIF-1 signaling pathway	18/568	109/8142	0.000492326	0.00750797	0.00627068	PDHA1/PFKP/PGK1/BCL2/ENO1/TFRC/LDHB/GAPDH/HIF1A/LDHA/SLC2A1/IFNGR1/MKNK2/EIF4EBP1/CDKN1B/IGF1R/ERBB2/TIMP1	18
hsa03030	DNA replication	9/568	36/8142	0.000628104	0.00912247	0.00761911	MCM6/RFC2/MCM7/MCM4/MCM3/MCM2/FEN1/POLE3/PCNA	9
hsa05169	Epstein-Barr virus infection	27/568	202/8142	0.000781297	0.0108316	0.0090466	CCNA2/PSMD7/CYCS/BCL2/CCNE1/PSMD2/IRAK1/CALR/TAP1/ICAM1/CXCL10/HLA-F/STAT1/CDKN1B/CCND1/PSMC4/GADD45B/JUN/PSMD8/MYC/PDIA3/ADRM1/HLA-A/HLA-B/PSMD3/B2M/HLA-DRA	27
hsa05415	Diabetic cardiomyopathy	27/568	203/8142	0.000843503	0.0111856	0.00934224	PDHA1/SLC25A5/PPP1CB/GAPDH/TGFB3/COX5A/G6PD/SLC2A1/CYC1/COL1A1/UQCRFS1/AGTR1/COL1A2/MMP2/NDUFB9/COL3A1/VDAC1/PDK4/NDUFA2/PPIF/COX6C/VDAC3/NDUFA1/COX6B1/COX7C/COX5B/UQCRQ	27
hsa05205	Proteoglycans in cancer	27/568	205/8142	0.000980985	0.0123938	0.0103513	PPP1CB/ESR1/HIF1A/ITGB5/MSN/ERBB3/EIF4B/DCN/COL1A1/CTSL/VAV3/COL1A2/MMP2/FLNB/CCND1/CD63/LUM/MYC/ACTB/PDCD4/SDC4/IGF1R/SDC1/ERBB2/THBS1/FLNA/EZR	27
hsa04512	ECM-receptor interaction	15/568	88/8142	0.00101588	0.0123938	0.0103513	LAMB2/ITGB5/NPNT/CHAD/COL1A1/COL6A3/COL1A2/THBS4/COMP/COL6A1/SDC4/COL6A2/THBS2/SDC1/THBS1	15
hsa05132	Salmonella infection	31/568	249/8142	0.00110788	0.0129963	0.0108545	TUBA1C/CYCS/TUBB/BCL2/IRAK1/ACTR2/RHOB/GAPDH/TUBA1B/AHNAK/HSP90B1/TXN/ARPC1A/CSE1L/HSP90AB1/PFN2/S100A10/PFN1/ARPC1B/FLNB/FOS/MYL12A/HSP90AA1/JUN/PYCARD/MYC/ARF1/ACTB/ANXA2/MYL9/FLNA	31
hsa04218	Cellular senescence	22/568	156/8142	0.00115423	0.0130385	0.0108898	CCNB2/CCNA2/FOXM1/SLC25A5/MYBL2/CCNB1/CCNE1/PPP1CB/CDKN2A/CDK1/TGFB3/HLA-F/EIF4EBP1/VDAC1/CCND1/CALML5/GADD45B/MYC/VDAC3/MAPKAPK2/HLA-A/HLA-B	22
hsa04915	Estrogen signaling pathway	20/568	138/8142	0.00135865	0.0147996	0.0123607	BCL2/ESR1/HSP90B1/PGR/KRT16/HSP90AB1/ATF4/RARA/MMP2/KCNJ3/KRT23/FOS/KRT19/CALML5/KRT18/HSP90AA1/JUN/CREB3L4/TFF1/GNAS	20
hsa05014	Amyotrophic lateral sclerosis	41/568	364/8142	0.0014367	0.0151101	0.01262	TUBA1C/DNALI1/PSMB2/PSMD7/CYCS/TUBB/BCL2/PSMD2/TOMM40/SIGMAR1/RAB1A/TUBA1B/ALYREF/COX5A/VCP/PSMB4/PSMA7/PFN2/ATF4/CYC1/UQCRFS1/PFN1/NDUFB9/PSMB5/VDAC1/NDUFA2/PSMC4/PSMB7/PSMB1/HSPA5/COX6C/HNRNPA2B1/PSMD8/ACTB/ADRM1/NDUFA1/PSMD3/COX6B1/COX7C/COX5B/UQCRQ	41
hsa04510	Focal adhesion	26/568	201/8142	0.00157529	0.0160154	0.0133761	LAMB2/BCL2/PPP1CB/ITGB5/PDGFRB/CHAD/COL1A1/COL6A3/VAV3/COL1A2/FLNB/CCND1/THBS4/COMP/MYL12A/COL6A1/JUN/ACTN4/ACTB/COL6A2/THBS2/IGF1R/ERBB2/MYL9/THBS1/FLNA	26
hsa04216	Ferroptosis	9/568	41/8142	0.00170932	0.0168175	0.014046	TFRC/ACSL1/PRNP/CP/SLC3A2/SAT1/SLC40A1/GPX4/VDAC3	9
hsa05110	Vibrio cholerae infection	10/568	50/8142	0.00203423	0.0189611	0.0158364	PDIA4/KDELR2/SEC61A1/ARF1/ACTB/SEC61B/SEC61G/ATP6AP1/ATP6V1F/GNAS	10
hsa00010	Glycolysis / Gluconeogenesis	12/568	67/8142	0.00205153	0.0189611	0.0158364	PDHA1/PFKP/GPI/PGM1/PGK1/ENO1/TPI1/LDHB/GAPDH/FBP1/LDHA/PKM	12
hsa00270	Cysteine and methionine metabolism	10/568	51/8142	0.0023761	0.021315	0.0178024	PSAT1/MDH1/AMD1/LDHB/MDH2/LDHA/SMS/SRM/AHCY/PHGDH	10
hsa04530	Tight junction	22/568	169/8142	0.00324329	0.0282629	0.0236053	TUBA1C/ACTR2/PCNA/TUBA1B/F11R/MSN/YBX3/ARPC1A/CLDN1/PARD6B/ARPC1B/CCND1/MYL12A/JUN/ACTN4/ACTB/CLDN4/SLC9A3R1/ERBB2/MYL9/EZR/MYL6	22
hsa05203	Viral carcinogenesis	25/568	204/8142	0.00400709	0.0339489	0.0283542	CDC20/CCNA2/CCNE1/CDKN2A/YWHAQ/CDK1/YWHAG/HPN/SND1/YWHAZ/IL6ST/ATF4/HLA-F/CDKN1B/CCND1/PKM/JUN/CREB3L4/ACTN4/YWHAH/YWHAE/VDAC3/MAPKAPK2/HLA-A/HLA-B	25
hsa04151	PI3K-Akt signaling pathway	38/568	354/8142	0.00486896	0.040136	0.0335217	LAMB2/BCL2/CCNE1/YWHAQ/MYB/ITGB5/YWHAG/ERBB3/HSP90B1/PDGFRB/CHAD/HSP90AB1/EIF4B/YWHAZ/ATF4/COL1A1/EIF4EBP1/COL6A3/COL1A2/CDKN1B/CCND1/THBS4/COMP/COL6A1/DDIT4/HSP90AA1/CREB3L4/FGF10/AREG/MYC/YWHAH/YWHAE/GNG5/COL6A2/THBS2/IGF1R/ERBB2/THBS1	38
hsa04657	IL-17 signaling pathway	14/568	94/8142	0.00534192	0.042876	0.0358101	CEBPB/HSP90B1/CXCL10/HSP90AB1/JUND/MMP1/FOS/HSP90AA1/JUN/S100A9/FOSB/S100A8/LCN2/S100A7	14
hsa05022	Pathways of neurodegeneration - multiple diseases	48/568	476/8142	0.00566997	0.0443421	0.0370346	TUBA1C/DNALI1/PSMB2/SLC25A5/PSMD7/CYCS/TUBB/BCL2/PSMD2/MAPT/TOMM40/SIGMAR1/RAB1A/TUBA1B/COX5A/UCHL1/VCP/PSMB4/PRNP/PSMA7/ATF4/CYC1/UQCRFS1/NDUFB9/PSMB5/VDAC1/NDUFA2/PPIF/PSMC4/PSMB7/CALML5/RPS27A/PSMB1/HSPA5/COX6C/PSMD8/UBA1/ADRM1/HSD17B10/VDAC3/APP/UBE2L	48
hsa04210	Apoptosis	18/568	136/8142	0.00620878	0.0473419	0.0395401	TUBA1C/CYCS/CTSC/BIRC5/BCL2/LMNB1/TUBA1B/CTSS/BCL2A1/ATF4/CTSL/FOS/GADD45B/JUN/ACTB/CTSF/CTSB/CTSZ	18
hsa05010	Alzheimer disease	40/568	384/8142	0.00654501	0.0486885	0.0406647	TUBA1C/PSMB2/SLC25A5/PSMD7/CYCS/TUBB/PSMD2/MAPT/GAPDH/TUBA1B/COX5A/PSMB4/SLC39A6/PSMA7/SLC39A7/ATF4/CYC1/UQCRFS1/NDUFB9/PSMB5/VDAC1/NDUFA2/PPIF/PSMC4/PSMB7/CALML5/PSMB1/COX6C/PSMD8/ADRM1/HSD17B10/VDAC3/APP/APH1A/NDUFA1/PSMD3/COX6B1/COX7C/COX5B/UQCRQ	40
hsa05215	Prostate cancer	14/568	97/8142	0.00707489	0.0513772	0.0429104	BCL2/CCNE1/GSTP1/HSP90B1/PDGFRB/HSP90AB1/ATF4/CDKN1B/CCND1/HSP90AA1/PLAT/CREB3L4/IGF1R/ERBB2	14
hsa00330	Arginine and proline metabolism	9/568	51/8142	0.00797033	0.0552917	0.0461797	AMD1/ODC1/GAMT/SMS/SRM/PYCR1/ALDH18A1/OAT/SAT1	9
hsa05416	Viral myocarditis	10/568	60/8142	0.0079765	0.0552917	0.0461797	CYCS/EIF4G1/ICAM1/HLA-F/CCND1/ACTB/HLA-A/EIF4G2/HLA-B/HLA-DRA	10
