# Supplementary material for: Comprehensive analysis of cuproptosis-related genes and tumor microenvironment infiltration characterization in breast cancer
Source: Front Immunol. 2022 Oct 20;13:978909. doi: 10.3389/fimmu.2022.978909 (PMC9630583; doi:10.3389/fimmu.2022.978909)
Supplement: Supplementary file 12 [file Table_8.xls]

## Sheet: uniCox
Table S8. Prognostic analysis of DEGs among the two CuproptosisClusters.
id	HR	HR.95L	HR.95H	pvalue
TUBA1C	1.02228	1.0095	1.03523	0.000598224
CCNB1	1.01847	1.00769	1.02937	0.000751443
PGK1	1.0092	1.00608	1.01232	6.5118e-09
BCL2	0.972021	0.955967	0.988344	0.00083842
SHMT2	1.02629	1.01192	1.04087	0.000310254
STIP1	1.01304	1.00615	1.01997	0.000196701
G6PD	1.00905	1.00389	1.01423	0.000568492
PAICS	1.0198	1.00973	1.02998	0.000108219
KDELR2	1.0079	1.00334	1.0125	0.000682719
SURF4	1.01085	1.00461	1.01713	0.000637932
SLC52A2	1.01654	1.00894	1.0242	1.84191e-05
SEC14L2	0.968189	0.954293	0.982287	1.17099e-05
KRT16	1.00199	1.00083	1.00315	0.000747116
RAD23B	1.01701	1.00719	1.02693	0.000657732
MTDH	1.01547	1.00733	1.02368	0.000185393
SLC16A6	0.977495	0.964818	0.990339	0.000631802
ACKR1	0.983372	0.973608	0.993234	0.000989829
VDAC1	1.01444	1.00819	1.02073	5.51825e-06
HSP90AA1	1.00132	1.00065	1.00198	9.86482e-05
CCL5	0.987958	0.981341	0.994619	0.000409553
PTGES3	1.01176	1.00719	1.01634	4.08409e-07
HSPA9	1.01082	1.00537	1.01631	9.73685e-05
PSMB8	0.985967	0.978207	0.993789	0.000455933
MAL2	1.00237	1.00131	1.00343	1.14433e-05
CRISP3	1.00053	1.00023	1.00084	0.000601629
